# Supplementary material for: ReacKnock: Identifying Reaction Deletion Strategies for Microbial Strain Optimization Based on Genome-Scale Metabolic Network
Source: PLoS One. 2013 Dec 11;8(12):e72150. doi: 10.1371/journal.pone.0072150 (PMC3859475; doi:10.1371/journal.pone.0072150)
Supplement: Table S1 — Intracellular flux distributions for each chemical production after deleting those target reactions predicted by ReacKnock. (XLSX) [file pone.0072150.s003.xlsx]

## Sheet: Sheet1
Table：Flux distributions aiming at differet biochemical target predicted by ReacKnock. Only one of the best solutions was shown for each target product.
	Wild	Succinate	Ethanol	Acetate	Hydrogen	Formate	Glycolate	D-Lactate	Fumarate	Threonine
12DGR120tipp	8.83844e-28	0	0	0	0	0	0	0	0	0
12DGR140tipp	0	0	0	0	0	0	0	0	0	0
12DGR141tipp	0	0	0	0	0	0	0	0	0	0
12DGR160tipp	0	0	0	0	0	0	0	0	0	0
12DGR161tipp	0	0	0	0	0	0	0	0	0	0
12DGR180tipp	0	0	0	0	0	0	0	0	0	0
12DGR181tipp	0	0	0	0	0	0	0	0	0	0
12PPDRtex	0	1.00044e-11	1.00044e-11	1.00044e-11	1.00044e-11	1.00044e-11	1.00044e-11	1.00044e-11	1.00044e-11	1.00044e-11
12PPDRtpp	0	1.00044e-11	1.00044e-11	1.00044e-11	1.00044e-11	1.00044e-11	1.00044e-11	1.00044e-11	1.00044e-11	1.00044e-11
12PPDStex	0	5.00222e-12	5.00222e-12	5.00222e-12	5.00222e-12	5.00222e-12	5.00222e-12	5.00222e-12	5.00222e-12	5.00222e-12
12PPDStpp	0	5.00222e-12	5.00222e-12	5.00222e-12	5.00222e-12	5.00222e-12	5.00222e-12	5.00222e-12	5.00222e-12	5.00222e-12
14GLUCANabcpp	0	5.00222e-12	5.00222e-12	5.00222e-12	5.00222e-12	5.00222e-12	5.00222e-12	5.00222e-12	5.00222e-12	5.00222e-12
14GLUCANtexi	0	0	0	0	0	0	0	0	0	0
23CAMPtex	0	-5.00832e-26	-5.00832e-26	-5.00832e-26	-5.00832e-26	-5.00832e-26	-5.00832e-26	-5.00832e-26	-5.00832e-26	-5.00832e-26
23CCMPtex	0	-5.00832e-26	-5.00832e-26	-5.00832e-26	-5.00832e-26	-5.00832e-26	-5.00832e-26	-5.00832e-26	-5.00832e-26	-5.00832e-26
23CGMPtex	0	-5.00832e-26	-5.00832e-26	-5.00832e-26	-5.00832e-26	-5.00832e-26	-5.00832e-26	-5.00832e-26	-5.00832e-26	-5.00832e-26
23CUMPtex	0	-5.00832e-26	-5.00832e-26	-5.00832e-26	-5.00832e-26	-5.00832e-26	-5.00832e-26	-5.00832e-26	-5.00832e-26	-5.00832e-26
23DAPPAt2pp	0	1.00044e-11	1.00044e-11	1.00044e-11	1.00044e-11	1.00044e-11	1.00044e-11	1.00044e-11	1.00044e-11	1.00044e-11
23DAPPAtex	0	-5.00832e-26	-5.00832e-26	-5.00832e-26	-5.00832e-26	-5.00832e-26	-5.00832e-26	-5.00832e-26	-5.00832e-26	-5.00832e-26
23PDE2pp	0	1.00044e-11	1.00044e-11	1.00044e-11	1.00044e-11	1.00044e-11	1.00044e-11	1.00044e-11	1.00044e-11	1.00044e-11
23PDE4pp	0	1.00044e-11	1.00044e-11	1.00044e-11	1.00044e-11	1.00044e-11	1.00044e-11	1.00044e-11	1.00044e-11	1.00044e-11
23PDE7pp	0	1.00044e-11	1.00044e-11	1.00044e-11	1.00044e-11	1.00044e-11	1.00044e-11	1.00044e-11	1.00044e-11	1.00044e-11
23PDE9pp	0	1.00044e-11	1.00044e-11	1.00044e-11	1.00044e-11	1.00044e-11	1.00044e-11	1.00044e-11	1.00044e-11	1.00044e-11
26DAHtex	0	-5.00832e-26	-5.00832e-26	-5.00832e-26	-5.00832e-26	-5.00832e-26	-5.00832e-26	-5.00832e-26	-5.00832e-26	-5.00832e-26
2AGPA120tipp	0	2.00089e-11	0	0	0	0	0	0	0	0
2AGPA140tipp	0	0	0	0	0	0	0	0	6.00267e-11	0
2AGPA141tipp	0	0	0	0	0	6.00267e-11	0	0	0	0
2AGPA160tipp	0	0	0	0	0	0	0	0	0	6.00267e-11
2AGPA161tipp	0	0	0	0	0	0	0	0	0	0
2AGPA180tipp	0	0	3.00133e-11	0	0	0	0	0	0	0
2AGPA181tipp	0	0	3.00133e-11	0	0	0	0	0	0	0
2AGPE120tipp	0	-2.00089e-11	0	0	0	0	0	0	0	0
2AGPE140tipp	0	0	0	0	0	0	0	0	0	0
2AGPE141tipp	0	0	0	0	2.00089e-11	0	0	0	0	0
2AGPE160tipp	0	0	0	0	0	0	0	0	0	0
2AGPE161tipp	0	0	0	0	0	0	0	4.00178e-11	0	0
2AGPE180tipp	0	0	0	0	0	0	0	0	0	0
2AGPE181tipp	0	0	0	0	0	0	0	0	0	0
2AGPEAT120	0	0	0	0	0	0	0	0	0	0
2AGPEAT140	0	0	0	0	0	0	0	0	0	0
2AGPEAT141	0	0	0	0	0	0	0	0	0	0
2AGPEAT160	7.77355e-27	0	0	0	0	0	0	0	0	0
2AGPEAT161	0	0	0	0	0	0	0	4.00178e-11	0	0
2AGPEAT180	0	0	0	0	0	0	0	0	0	0
2AGPEAT181	0	0	0	0	0	0	0	0	0	0
2AGPG120tipp	0	0	0	0	0	0	0	0	0	0
2AGPG140tipp	0	0	0	0	0	0	0	0	-6.00267e-11	0
2AGPG141tipp	0	0	0	0	0	0	0	0	0	0
2AGPG160tipp	0	0	4.00178e-11	0	0	0	0	0	6.00267e-11	0
2AGPG161tipp	0	0	0	0	0	0	0	0	0	0
2AGPG180tipp	0	0	-1.00044e-11	0	0	0	0	0	0	0
2AGPG181tipp	0	0	-3.00133e-11	0	-7.99692e-11	0	0	0	0	0
2AGPGAT120	0	0	0	0	0	0	0	0	0	0
2AGPGAT140	0	0	0	0	0	0	0	0	0	0
2AGPGAT141	-1.653e-49	0	0	0	0	0	0	0	0	0
2AGPGAT160	-7.77556e-27	0	0	0	0	0	0	0	0	0
2AGPGAT161	4.78731e-28	0	0	0	0	0	0	0	0	0
2AGPGAT180	0	0	0	0	0	0	0	0	0	0
2AGPGAT181	0	0	0	0	0	0	0	0	0	0
2DGLCNRx	0	0	0	0	0	0	0	0	0	0
2DGLCNRy	0	0	0	0	0	0	0	0	0	0
2DGULRx	0	5.00222e-12	5.00222e-12	5.00222e-12	5.00222e-12	5.00222e-12	5.00222e-12	5.00222e-12	5.00222e-12	5.00222e-12
2DGULRy	0	5.00222e-12	5.00222e-12	5.00222e-12	5.00222e-12	5.00222e-12	5.00222e-12	5.00222e-12	5.00222e-12	5.00222e-12
2MAHMP	0	0	0	0	0	0	0	0	0	0
34dhpactex	0	-1.00044e-11	-1.00044e-11	-1.00044e-11	-1.00044e-11	-1.00044e-11	-1.00044e-11	-1.00044e-11	-1.00044e-11	-1.00044e-11
3AMPtex	0	-1.50067e-11	-1.50067e-11	-1.50067e-11	-1.50067e-11	-1.50067e-11	-1.50067e-11	-1.50067e-11	-1.50067e-11	-1.50067e-11
3CMPtex	0	-1.50067e-11	-1.50067e-11	-1.50067e-11	-1.50067e-11	-1.50067e-11	-1.50067e-11	-1.50067e-11	-1.50067e-11	-1.50067e-11
3GMPtex	0	-1.50067e-11	-1.50067e-11	-1.50067e-11	-1.50067e-11	-1.50067e-11	-1.50067e-11	-1.50067e-11	-1.50067e-11	-1.50067e-11
3HAD100	0.315122	0.0417515	0.0370277	0.0518538	0.0424929	0.0451999	0.0461657	0.0356459	0.0540196	0.315122
3HAD120	0.181914	0.0241024	0.0213754	0.0299343	0.0245304	0.0260931	0.0266506	0.0205777	0.0311846	0.181914
3HAD121	0.133208	0.0176491	0.0156523	0.0219195	0.0179625	0.0191068	0.0195151	0.0150682	0.0228351	0.133208
3HAD140	0.113017	0.0149739	0.0132798	0.0185971	0.0152398	0.0162107	0.016557	0.0127842	0.0193738	0.113017
3HAD141	0.133208	0.0176491	0.0156523	0.0219195	0.0179625	0.0191068	0.0195151	0.0150682	0.0228351	0.133208
3HAD160	0.113017	0.0149739	0.0132798	0.0185971	0.0152398	0.0162107	0.016557	0.0127842	0.0193738	0.113017
3HAD161	0.133208	0.0176491	0.0156523	0.0219195	0.0179625	0.0191068	0.0195151	0.0150682	0.0228351	0.133208
3HAD180	0	0	0	0	0	0	0	0	0	0
3HAD181	0	0	0	0	0	0	0	0	0	0
3HAD40	0.315122	0.0417515	0.0370277	0.0518538	0.0424929	0.0451999	0.0461657	0.0356459	0.0540196	0.315122
3HAD60	0.315122	0.0417515	0.0370277	0.0518538	0.0424929	0.0451999	0.0461657	0.0356459	0.0540196	0.315122
3HAD80	0.315122	0.0417515	0.0370277	0.0518538	0.0424929	0.0451999	0.0461657	0.0356459	0.0540196	0.315122
3HCINNMH	0	1.00044e-11	1.00044e-11	1.00044e-11	1.00044e-11	1.00044e-11	1.00044e-11	1.00044e-11	1.00044e-11	1.00044e-11
3HPPPNH	0	1.00044e-11	1.00044e-11	1.00044e-11	1.00044e-11	1.00044e-11	1.00044e-11	1.00044e-11	1.00044e-11	1.00044e-11
3KGK	0	0	0	0	0	0	0	0	0	0
3NTD2pp	0	2.50111e-11	2.50111e-11	2.50111e-11	2.50111e-11	2.50111e-11	2.50111e-11	2.50111e-11	2.50111e-11	2.50111e-11
3NTD4pp	0	2.50111e-11	2.50111e-11	2.50111e-11	2.50111e-11	2.50111e-11	2.50111e-11	2.50111e-11	2.50111e-11	2.50111e-11
3NTD7pp	0	2.50111e-11	2.50111e-11	2.50111e-11	2.50111e-11	2.50111e-11	2.50111e-11	2.50111e-11	2.50111e-11	2.50111e-11
3NTD9pp	0	2.50111e-11	2.50111e-11	2.50111e-11	2.50111e-11	2.50111e-11	2.50111e-11	2.50111e-11	2.50111e-11	2.50111e-11
3OAR100	0.315122	0.0417515	0.0370277	0.0518538	0.0424929	0.0451999	0.0461657	0.0356459	0.0540196	0.315122
3OAR120	0.181914	0.0241024	0.0213754	0.0299343	0.0245304	0.0260931	0.0266506	0.0205777	0.0311846	0.181914
3OAR121	0.133208	0.0176491	0.0156523	0.0219195	0.0179625	0.0191068	0.0195151	0.0150682	0.0228351	0.133208
3OAR140	0.181914	0.0241024	0.0213754	0.0299343	0.0245304	0.0260931	0.0266506	0.0205777	0.0311846	0.181914
3OAR141	0.133208	0.0176491	0.0156523	0.0219195	0.0179625	0.0191068	0.0195151	0.0150682	0.0228351	0.133208
3OAR160	0.113017	0.0149739	0.0132798	0.0185971	0.0152398	0.0162107	0.016557	0.0127842	0.0193738	0.113017
3OAR161	0.133208	0.0176491	0.0156523	0.0219195	0.0179625	0.0191068	0.0195151	0.0150682	0.0228351	0.133208
3OAR180	0	0	0	0	0	0	0	0	0	0
3OAR181	0	0	0	0	0	0	0	0	0	0
3OAR40	0.315122	0.0417515	0.0370277	0.0518538	0.0424929	0.0451999	0.0461657	0.0356459	0.0540196	0.315122
3OAR60	0.315122	0.0417515	0.0370277	0.0518538	0.0424929	0.0451999	0.0461657	0.0356459	0.0540196	0.315122
3OAR80	0.315122	0.0417515	0.0370277	0.0518538	0.0424929	0.0451999	0.0461657	0.0356459	0.0540196	0.315122
3OAS100	0.315122	0.0417515	0.0370277	0.0518538	0.0424929	0.0451999	0.0461657	0.0356459	0.0540196	0.315122
3OAS120	0.181914	0.0241024	0.0213754	0.0299343	0.0245304	0.0260931	0.0266506	0.0205777	0.0311846	0.181914
3OAS121	0.133208	0.0176491	0.0156523	0.0219195	0.0179625	0.0191068	0.0195151	0.0150682	0.0228351	0.133208
3OAS140	0.181914	0.0241024	0.0213754	0.0299343	0.0245304	0.0260931	0.0266506	0.0205777	0.0311846	0.181914
3OAS141	0.133208	0.0176491	0.0156523	0.0219195	0.0179625	0.0191068	0.0195151	0.0150682	0.0228351	0.133208
3OAS160	0.113017	0.0149739	0.0132798	0.0185971	0.0152398	0.0162107	0.016557	0.0127842	0.0193738	0.113017
3OAS161	0.133208	0.0176491	0.0156523	0.0219195	0.0179625	0.0191068	0.0195151	0.0150682	0.0228351	0.133208
3OAS180	0	0	0	0	0	0	0	0	0	0
3OAS181	0	0	0	0	0	0	0	0	0	0
3OAS60	0.315122	0.0417515	0.0370277	0.0518538	0.0424929	0.0451999	0.0461657	0.0356459	0.0540196	0.315122
3OAS80	0.315122	0.0417515	0.0370277	0.0518538	0.0424929	0.0451999	0.0461657	0.0356459	0.0540196	0.315122
3PEPTabcpp	0	1.00044e-11	0	1.00044e-11	1.00044e-11	1.00044e-11	1.00044e-11	1.00044e-11	0	1.00044e-11
3PEPTtex	0	1.00044e-11	1.00044e-11	1.00044e-11	1.00044e-11	1.00044e-11	1.00044e-11	1.00044e-11	1.00044e-11	1.00044e-11
3UMPtex	0	-1.50067e-11	-1.50067e-11	-1.50067e-11	-1.50067e-11	-1.50067e-11	-1.50067e-11	-1.50067e-11	-1.50067e-11	-1.50067e-11
42A12BOOXpp	0	1.00044e-11	1.00044e-11	1.00044e-11	1.00044e-11	1.00044e-11	1.00044e-11	1.00044e-11	1.00044e-11	1.00044e-11
4HOXPACDtex	0	-1.00044e-11	-1.00044e-11	-1.00044e-11	-1.00044e-11	-1.00044e-11	-1.00044e-11	-1.00044e-11	-1.00044e-11	-1.00044e-11
4HTHRS	0	0	0	0	0	0	0	0	0	0
4PCP	0	0	1.00044e-11	0	0	0	0	2.45174e-09	0	0
4PCPpp	0	0	0	0	0	0	0	0	0	0
4PEPTabcpp	0	0	1.00044e-11	0	0	0	0	0	0	0
4PEPTtex	0	1.00044e-11	1.00044e-11	1.00044e-11	1.00044e-11	1.00044e-11	1.00044e-11	1.00044e-11	1.00044e-11	1.00044e-11
5DGLCNR	0	7.00311e-11	7.00311e-11	7.00311e-11	7.00311e-11	7.00311e-11	7.00311e-11	7.00311e-11	7.00311e-11	7.00311e-11
5DGLCNt2rpp	0	3.00133e-11	3.00133e-11	3.00133e-11	3.00133e-11	3.00133e-11	3.00133e-11	3.00133e-11	3.00133e-11	3.00133e-11
5DGLCNtex	0	3.00133e-11	3.00133e-11	3.00133e-11	3.00133e-11	3.00133e-11	3.00133e-11	3.00133e-11	3.00133e-11	3.00133e-11
5DOAN	0	0	4.64096e-05	0	0	0	0	4.46776e-05	0	0
A5PISO	0.0344487	0.00456423	0.00404783	0.0056686	0.00464528	0.0049412	0.00504677	0.00389677	0.00590536	0.0344487
AACPS1	0	0	0	0	0	0	-1.20053e-10	0	0	0
AACPS2	0	0	0	0	2.00089e-11	0	0	0	0	0
AACPS3	0	0	0	0	0	0	0	0	0	0
AACPS4	0	0	0	0	0	0	0	-3.98802e-11	0	0
AACPS5	0	0	0	0	-8.00355e-11	0	0	0	0	0
AACPS6	0	0	0	0	0	0	0	0	0	0
AACPS7	0	0	0	0	0	0	0	0	0	0
AACPS8	0	3.00133e-11	3.00133e-11	3.00133e-11	3.00133e-11	3.00133e-11	3.00133e-11	3.00133e-11	3.00133e-11	3.00133e-11
AACPS9	0	0	0	0	0	0	0	0	0	0
AACTOOR	0	0	0	0	0	0	0	0	0	0
AADDGT	0	0	0	0	0	0	0	0	0	0
AAMYL	0	5.00222e-12	5.00222e-12	5.00222e-12	5.00222e-12	5.00222e-12	5.00222e-12	5.00222e-12	5.00222e-12	5.00222e-12
AAMYLpp	0	5.00222e-12	5.00222e-12	5.00222e-12	5.00222e-12	5.00222e-12	5.00222e-12	5.00222e-12	5.00222e-12	5.00222e-12
AB6PGH	0	0	0	0	0	0	0	0	0	0
ABTA	0	4.00178e-11	3.00133e-11	4.00178e-11	4.00178e-11	4.00178e-11	4.00178e-11	4.00178e-11	4.00178e-11	4.00178e-11
ABUTD	0	3.00133e-11	2.00089e-11	3.00133e-11	3.00133e-11	3.00133e-11	3.00133e-11	3.00133e-11	3.00133e-11	3.00133e-11
ABUTt2pp	1.11371e-13	1000	0	0	0	999.999	0	0	0	0
ABUTtex	0	1.00044e-11	1.00044e-11	1.00044e-11	1.00044e-11	1.00044e-11	1.00044e-11	1.00044e-11	1.00044e-11	1.00044e-11
ACACCT	0	1.00044e-11	1.00044e-11	1.00044e-11	1.00044e-11	1.00044e-11	1.00044e-11	1.00044e-11	1.00044e-11	1.00044e-11
ACACT1r	-8.87856e-28	-4.00178e-11	129.459	999.912	122.987	999.876	999.912	128.858	531.118	-4.00178e-11
ACACt2pp	0	1.00044e-11	1.00044e-11	1.00044e-11	1.00044e-11	1.00044e-11	1.00044e-11	1.00044e-11	1.00044e-11	1.00044e-11
ACACtex	0	-1.00044e-11	-1.00044e-11	-1.00044e-11	-1.00044e-11	-1.00044e-11	-1.00044e-11	-1.00044e-11	-1.00044e-11	-1.00044e-11
ACALD	5.24896e-23	2.00089e-10	-20.1143	14.8106	1.30058e-10	0	0.215448	2.00089e-10	-1.15051e-10	2.20098e-10
ACALDtex	0	3.00133e-11	3.00133e-11	3.00133e-11	3.00133e-11	3.00133e-11	3.00133e-11	3.00133e-11	3.00133e-11	3.00133e-11
ACALDtpp	0	3.00133e-11	3.00133e-11	3.00133e-11	3.00133e-11	3.00133e-11	3.00133e-11	3.00133e-11	3.00133e-11	3.00133e-11
ACANTHAT	0	0	0	0	0	0	0	0	0	0
ACBIPGT	0	0	0	0	0	0	0	0	0	0
ACCOAC	2.13695	0.283132	0.251099	0.351639	0.28816	0.306517	0.313066	0.241728	0.366327	2.13695
ACCOAL	1000	0	0	0	0	0	1000	0	0	997.074
ACGAL1PPpp	0	2.50111e-11	2.50111e-11	2.50111e-11	2.50111e-11	2.50111e-11	2.50111e-11	2.50111e-11	2.50111e-11	2.50111e-11
ACGAL1Ptex	0	-1.50067e-11	-1.50067e-11	-1.50067e-11	-1.50067e-11	-1.50067e-11	-1.50067e-11	-1.50067e-11	-1.50067e-11	-1.50067e-11
ACGALtex	0	-3.00133e-11	-3.00133e-11	-3.00133e-11	-3.00133e-11	-3.00133e-11	-3.00133e-11	-3.00133e-11	-3.00133e-11	-3.00133e-11
ACGAM1PPpp	0	2.50111e-11	2.50111e-11	2.50111e-11	2.50111e-11	2.50111e-11	2.50111e-11	2.50111e-11	2.50111e-11	2.50111e-11
ACGAM1Ptex	0	-1.50067e-11	-1.50067e-11	-1.50067e-11	-1.50067e-11	-1.50067e-11	-1.50067e-11	-1.50067e-11	-1.50067e-11	-1.50067e-11
ACGAMK	-2.66048e-28	0	0	-1.00044e-11	0	0	0	2.45174e-09	0	0
ACGAMT	0	0	0	0	0	0	0	0	0	0
ACGAptspp	0	4.00178e-11	4.00178e-11	4.00178e-11	4.00178e-11	4.00178e-11	4.00178e-11	4.00178e-11	4.00178e-11	4.00178e-11
ACGAtex	0	-3.00133e-11	-3.00133e-11	-3.00133e-11	-3.00133e-11	-3.00133e-11	-3.00133e-11	-3.00133e-11	-3.00133e-11	-3.00133e-11
ACGK	0.261952	0.0347069	0.0307801	0.0431046	0.0353232	0.0375734	0.0383762	0.0296315	0.044905	0.261952
ACGS	0.261952	0.0347069	0.0307801	0.0431046	0.0353232	0.0375734	0.0383762	0.0296315	0.044905	0.261952
ACHBS	0.257258	0.034085	0.0302286	0.0423323	0.0346903	0.0369002	0.0376886	0.0291005	0.0441004	0.257258
ACKr	-1.16135	0.0681703	1.77192	-22.6423	-7.21978	0.0738007	0.0753775	-999.629	0.732226	-1.16188
ACLS	0.774234	0.102581	0.0909748	0.127401	0.104402	0.111053	0.113426	0.0875797	0.132723	0.774233
ACM6PH	-2.66023e-28	5.00222e-12	5.00222e-12	-5.00222e-12	5.00222e-12	5.00222e-12	5.00222e-12	2.45674e-09	5.00222e-12	5.00222e-12
ACMAMUT	0	0	0	0	0	0	0	0	0	0
ACMANAptspp	0	1.00044e-11	1.00044e-11	1.00044e-11	1.00044e-11	1.00044e-11	1.00044e-11	1.00044e-11	1.00044e-11	1.00044e-11
ACMANAtex	0	-5.00832e-26	-5.00832e-26	-5.00832e-26	-5.00832e-26	-5.00832e-26	-5.00832e-26	-5.00832e-26	-5.00832e-26	-5.00832e-26
ACMUMptspp	0	5.00222e-12	5.00222e-12	5.00222e-12	5.00222e-12	5.00222e-12	5.00222e-12	5.00222e-12	5.00222e-12	5.00222e-12
ACMUMtex	0	0	0	0	0	0	0	0	0	0
ACNAMt2pp	0	1.00044e-11	1.00044e-11	1.00044e-11	1.00044e-11	1.00044e-11	1.00044e-11	1.00044e-11	1.00044e-11	1.00044e-11
ACNAMtex	0	-5.00832e-26	-5.00832e-26	-5.00832e-26	-5.00832e-26	-5.00832e-26	-5.00832e-26	-5.00832e-26	-5.00832e-26	-5.00832e-26
ACNML	0	1.00044e-11	1.00044e-11	1.00044e-11	1.00044e-11	1.00044e-11	1.00044e-11	1.00044e-11	1.00044e-11	1.00044e-11
ACOAD1f	8.87869e-28	3.00133e-11	3.00133e-11	3.00133e-11	3.00133e-11	3.00133e-11	3.00133e-11	3.00133e-11	3.00133e-11	3.00133e-11
ACOAD2f	8.87866e-28	0	0	0	0	0	0	0	0	0
ACOAD3f	0	-1.00044e-11	-1.00044e-11	-1.00044e-11	-1.00044e-11	-1.00044e-11	-1.00044e-11	-1.00044e-11	-1.00044e-11	-1.00044e-11
ACOAD4f	1.72845e-30	-2.00089e-11	-2.00089e-11	-2.00089e-11	-2.00089e-11	-2.00089e-11	-2.00089e-11	-2.00089e-11	-2.00089e-11	-2.00089e-11
ACOAD5f	-1.77331e-27	0	0	0	0	0	0	0	0	0
ACOAD6f	-3.57361e-30	0	0	0	0	0	1.20053e-10	0	0	0
ACOAD7f	0	0	4.00178e-11	0	0	0	0	0	0	0
ACOAD8f	0	0	0	0	0	0	0	0	0	0
ACOATA	0.315122	0	0	0	0	0.0451999	0.0461657	0	0.0540196	0.315122
ACODA	0.261952	0.0347069	0.0307801	0.0431046	0.0353232	0.0375734	0.0383762	0.0296315	0.044905	0.261952
ACOLIPAtex	0	0	0	0	0	0	0	0	0	0
ACONIs	0	0	0	0	0	0	0	0	0	0
ACONMT	0	0	0	0	0	0	0	0	0	0
ACONTa	4.34236	8.39151	0.111895	0.170631	0.481915	0.615523	18.4071	0.107719	0.163243	4.3428
ACONTb	4.34236	8.39151	0.111895	0.170631	0.481915	0.615523	18.4071	0.107719	0.163243	4.3428
ACOTA	-0.261952	-0.0347069	-0.0307801	-0.0431046	-0.0353232	-0.0375734	-0.0383762	-0.0296315	-0.044905	-0.261952
ACPS1	0	0	0	0	0	0	0	0	0	0
ACS	0	0	0	0	0	0	0	999.688	0	0
ACSERtex	0	0	0	0	0	0	0	0	0	0
ACSERtpp	0	0	0	0	0	0	0	0	0	0
ACt2rpp	-1.67586	-1000	1.00044e-11	-22.727	-7.28916	1.00044e-11	-0.000614565	1.00044e-11	1.00044e-11	-1.6764
ACt4pp	0	1000	0	0	0	0	0.000614565	0	0	0
ACtex	-1.67586	1.00044e-11	1.00044e-11	-22.727	-7.28916	1.00044e-11	1.00044e-11	1.00044e-11	1.00044e-11	-1.6764
ADA	0	0	0	0	0	0	0	0	0	0
ADCL	0.000592447	7.84953e-05	6.96143e-05	9.74882e-05	7.98892e-05	8.49785e-05	8.67941e-05	6.70164e-05	0.00010156	0.000592447
ADCS	0.000592447	7.84953e-05	6.96143e-05	9.74882e-05	7.98892e-05	8.49785e-05	8.67941e-05	6.70164e-05	0.00010156	0.000592447
ADD	0	0	0	0	0	0	0	0	0	0
ADEt2rpp	0	3.00133e-11	3.00133e-11	3.00133e-11	3.00133e-11	3.00133e-11	3.00133e-11	3.00133e-11	3.00133e-11	3.00133e-11
ADEtex	0	3.00133e-11	3.00133e-11	3.00133e-11	3.00133e-11	3.00133e-11	3.00133e-11	3.00133e-11	3.00133e-11	3.00133e-11
ADK1	2.00531	0.265691	0.235723	1000	0.367156	1000	0.29378	-1000	0.34376	1000
ADK3	-1000	-1000	-1000	-1000	-1000	-999.712	-1000	999.915	-1000	-1000
ADK4	0	0	0	0	0	0	0	0	0	0
ADMDC	0	-1.00044e-11	-1.00044e-11	-1.00044e-11	-1.00044e-11	-1.00044e-11	-1.00044e-11	-1.00044e-11	-1.00044e-11	-1.00044e-11
ADNCYC	0	0	0	0	0	0	0	0	0	0
ADNK1	0	0	3.25144e-10	6.49923e-05	0	5.66525e-05	0	0	6.77069e-05	0
ADNUC	0	0	0	0	0	0	0	0	0	0
ADNt2pp	1000	0	0	0	0	0	0	0	0	0
ADNt2rpp	-1000	1.20053e-10	1.20053e-10	1.20053e-10	1.20053e-10	1.20053e-10	1.20053e-10	1.20053e-10	1.20053e-10	1.20053e-10
ADNtex	0	8.50378e-11	8.50378e-11	8.50378e-11	8.50378e-11	8.50378e-11	8.50378e-11	8.50378e-11	8.50378e-11	8.50378e-11
ADOCBIK	0	5.00222e-12	5.00222e-12	5.00222e-12	5.00222e-12	5.00222e-12	5.00222e-12	5.00222e-12	5.00222e-12	5.00222e-12
ADOCBLS	0	0	0	0	0	0	0	0	0	0
ADOCBLabcpp	0	5.00222e-12	5.00222e-12	5.00222e-12	5.00222e-12	5.00222e-12	5.00222e-12	5.00222e-12	5.00222e-12	5.00222e-12
ADOCBLtonex	0	0	0	0	0	0	0	0	0	0
ADPRDP	0	0	0	0	0	0	0	0	0	0
ADPT	0.000394965	5.23304e-05	9.28189e-05	0	5.32596e-05	0	5.78629e-05	8.93553e-05	0	0.000394965
ADSK	0.218118	0.0288992	0.0256295	0.0358917	0.0294124	0.0312861	0.0319545	0.024673	0.0373908	0.218118
ADSL1r	0.264086	0.0349897	0.0310309	0.0434558	0.035611	0.0378796	0.0386889	0.0298729	0.0452709	0.264086
ADSL2r	0.395589	0.0524129	0.0464829	0.0650949	0.0533436	0.0567419	0.0579542	0.0447482	0.0678137	0.395589
ADSS	0.264086	0.0349897	0.0310309	0.0434558	0.035611	0.0378796	0.0386889	0.0298729	0.0452709	0.264086
AGDC	-5.32107e-28	6.50289e-11	6.50289e-11	4.502e-11	6.50289e-11	6.50289e-11	6.50289e-11	4.96851e-09	6.50289e-11	6.50289e-11
AGM3PA	-2.66062e-28	0	0	0	0	0	0	0	1.00044e-11	0
AGM3PApp	0	0	-9.9092e-12	0	0	0	0	0	-9.91631e-12	0
AGM3PH	0	0	0	-1.00044e-11	0	0	0	0	0	0
AGM3Pt2pp	-2.66072e-28	0	0	-1.00044e-11	0	0	0	0	1.00044e-11	0
AGM4PA	0	0	0	0	0	0	0	2.45174e-09	0	0
AGM4PApp	0	-1.00044e-11	0	-1.00044e-11	-1.00044e-11	-1.00044e-11	-1.00044e-11	-1.00044e-11	-1.00044e-11	-1.00044e-11
AGM4PCP	0	0	0	0	0	0	0	0	0	0
AGM4PCPpp	0	0	0	0	0	0	0	0	0	0
AGM4PH	0	0	0	0	0	0	0	0	0	0
AGM4Pt2pp	0	0	0	0	0	0	0	2.45174e-09	0	0
AGMH	-2.66062e-28	0	0	0	0	0	0	2.45174e-09	1.19529e-13	0
AGMHE	0	0	8.00355e-11	8.00355e-11	0	0	8.00355e-11	0	8.00355e-11	8.00355e-11
AGMT	0	1.00044e-11	0	1.00044e-11	1.00044e-11	1.00044e-11	1.00044e-11	1.00044e-11	1.00044e-11	1.00044e-11
AGMt2pp	0	0	0	0	0	0	0	0	-9.88491e-12	0
AGMtex	0	1.00044e-11	1.00044e-11	1.00044e-11	1.00044e-11	1.00044e-11	1.00044e-11	1.00044e-11	1.00044e-11	1.00044e-11
AGPAT120	-8.8384e-28	0	0	0	0	0	0	0	0	0
AGPAT140	-1.78386e-30	0	0	0	0	0	0	0	0	0
AGPAT141	7.94537e-34	0	0	0	1.00044e-11	0	-5.97721e-11	0	0	0
AGPAT160	0.0565083	0.00748697	0.0066399	0.00929854	0.00761992	0.00810535	0.00827852	0.0063921	0.00968692	0.0565083
AGPAT161	0.0666038	0.00882456	0.00782615	0.0109598	0.00898126	0.00955341	0.00975753	0.00753408	0.0114175	0.0666038
AGPAT180	0	0	0	0	0	0	0	0	0	0
AGPAT181	0	0	0	0	-4.00178e-11	0	0	0	0	0
AGPR	-0.261952	-0.0347069	-0.0307801	-0.0431046	-0.0353232	-0.0375734	-0.0383762	-0.0296315	-0.044905	-0.261952
AGt3	0	0	0	0	0	0	0	0	0	0
AHCYSNS	0.000394965	5.23302e-05	4.64096e-05	6.49921e-05	5.32595e-05	5.66523e-05	5.78627e-05	4.46776e-05	6.77067e-05	0.000394965
AICART	0.479488	0.063529	0.0563413	0.0789006	0.0646571	0.068776	0.0702455	0.0542387	0.0821961	0.479488
AIRC2	0.395589	0.0524129	0.0464829	0.0650949	0.0533436	0.0567419	0.0579542	0.0447482	0.0678137	0.395589
AIRC3	-0.395589	-0.0524129	-0.0464829	-0.0650949	-0.0533436	-0.0567419	-0.0579542	-0.0447482	-0.0678137	-0.395589
AKGDH	3.39009	1.71233	0	0	0	0	0	0	0	3.39053
AKGt2rpp	0	3.00133e-11	3.00133e-11	3.00133e-11	3.00133e-11	3.00133e-11	3.00133e-11	3.00133e-11	3.00133e-11	3.00133e-11
AKGtex	0	3.00133e-11	3.00133e-11	3.00133e-11	3.00133e-11	3.00133e-11	3.00133e-11	3.00133e-11	3.00133e-11	3.00133e-11
ALAALAD	0	0	0	0	0	0	0	0	0	0
ALAALAabcpp	-2.66078e-28	1.00044e-11	0	0	0	1.00044e-11	1.00044e-11	1.00044e-11	1.00044e-11	1.00044e-11
ALAALAr	0.0246012	0.00325949	0.00289071	0.00404816	0.00331737	0.0035287	0.0036041	0.00278284	0.00421725	0.0246012
ALAALAtex	0	1.00044e-11	1.00044e-11	1.00044e-11	1.00044e-11	1.00044e-11	1.00044e-11	1.00044e-11	1.00044e-11	1.00044e-11
ALAGLUE	0	0	0	0	0	0	0	0	0	0
ALAR	0.0369018	0.00488924	0.00433607	0.00607225	0.00497606	0.00529305	0.00540614	0.00417425	0.00632587	0.0369017
ALATA_D2	0	0	0	0	0	0	0	0	0	0
ALATA_L	-1000	-0.0683962	-1000	-0.0849454	-1000	-1000	-0.0756273	-1000	-0.0884934	-0.516223
ALATA_L2	0	0	0	0	0	0	0	0	0	0
ALATRS	0	0	0	0	0	0	0	0	0	0
ALAabcpp	0	1.00044e-11	1.00044e-11	1.00044e-11	1.00044e-11	1.00044e-11	1.00044e-11	1.00044e-11	1.00044e-11	1.00044e-11
ALAt2pp	0	1.00044e-11	1.00044e-11	1.00044e-11	1.00044e-11	1.00044e-11	1.00044e-11	1.00044e-11	1.00044e-11	1.00044e-11
ALAt4pp	0	1.00044e-11	1.00044e-11	1.00044e-11	1.00044e-11	1.00044e-11	1.00044e-11	1.00044e-11	1.00044e-11	1.00044e-11
ALAtex	0	-5.00832e-26	-5.00832e-26	-5.00832e-26	-5.00832e-26	-5.00832e-26	-5.00832e-26	-5.00832e-26	-5.00832e-26	-5.00832e-26
ALCD19	0	5.00222e-11	5.00222e-11	5.00222e-11	5.00222e-11	5.00222e-11	5.00222e-11	5.00222e-11	5.00222e-11	5.00222e-11
ALCD2x	-6.38475e-25	5.00222e-11	-18.4652	5.00222e-11	5.00222e-11	-4.6374	5.00222e-11	5.00222e-11	5.00222e-11	5.00222e-11
ALDD19x	0	0	0	0	0	0	0	0	0	0
ALDD2x	0	0	0	0	0	0	0	0	0	0
ALDD2y	0	0	1.71147	0	0	0	0	0	0	0
ALDD3y	0	1.00044e-11	1.00044e-11	1.00044e-11	1.00044e-11	1.00044e-11	1.00044e-11	1.00044e-11	1.00044e-11	1.00044e-11
ALDD4	0	1.00044e-11	1.00044e-11	1.00044e-11	1.00044e-11	1.00044e-11	1.00044e-11	1.00044e-11	1.00044e-11	1.00044e-11
ALLK	0	1.00044e-11	1.00044e-11	1.00044e-11	1.00044e-11	1.00044e-11	1.00044e-11	1.00044e-11	1.00044e-11	1.00044e-11
ALLPI	0	1.00044e-11	1.00044e-11	1.00044e-11	1.00044e-11	1.00044e-11	1.00044e-11	1.00044e-11	1.00044e-11	1.00044e-11
ALLTAMH	0	3.00133e-11	3.00133e-11	0	3.00133e-11	3.00133e-11	3.00133e-11	3.00133e-11	3.00133e-11	3.00133e-11
ALLTN	0	3.00133e-11	3.00133e-11	0	3.00133e-11	3.00133e-11	3.00133e-11	3.00133e-11	3.00133e-11	3.00133e-11
ALLTNt2rpp	0	3.00133e-11	3.00133e-11	0	3.00133e-11	3.00133e-11	3.00133e-11	3.00133e-11	3.00133e-11	3.00133e-11
ALLTNtex	0	3.00133e-11	3.00133e-11	0	3.00133e-11	3.00133e-11	3.00133e-11	3.00133e-11	3.00133e-11	3.00133e-11
ALLULPE	0	1.00044e-11	1.00044e-11	1.00044e-11	1.00044e-11	1.00044e-11	1.00044e-11	1.00044e-11	1.00044e-11	1.00044e-11
ALLabcpp	0	1.00044e-11	1.00044e-11	1.00044e-11	1.00044e-11	1.00044e-11	1.00044e-11	1.00044e-11	1.00044e-11	1.00044e-11
ALLtex	0	-5.00832e-26	-5.00832e-26	-5.00832e-26	-5.00832e-26	-5.00832e-26	-5.00832e-26	-5.00832e-26	-5.00832e-26	-5.00832e-26
ALPATE160pp	0	0	0	0	0	0	0	0	0	0
ALPATG160pp	0	0	0	0	0	0	0	0	0	0
ALR2	0	0	0	0	0	0	0	0	0	0
ALR4x	0	0	0	0	0	0	0	0	0	0
ALTRH	0	1.20053e-10	0	0	0	0	0	0	0	0
AM3PA	-1.63668e-29	0	0	-1.00044e-11	0	0	0	0	0	0
AM4PA	1.67751e-29	0	0	0	0	0	0	0	0	0
AM4PCP	-1.63677e-29	0	0	0	0	0	0	0	0	0
AMALT1	0	5.00222e-12	5.00222e-12	5.00222e-12	5.00222e-12	5.00222e-12	5.00222e-12	5.00222e-12	5.00222e-12	5.00222e-12
AMALT2	0	3.50155e-11	3.50155e-11	3.50155e-11	3.50155e-11	3.50155e-11	3.50155e-11	3.50155e-11	3.50155e-11	3.50155e-11
AMALT3	0	3.50155e-11	3.50155e-11	3.50155e-11	3.50155e-11	3.50155e-11	3.50155e-11	3.50155e-11	3.50155e-11	3.50155e-11
AMALT4	0	3.50155e-11	3.50155e-11	3.50155e-11	3.50155e-11	3.50155e-11	3.50155e-11	3.50155e-11	3.50155e-11	3.50155e-11
AMANAPEr	0	2.00089e-11	2.00089e-11	2.00089e-11	2.00089e-11	2.00089e-11	2.00089e-11	2.00089e-11	2.00089e-11	2.00089e-11
AMANK	0	1.00044e-11	1.00044e-11	1.00044e-11	1.00044e-11	1.00044e-11	1.00044e-11	1.00044e-11	1.00044e-11	1.00044e-11
AMAOTr	0	0	0	0	0	0	0	0	0	0
AMMQLT8	0	0	0	0	0	0	0	0	0	0
AMPMS2	0.000197482	2.61651e-05	2.32048e-05	3.24961e-05	2.66297e-05	2.83261e-05	2.89314e-05	2.23388e-05	3.38533e-05	0.000197482
AMPN	0	0	0	0	0	0	0	0	0	0
AMPTASECG	0	1.50067e-10	0	5.00222e-11	5.00222e-11	5.00222e-11	5.00222e-11	5.00222e-11	5.00222e-11	5.00222e-11
AMPTASEPG	0	1.00044e-11	1.00044e-11	1.00044e-11	1.00044e-11	1.00044e-11	1.00044e-11	1.00044e-11	1.00044e-11	1.00044e-11
AMPtex	0	-5.00832e-26	-5.00832e-26	-5.00832e-26	-5.00832e-26	-5.00832e-26	-5.00832e-26	-5.00832e-26	-5.00832e-26	-5.00832e-26
ANHGMtex	0	1.00044e-11	1.00044e-11	1.00044e-11	1.00044e-11	1.00044e-11	1.00044e-11	1.00044e-11	1.00044e-11	1.00044e-11
ANHMK	-2.6603e-28	0	0	-1.00044e-11	0	0	0	2.45174e-09	0	0
ANPRT	0.0503359	0.00666917	0.00591462	0.00828285	0.0067876	0.00721999	0.00737426	0.00569389	0.00862881	0.0503358
ANS	0.0503359	0.00666917	0.00591462	0.00828285	0.0067876	0.00721999	0.00737426	0.00569389	0.00862881	0.0503358
AOBUTDs	0	0	0	0	0	0	0	0	0	0
AOXSr	0	0	0	0	0	0	0	0	0	0
AP4AH	0	0	0	0	0	0	0	0	0	0
AP5AH	0	0	0	0	0	0	0	0	0	0
APRAUR	0.000394965	5.23302e-05	4.64096e-05	6.49921e-05	5.32595e-05	5.66523e-05	5.78627e-05	4.46776e-05	6.77067e-05	0.000394965
ARAI	0	5.00222e-12	5.00222e-12	5.00222e-12	5.00222e-12	5.00222e-12	5.00222e-12	5.00222e-12	5.00222e-12	5.00222e-12
ARBTNR1	0	0	0	0	0	0	0	0	8.33703e-13	0
ARBTNR2	0	0	0	0	0	0	0	0	0	0
ARBTNR3	0	0	0	0	0	0	0	0	-8.33703e-13	0
ARBTNabcpp	0	0	0	0	0	0	0	0	0	0
ARBTNexs	0	0	0	0	0	0	0	0	0	0
ARBTNtex	0	0	0	0	0	0	0	0	0	0
ARBTNtonex	0	0	0	0	0	0	0	0	0	0
ARBTNtpp	0	0	0	0	0	0	0	0	0	0
ARBabcpp	0	0	0	0	0	0	0	0	0	0
ARBt2rpp	0	26.3736	5.00222e-12	5.00222e-12	5.00222e-12	5.00222e-12	5.00222e-12	5.00222e-12	5.00222e-12	5.00222e-12
ARBt3ipp	0	26.3736	0	0	0	0	0	0	0	0
ARBtex	0	5.00222e-12	5.00222e-12	5.00222e-12	5.00222e-12	5.00222e-12	5.00222e-12	5.00222e-12	5.00222e-12	5.00222e-12
ARGAGMt7pp	0	-1.00044e-11	-9.90906e-12	-1.00044e-11	-1.00044e-11	-1.00044e-11	-1.00044e-11	-1.00044e-11	-1.00044e-11	-1.00044e-11
ARGDC	0	0	-9.90906e-12	0	0	0	0	0	0	0
ARGDCpp	0	0	0	0	0	0	0	0	0	0
ARGORNt7pp	0	2.00089e-11	2.00089e-11	2.00089e-11	2.00089e-11	2.00089e-11	2.00089e-11	2.00089e-11	2.00089e-11	2.00089e-11
ARGSL	0.261952	0.0347069	0.0307801	0.0431046	0.0353232	0.0375734	0.0383762	0.0296315	0.044905	0.261952
ARGSS	0.261952	0.0347069	0.0307801	0.0431046	0.0353232	0.0375734	0.0383762	0.0296315	0.044905	0.261952
ARGTRS	0	0	0	0	0	0	0	0	0	0
ARGabcpp	0	0	0	0	0	0	0	0	0	0
ARGt3pp	0	0	0	0	0	0	0	0	0	0
ARGtex	0	1.00044e-11	1.00044e-11	1.00044e-11	1.00044e-11	1.00044e-11	1.00044e-11	1.00044e-11	1.00044e-11	1.00044e-11
ASAD	-0.946767	-0.12544	-0.173624	-0.155792	-0.127668	-0.135801	-0.35415	-0.167144	-0.162299	-0.946776
ASCBPL	0	1.00044e-11	1.00044e-11	1.00044e-11	1.00044e-11	1.00044e-11	1.00044e-11	1.00044e-11	1.00044e-11	1.00044e-11
ASCBptspp	0	1.00044e-11	1.00044e-11	1.00044e-11	1.00044e-11	1.00044e-11	1.00044e-11	1.00044e-11	1.00044e-11	1.00044e-11
ASCBtex	0	-5.00832e-26	-5.00832e-26	-5.00832e-26	-5.00832e-26	-5.00832e-26	-5.00832e-26	-5.00832e-26	-5.00832e-26	-5.00832e-26
ASNN	0	0	0	0	0	0	0	0	0	0
ASNNpp	0	-1.00044e-11	-1.00044e-11	-1.00044e-11	-1.00044e-11	-1.00044e-11	-1.00044e-11	-1.00044e-11	-1.00044e-11	-1.00044e-11
ASNS1	0	0	0	0	0	0	0	0.0241519	0	0
ASNS2	0.213511	0.0282888	0.0250882	0.0351336	0.0287912	0.0306253	0.0312796	0	0.0366011	0.213511
ASNTRS	0	0	0	0	0	0	0	0	0	0
ASNabcpp	0	0	0	0	-1.00044e-11	0	0	0	0	0
ASNt2rpp	0	2.00089e-11	2.00089e-11	2.00089e-11	3.00133e-11	2.00089e-11	2.00089e-11	2.00089e-11	2.00089e-11	2.00089e-11
ASNtex	0	1.00044e-11	1.00044e-11	1.00044e-11	1.00044e-11	1.00044e-11	1.00044e-11	1.00044e-11	1.00044e-11	1.00044e-11
ASO3t8pp	0	0	0	0	0	0	0	0	0	0
ASO3tex	0	0	0	0	0	0	0	0	0	0
ASP1DC	0.000510089	6.75834e-05	5.9937e-05	8.3936e-05	6.87835e-05	7.31653e-05	7.47286e-05	5.77002e-05	8.74418e-05	0.000510089
ASPCT	0.292938	0.0388124	0.0344211	0.0482035	0.0395016	0.042018	0.0429157	0.0331365	0.0502168	0.292938
ASPK	0.946767	0.12544	0.173624	0.155792	0.127668	0.135801	0.35415	0.167144	0.162299	0.946776
ASPO3	0	0.000266859	0	0.000331955	0.000272029	0.000289359	0	0	0.00034582	0.00201733
ASPO4	0.00201733	0	0.000237042	0	0	0	0.000295541	0	0	0
ASPO5	0	0	0	0	0	0	0	0.000228196	0	0
ASPO6	0	4.24383e-07	0	0	0	0	0	0	-1.9566e-11	0
ASPT	0	0	0	0	0	0	0	0	0	0
ASPTA	-2.59088	-0.343275	-0.366812	-0.426334	-0.34937	-0.371627	-0.595015	-0.353123	-0.444141	-2.59089
ASPTRS	0	0	0	0	0	0	0	0	0	0
ASPabcpp	0	0	0	0	0	0	0	0	0	0
ASPt2_2pp	0	0	0	0	0	0	0	0	0	0
ASPt2_3pp	0	0	0	0	0	0	0	0	0	0
ASPt2pp	0	0	0	0	0	0	0	0	0	0
ASPtex	0	1.00044e-11	1.00044e-11	1.00044e-11	1.00044e-11	1.00044e-11	1.00044e-11	1.00044e-11	1.00044e-11	1.00044e-11
ASR	0	0	0	0	0	0	0	0	0	0
AST	0	0	0	0	0	0	0	0	0	0
ATHRDHr	-1.97747e-24	1.00044e-11	1.00044e-11	1.00044e-11	1.00044e-11	-4.6374	1.00044e-11	1.00044e-11	1.00044e-11	1.00044e-11
ATPHs	0	0	0	0	0	0	0	0	0	0
ATPM	8.39	8.39	8.39	8.39	8.39	8.39	8.39	8.39	8.39	8.39
ATPPRT	0.083899	0.0111161	0.00985839	0.0138057	0.0113135	0.0120342	0.0122913	0.00949048	0.0143824	0.083899
ATPS4rpp	59.7002	0	0	2.63993	39.2122	42.5091	0	0	19.5836	59.7005
BALAt2pp	0	1.00044e-11	1.00044e-11	1.00044e-11	1.00044e-11	1.00044e-11	1.00044e-11	1.00044e-11	1.00044e-11	1.00044e-11
BALAtex	0	-5.00832e-26	-5.00832e-26	-5.00832e-26	-5.00832e-26	-5.00832e-26	-5.00832e-26	-5.00832e-26	-5.00832e-26	-5.00832e-26
BETALDHx	0	0	0	0	0	0	0	0	0	0
BETALDHy	0	0	0	0	0	0	0	0	0	0
BPNT	0.218118	0.0288992	0.0256295	0.0358917	0.0294124	0.0312861	0.0319545	0.024673	0.0373908	0.218118
BSORx	0	0	0	0	0	0	0	0	0	0
BSORy	0	0	0	0	0	0	0	0	0	0
BTS4	0	0	0	0	0	0	0	0	0	0
BUTCT	0	3.00133e-11	3.00133e-11	3.00133e-11	3.00133e-11	3.00133e-11	3.00133e-11	3.00133e-11	3.00133e-11	3.00133e-11
BUTSO3abcpp	0	1.00044e-11	1.00044e-11	1.00044e-11	1.00044e-11	1.00044e-11	1.00044e-11	1.00044e-11	1.00044e-11	1.00044e-11
BUTSO3tex	0	-5.00832e-26	-5.00832e-26	-5.00832e-26	-5.00832e-26	-5.00832e-26	-5.00832e-26	-5.00832e-26	-5.00832e-26	-5.00832e-26
BUTt2rpp	0	-1.74483e-25	-1.74483e-25	-1.74483e-25	-1.74483e-25	-1.74483e-25	-1.74483e-25	-1.74483e-25	-1.74483e-25	-1.74483e-25
BUTtex	0	-1.74483e-25	-1.74483e-25	-1.74483e-25	-1.74483e-25	-1.74483e-25	-1.74483e-25	-1.74483e-25	-1.74483e-25	-1.74483e-25
CA2t3pp	0	0	1000	0	0	0	0	0	0	0
CA2tex	0.00419495	0.000555803	0.000492919	0.000690286	0.000565673	0.000601709	0.000614565	0.000474524	0.000719118	0.00419495
CADVtpp	0	0	0	0	0	0	0	0	0	0
CAT	0	0	0	0	0	0	0	0	0	0
CAt6pp	-0.00419495	-0.000555803	-1000	-0.000690286	-0.000565673	-0.000601709	-0.000614565	-0.000474524	-0.000719118	-0.00419495
CBIAT	0	5.00222e-12	5.00222e-12	5.00222e-12	5.00222e-12	5.00222e-12	5.00222e-12	5.00222e-12	5.00222e-12	5.00222e-12
CBItonex	0	0	0	0	0	0	0	0	0	0
CBIuabcpp	0	5.00222e-12	5.00222e-12	5.00222e-12	5.00222e-12	5.00222e-12	5.00222e-12	5.00222e-12	5.00222e-12	5.00222e-12
CBL1abcpp	0	1.00044e-11	1.00044e-11	1.00044e-11	1.00044e-11	1.00044e-11	1.00044e-11	1.00044e-11	1.00044e-11	1.00044e-11
CBL1tonex	0	1.50067e-11	1.50067e-11	1.50067e-11	1.50067e-11	1.50067e-11	1.50067e-11	1.50067e-11	1.50067e-11	1.50067e-11
CBLAT	0	-5.00832e-26	-5.00832e-26	-5.00832e-26	-5.00832e-26	-5.00832e-26	-5.00832e-26	-5.00832e-26	-5.00832e-26	-5.00832e-26
CBMKr	0.55489	0.0735192	0.0652013	0.0913081	0.0748248	0.0795914	0.081292	0	0.0951218	0.55489
CBPS	0	0	0	0	0	0	0	0.062768	0	0
CD2abcpp	0	0	0	0	0	0	0	0	0	0
CD2t3pp	0	0	0	0	0	0	0	0	0	0
CD2tex	0	0	0	0	0	0	0	0	0	0
CD2tpp	0	0	0	0	0	0	0	0	0	0
CDAPPA120	0	0	0	0	0	0	0	0	0	0
CDAPPA140	0	0	0	0	0	0	0	0	0	0
CDAPPA141	0	0	0	0	0	0	0	0	0	0
CDAPPA160	0	0	0	0	0	0	0	0	0	0
CDAPPA161	0	0	0	0	0	0	0	0	0	0
CDAPPA180	0	0	0	0	0	0	0	0	0	0
CDAPPA181	0	0	0	0	0	0	0	0	0	0
CDPMEK	0.00211563	0.000280306	0.000248592	0.00034813	0.000285284	0.000303458	0.000309941	0.000239315	0.00036267	0.00211563
CFAS160E	0	0	0	0	0	0	0	0	0	0
CFAS160G	0	0	0	0	0	0	0	0	0	0
CFAS180E	0	0	0	0	0	0	0	0	0	0
CFAS180G	0	0	0	0	0	0	0	0	0	0
CGLYabcpp	0	1.50067e-10	0	5.00222e-11	5.00222e-11	5.00222e-11	5.00222e-11	5.00222e-11	5.00222e-11	5.00222e-11
CGLYtex	0	1.00044e-11	1.00044e-11	1.00044e-11	1.00044e-11	1.00044e-11	1.00044e-11	1.00044e-11	1.00044e-11	1.00044e-11
CHLabcpp	0	0	0	0	0	0	0	0	0	0
CHLt2pp	0	0	0	0	0	0	0	0	0	0
CHLtex	0	-1.00044e-11	-1.00044e-11	-1.00044e-11	-1.00044e-11	-1.00044e-11	-1.00044e-11	-1.00044e-11	-1.00044e-11	-1.00044e-11
CHORM	0.27809	0.036845	0.0326764	0.0457601	0.0374993	0.0398882	0.0407404	0.0314569	0.0476714	0.27809
CHORS	0.329216	0.0436189	0.0386838	0.054173	0.0443934	0.0472215	0.0482304	0.0372402	0.0564357	0.329215
CHRPL	0.000197482	2.61651e-05	2.32048e-05	3.24961e-05	2.66297e-05	2.83262e-05	2.89314e-05	2.23388e-05	3.38534e-05	0.000197482
CINNDO	0	0	0	0	0	0	0	0	0	0
CITL	0	0	0	0	0	0	0	0	0	0
CITt7pp	0	1.00044e-11	1.00044e-11	1.00044e-11	1.00044e-11	1.00044e-11	1.00044e-11	1.00044e-11	1.00044e-11	1.00044e-11
CITtex	0	-5.00832e-26	-5.00832e-26	-5.00832e-26	-5.00832e-26	-5.00832e-26	-5.00832e-26	-5.00832e-26	-5.00832e-26	-5.00832e-26
CLIPAtex	0	0	0	0	0	0	0	0	0	0
CLPNH120pp	0	0	0	1.00044e-11	0	0	0	0	0	0
CLPNH140pp	0	0	0	0	0	0	0	0	6.00267e-11	0
CLPNH141pp	-1.04201e-49	0	0	0	0	0	0	0	0	0
CLPNH160pp	0	0	0	0	0	0	0	0	0	0
CLPNH161pp	0	0	0	0	0	0	0	0	0	0
CLPNH180pp	0	0	0	0	0	0	0	0	0	0
CLPNH181pp	0	0	0	0	0	0	0	0	0	0
CLPNS120pp	0	0	0	1.00044e-11	0	0	0	0	0	0
CLPNS140pp	0	0	0	0	0	0	0	0	6.00267e-11	0
CLPNS141pp	-1.39851e-49	0	0	0	0	0	0	0	0	0
CLPNS160pp	0	0	0	0	0	0	0	0	0	0
CLPNS161pp	0	0	0	0	0	0	0	0	0	0
CLPNS180pp	0	0	0	0	0	0	0	0	0	0
CLPNS181pp	0	0	0	0	0	0	0	0	0	0
CLt3_2pp	0.00209748	0.000277902	0.00024646	0.000345143	0.000282836	0.000300854	0.000307282	0.000237262	0.000359559	0.00209747
CLtex	0.00419495	0.000555803	0.000492919	0.000690286	0.000565673	0.000601709	0.000614565	0.000474524	0.000719118	0.00419495
CMPN	0	0	0	0	0	0	0	0	0	0
CMPtex	0	-5.00832e-26	-5.00832e-26	-5.00832e-26	-5.00832e-26	-5.00832e-26	-5.00832e-26	-5.00832e-26	-5.00832e-26	-5.00832e-26
CO2tex	-20.382	0	-18.6691	0	-11.0365	-13.4363	-1.13211	-0.196289	0	-20.3831
CO2tpp	-20.382	0	-18.6691	0	-11.0365	-13.4363	-1.13211	-0.196289	0	-20.3831
COBALT2abcpp	0	0	0	0	0	0	0	0	0	0
COBALT2t3pp	0	0	0	0	0	0	0	0	0	0
COBALT2tex	0.00279663	0.000370535	0.000328613	0.000460191	0.000377115	0.000401139	0.00040971	0.000316349	0.000479412	0.00279663
COBALT2tpp	0.00279663	0.000370535	0.000328613	0.000460191	0.000377115	0.000401139	0.00040971	0.000316349	0.000479412	0.00279663
COLIPAabcpp	0	0	2.00089e-11	2.00089e-11	0	0	2.00089e-11	0	2.00089e-11	2.00089e-11
COLIPAtex	9.51048e-30	-1.75089e-11	0	0	-1.75089e-11	-1.75089e-11	0	-1.75089e-11	0	0
CPGNR1	0	0	0	0	0	0	0	0	0	0
CPGNR2	0	0	0	0	0	0	0	0	0	0
CPGNR3	0	0	0	0	0	0	0	0	0	0
CPGNUtex	0	0	0	0	0	0	0	0	0	0
CPGNUtpp	0	0	0	0	0	0	0	0	0	0
CPGNabcpp	0	0	0	0	0	0	0	0	0	0
CPGNexs	0	0	0	0	0	0	0	0	0	0
CPGNtonex	0	0	0	0	0	0	0	0	0	0
CPPPGO	0.000197482	2.61651e-05	0	3.24961e-05	2.66297e-05	2.83262e-05	2.89314e-05	0	3.38534e-05	0.000197482
CPPPGO2	0	0	2.32048e-05	0	0	0	0	2.23388e-05	0	0
CRNBTCT	0	0	0	0	0	0	0	0	0	0
CRNCAL2	0	5.00222e-12	5.00222e-12	5.00222e-12	5.00222e-12	5.00222e-12	5.00222e-12	5.00222e-12	5.00222e-12	5.00222e-12
CRNCAR	0	0	0	0	0	0	0	0	0	0
CRNCBCT	0	5.00222e-12	5.00222e-12	5.00222e-12	5.00222e-12	5.00222e-12	5.00222e-12	5.00222e-12	5.00222e-12	5.00222e-12
CRNCDH	0	0	0	0	0	0	0	0	0	0
CRNDCAL2	0	0	0	0	0	0	0	0	0	0
CRNDabcpp	0	0	0	0	0	0	0	0	0	0
CRNDt2rpp	0	0	0	0	379.101	0	0	0	0	0
CRNabcpp	0	0	0	0	0	0	0	0	0	0
CRNt2rpp	0	5.00222e-12	5.00222e-12	5.00222e-12	-379.101	5.00222e-12	5.00222e-12	5.00222e-12	5.00222e-12	5.00222e-12
CRNt7pp	0	0	0	0	0	0	0	0	0	0
CRNt8pp	0	0	0	0	379.101	0	0	0	0	0
CRNtex	0	5.00222e-12	5.00222e-12	5.00222e-12	5.00222e-12	5.00222e-12	5.00222e-12	5.00222e-12	5.00222e-12	5.00222e-12
CS	4.34236	8.39151	0.111895	0.170631	0.481915	0.615523	18.4071	0.107719	0.163243	4.3428
CSND	0	1.00044e-11	1.00044e-11	1.00044e-11	1.00044e-11	1.00044e-11	1.00044e-11	1.00044e-11	1.00044e-11	1.00044e-11
CSNt2pp	0	1.00044e-11	1.00044e-11	1.00044e-11	1.00044e-11	1.00044e-11	1.00044e-11	1.00044e-11	1.00044e-11	1.00044e-11
CSNtex	0	-5.00832e-26	-5.00832e-26	-5.00832e-26	-5.00832e-26	-5.00832e-26	-5.00832e-26	-5.00832e-26	-5.00832e-26	-5.00832e-26
CTBTCAL2	0	5.00222e-12	5.00222e-12	5.00222e-12	5.00222e-12	5.00222e-12	5.00222e-12	5.00222e-12	5.00222e-12	5.00222e-12
CTBTabcpp	0	0	0	0	0	0	0	0	0	0
CTBTt2rpp	0	0	0	0	0	0	0	0	0	0
CTPS2	0.142152	0.0188342	0.0167033	0.0233913	0.0191686	0.0203898	0.0208254	0.0160799	0.0243683	0.142152
CU1Opp	0	5.00222e-12	5.00222e-12	5.00222e-12	5.00222e-12	5.00222e-12	5.00222e-12	5.00222e-12	5.00222e-12	5.00222e-12
CU1abcpp	0	0	0	0	0	0	0	0	0	0
CU2abcpp	0	0	0	0	0	0	0	0	0	0
CU2tex	0.00279663	0.000370535	0.000328613	0.000460191	0.000377115	0.000401139	0.00040971	0.000316349	0.000479412	0.00279663
CU2tpp	0.00279663	0.000370535	0.000328613	0.000460191	0.000377115	0.000401139	0.00040971	0.000316349	0.000479412	0.00279663
CUt3	0	0	0	0	0	0	0	0	0	0
CUtex	0	-1.00166e-25	-1.00166e-25	-1.00166e-25	-1.00166e-25	-1.00166e-25	-1.00166e-25	-1.00166e-25	-1.00166e-25	-1.00166e-25
CYANST	0	0	0	0	0	0	0	0	0	0
CYANSTpp	0	1.00044e-11	1.00044e-11	1.00044e-11	1.00044e-11	1.00044e-11	1.00044e-11	1.00044e-11	1.00044e-11	1.00044e-11
CYANtex	0	-5.00832e-26	-5.00832e-26	-5.00832e-26	-5.00832e-26	-5.00832e-26	-5.00832e-26	-5.00832e-26	-5.00832e-26	-5.00832e-26
CYNTAH	0	1.00044e-11	1.00044e-11	1.00044e-11	1.00044e-11	1.00044e-11	1.00044e-11	1.00044e-11	1.00044e-11	1.00044e-11
CYNTt2pp	0	1.00044e-11	1.00044e-11	1.00044e-11	1.00044e-11	1.00044e-11	1.00044e-11	1.00044e-11	1.00044e-11	1.00044e-11
CYNTtex	0	-5.00832e-26	-5.00832e-26	-5.00832e-26	-5.00832e-26	-5.00832e-26	-5.00832e-26	-5.00832e-26	-5.00832e-26	-5.00832e-26
CYSDDS	0	1.00044e-11	1.00044e-11	1.00044e-11	1.00044e-11	1.00044e-11	1.00044e-11	1.00044e-11	1.00044e-11	1.00044e-11
CYSDS	0	0	0	0	0	0	0	0	0	0
CYSDabcpp	0	1.00044e-11	1.00044e-11	1.00044e-11	1.00044e-11	1.00044e-11	1.00044e-11	1.00044e-11	1.00044e-11	1.00044e-11
CYSDtex	0	-5.00832e-26	-5.00832e-26	-5.00832e-26	-5.00832e-26	-5.00832e-26	-5.00832e-26	-5.00832e-26	-5.00832e-26	-5.00832e-26
CYSS	0.218118	0.0288992	0.0256295	0.0358917	0.0294124	0.0312861	0.0319545	0.024673	0.0373908	0.218118
CYSSADS	0	0	0	0	0	0	0	0	0	0
CYSTL	0.13631	0.0180601	0.0160168	0.02243	0.0183808	0.0195518	0.0199695	0.0154191	0.0233669	0.13631
CYSTRS	0	0	0	0	0	0	0	0	0	0
CYSabc2pp	0	0	0	0	0	0	0	0	0	0
CYSabcpp	0	1.00044e-11	1.00044e-11	1.00044e-11	1.00044e-11	1.00044e-11	1.00044e-11	1.00044e-11	1.00044e-11	1.00044e-11
CYStex	0	1.00044e-11	1.00044e-11	1.00044e-11	1.00044e-11	1.00044e-11	1.00044e-11	1.00044e-11	1.00044e-11	1.00044e-11
CYStpp	0	0	0	0	0	0	0	0	0	0
CYTBD2pp	0	0	0	0	0	0	0	0	0	0
CYTBDpp	0	0	0	0	0	0	0	0	26.246	0
CYTBO3_4pp	36.9994	24.7965	-5.50244e-11	7.95877	36.6732	36.9999	36.9999	0	0	36.9994
CYTD	0	0	0	0	0	0	0	0	0	0
CYTDH	0	0	0	0	0	0	0	0	0	0
CYTDK2	0	0	0	0	0	0	0	0	0	0
CYTDt2pp	0	0	0	0	0	0	0	0	0	0
CYTDt2rpp	0	1.20053e-10	1.20053e-10	1.20053e-10	1.20053e-10	1.20053e-10	1.20053e-10	1.20053e-10	1.20053e-10	1.20053e-10
CYTDtex	0	8.50378e-11	8.50378e-11	8.50378e-11	8.50378e-11	8.50378e-11	8.50378e-11	8.50378e-11	8.50378e-11	8.50378e-11
CYTK1	0.160187	0.0212237	0.0188224	0.026359	0.0216005	0.0229766	0.0234675	0.01812	0.0274599	0.160186
CYTK2	0	2.50111e-11	2.50111e-11	2.50111e-11	2.50111e-11	2.50111e-11	2.50111e-11	2.50111e-11	2.50111e-11	2.50111e-11
DAAD	0	0	0	0	0	0	0	0	0	0
DADA	0	0	0	0	0	0	0	0	0	0
DADK	3.03294e-28	0	0	0	0	0	0	0	0	0
DADNt2pp	0	2.50111e-11	2.50111e-11	2.50111e-11	2.50111e-11	2.50111e-11	2.50111e-11	2.50111e-11	2.50111e-11	2.50111e-11
DADNtex	0	-1.50067e-11	-1.50067e-11	-1.50067e-11	-1.50067e-11	-1.50067e-11	-1.50067e-11	-1.50067e-11	-1.50067e-11	-1.50067e-11
DAGK120	0	0	0	0	0	0	0	0	0	0
DAGK140	0	0	0	0	0	0	0	0	0	0
DAGK141	0	0	0	0	0	0	0	0	0	0
DAGK160	0	0	0	0	0	0	0	0	0	0
DAGK161	0	0	0	0	0	0	0	0	0	0
DAGK180	0	0	0	0	0	0	0	0	0	0
DAGK181	0	0	0	0	0	0	0	0	0	0
DALAt2pp	0.0123006	0.00162975	0.00144536	0.00202408	0.00165869	0.00176435	0.00180205	0.00139142	0.00210862	0.0123006
DALAtex	0	1.00044e-11	1.00044e-11	1.00044e-11	1.00044e-11	1.00044e-11	1.00044e-11	1.00044e-11	1.00044e-11	1.00044e-11
DAMPtex	0	-5.00832e-26	-5.00832e-26	-5.00832e-26	-5.00832e-26	-5.00832e-26	-5.00832e-26	-5.00832e-26	-5.00832e-26	-5.00832e-26
DAPAL	0	1.00044e-11	1.00044e-11	1.00044e-11	1.00044e-11	1.00044e-11	1.00044e-11	1.00044e-11	1.00044e-11	1.00044e-11
DAPDC	0.303928	0.0402684	0.0357125	0.0500119	0.0409835	0.0435943	0.0445258	0.0343797	0.0521008	0.303928
DAPE	0.328529	0.0435279	0.0386032	0.05406	0.0443009	0.047123	0.0481299	0.0371625	0.056318	0.328529
DAPabcpp	0	1.00044e-11	1.00044e-11	1.00044e-11	1.00044e-11	1.00044e-11	1.00044e-11	1.00044e-11	1.00044e-11	1.00044e-11
DAPtex	0	0	0	0	0	0	0	0	0	0
DASYN120	0	0	0	-2.00089e-11	0	0	0	0	0	0
DASYN140	0	0	0	0	0	0	0	0	0	0
DASYN141	0	0	0	0	0	0	0	0	0	0
DASYN160	0.0565083	0.00748697	0.0066399	0.00929854	0.00761992	0.00810535	0.00827852	0.0063921	0.00968692	0.0565083
DASYN161	0.0666038	0.00882456	0.00782615	0.0109598	0.00898126	0.00955341	0.00975753	0.00753408	0.0114175	0.0666038
DASYN180	0	0	-3.00133e-11	0	0	0	0	0	0	0
DASYN181	0	0	0	0	0	0	0	0	0	0
DATPHs	0	0	0	0	0	0	0	0	0	0
DB4PS	0.00078993	0.00010466	9.28191e-05	0.000129984	0.000106519	0.000113305	0.000115725	8.93552e-05	0.000135413	0.000789929
DBTS	0	0	0	0	0	0	0	0	0	0
DCAtex	0	-5.00832e-26	-5.00832e-26	-5.00832e-26	-5.00832e-26	-5.00832e-26	-5.00832e-26	-5.00832e-26	-5.00832e-26	-5.00832e-26
DCMPtex	0	-5.00832e-26	-5.00832e-26	-5.00832e-26	-5.00832e-26	-5.00832e-26	-5.00832e-26	-5.00832e-26	-5.00832e-26	-5.00832e-26
DCTPD	0	0	0	0	0	0	0	0	0	0
DCYTD	0	0	0	0	0	0	0	0	0	0
DCYTt2pp	0	2.50111e-11	2.50111e-11	2.50111e-11	2.50111e-11	2.50111e-11	2.50111e-11	2.50111e-11	2.50111e-11	2.50111e-11
DCYTtex	0	-1.50067e-11	-1.50067e-11	-1.50067e-11	-1.50067e-11	-1.50067e-11	-1.50067e-11	-1.50067e-11	-1.50067e-11	-1.50067e-11
DDCAtexi	0	0	0	0	0	0	0	0	0	0
DDGALK	0	1.00044e-11	1.00044e-11	1.00044e-11	1.00044e-11	1.00044e-11	1.00044e-11	1.00044e-11	1.00044e-11	1.00044e-11
DDGLCNt2rpp	0	-3.30147e-10	-3.30147e-10	-3.30147e-10	-3.30147e-10	-3.30147e-10	-3.30147e-10	-3.30147e-10	-3.30147e-10	-3.30147e-10
DDGLCNtex	0	-3.50155e-10	-3.50155e-10	-3.50155e-10	-3.50155e-10	-3.50155e-10	-3.50155e-10	-3.50155e-10	-3.50155e-10	-3.50155e-10
DDGLK	0	3.6016e-10	0	0	0	0	0	0	0	0
DDPA	0.329216	0.0436189	0.0386838	0.054173	0.0443934	0.0472215	0.0482304	0.0372402	0.0564357	0.329215
DDPGALA	0	1.00044e-11	1.00044e-11	1.00044e-11	1.00044e-11	1.00044e-11	1.00044e-11	1.00044e-11	1.00044e-11	1.00044e-11
DGK1	1.06652e-28	0	0	-14.8106	8.97518e-11	9.004e-11	0	0	0	0
DGMPtex	0	-5.00832e-26	-5.00832e-26	-5.00832e-26	-5.00832e-26	-5.00832e-26	-5.00832e-26	-5.00832e-26	-5.00832e-26	-5.00832e-26
DGSNt2pp	0	2.50111e-11	2.50111e-11	2.50111e-11	2.50111e-11	2.50111e-11	2.50111e-11	2.50111e-11	2.50111e-11	2.50111e-11
DGSNtex	0	-1.50067e-11	-1.50067e-11	-1.50067e-11	-1.50067e-11	-1.50067e-11	-1.50067e-11	-1.50067e-11	-1.50067e-11	-1.50067e-11
DHAD1	0.774234	0.102581	0.0909748	0.127401	0.104402	0.111053	0.113426	0.0875797	0.132723	0.774233
DHAD2	0.257258	0.034085	0.0302286	0.0423323	0.0346903	0.0369002	0.0376886	0.0291005	0.0441004	0.257258
DHAPT	0	0	0	0	0	0	8.98507	0	0	0
DHAtex	0	3.00133e-11	3.00133e-11	3.00133e-11	3.00133e-11	3.00133e-11	3.00133e-11	3.00133e-11	3.00133e-11	3.00133e-11
DHAtpp	0	3.00133e-11	3.00133e-11	3.00133e-11	3.00133e-11	3.00133e-11	3.00133e-11	3.00133e-11	3.00133e-11	3.00133e-11
DHBD	0	0	0	0	0	0	0	0	0	0
DHBS	0	0	0	5.00222e-12	0	0	0	0	0	0
DHBSH	0	0	0	5.00222e-12	0	0	0	0	0	0
DHCIND	0	0	0	0	0	0	0	0	0	0
DHCINDO	0	1.00044e-11	1.00044e-11	1.00044e-11	1.00044e-11	1.00044e-11	1.00044e-11	1.00044e-11	1.00044e-11	1.00044e-11
DHDPRy	0.328529	0.0435279	0.0386032	0.05406	0.0443009	0.047123	0.0481299	0.0371625	0.056318	0.328529
DHDPS	0.328529	0.0435279	0.0386032	0.05406	0.0443009	0.047123	0.0481299	0.0371625	0.056318	0.328529
DHFR	0.0237678	0.00314908	0.00279279	0.00391104	0.003205	0.00340917	0.00348201	0.00268857	0.0040744	0.0237678
DHFS	0.000592447	7.84953e-05	6.96143e-05	9.74882e-05	7.98892e-05	8.49785e-05	8.67941e-05	6.70164e-05	0.00010156	0.000592447
DHNAOT4	0	0	0	0	0	0	0	0	0	0
DHNPA2	0.000592447	7.84953e-05	6.96143e-05	9.74882e-05	7.98892e-05	8.49785e-05	8.67941e-05	6.70164e-05	0.00010156	0.000592447
DHORD2	0	0.0388124	0	0	0.0395016	0.042018	0.0429157	0	0.0502168	0.292938
DHORD5	0.292938	0	0.0344211	0.0482035	0	-4.95201e-12	0	0.0331365	0	0
DHORTS	-0.292938	-0.0388124	-0.0344211	-0.0482035	-0.0395016	-0.042018	-0.0429157	-0.0331365	-0.0502168	-0.292938
DHPPD	0	1.00044e-11	1.00044e-11	1.00044e-11	1.00044e-11	1.00044e-11	1.00044e-11	1.00044e-11	1.00044e-11	1.00044e-11
DHPPDA2	0.000394965	5.23302e-05	4.64096e-05	6.49921e-05	5.32595e-05	5.66523e-05	5.78627e-05	4.46776e-05	6.77067e-05	0.000394965
DHPS2	0.000592447	7.84953e-05	6.96143e-05	9.74882e-05	7.98892e-05	8.49785e-05	8.67941e-05	6.70164e-05	0.00010156	0.000592447
DHPTDCs	0.000394965	5.23302e-05	4.64096e-05	6.49921e-05	5.32595e-05	5.66523e-05	5.78627e-05	4.46776e-05	6.77067e-05	0.000394965
DHPTPE	0	0	0	0	0	0	0	0	0	0
DHQS	0.329216	0.0436189	0.0386838	0.054173	0.0443934	0.0472215	0.0482304	0.0372402	0.0564357	0.329215
DHQTi	0.329216	0.0436189	0.0386838	0.054173	0.0443934	0.0472215	0.0482304	0.0372402	0.0564357	0.329215
DIMPtex	0	-5.00832e-26	-5.00832e-26	-5.00832e-26	-5.00832e-26	-5.00832e-26	-5.00832e-26	-5.00832e-26	-5.00832e-26	-5.00832e-26
DINSt2pp	0	2.50111e-11	2.50111e-11	2.50111e-11	2.50111e-11	2.50111e-11	2.50111e-11	2.50111e-11	2.50111e-11	2.50111e-11
DINStex	0	-1.50067e-11	-1.50067e-11	-1.50067e-11	-1.50067e-11	-1.50067e-11	-1.50067e-11	-1.50067e-11	-1.50067e-11	-1.50067e-11
DKGLCNR1	0	0	0	0	0	0	0	0	0	0
DKGLCNR2x	0	0	0	0	0	0	0	0	0	0
DKGLCNR2y	0	0	0	0	0	0	0	0	0	0
DKMPPD	0	2.50416e-26	2.50416e-26	2.50416e-26	2.50416e-26	2.50416e-26	2.50416e-26	2.50416e-26	2.50416e-26	2.50416e-26
DKMPPD3	0	2.50416e-26	2.50416e-26	2.50416e-26	2.50416e-26	2.50416e-26	2.50416e-26	2.50416e-26	2.50416e-26	2.50416e-26
DMATT	0.000246189	3.26183e-05	2.89279e-05	4.05107e-05	3.31975e-05	3.53124e-05	3.60668e-05	2.78483e-05	4.22028e-05	0.000246189
DMPPS	0.00211563	0	0.000248592	0	0	0	0	0	0.00036267	0
DMQMT	0	0	0	0	0	0	0	0	0	0
DMSOR1	0	0	0	0	0	0	0	0	0	0
DMSOR1pp	0	1.00044e-11	1.00044e-11	1.00044e-11	1.00044e-11	1.00044e-11	1.00044e-11	1.00044e-11	1.00044e-11	1.00044e-11
DMSOR2	0	0	0	0	0	0	0	0	0	0
DMSOR2pp	0	1.00044e-11	1.00044e-11	1.00044e-11	1.00044e-11	1.00044e-11	1.00044e-11	1.00044e-11	1.00044e-11	1.00044e-11
DMSOtex	0	-5.00832e-26	-5.00832e-26	-5.00832e-26	-5.00832e-26	-5.00832e-26	-5.00832e-26	-5.00832e-26	-5.00832e-26	-5.00832e-26
DMStex	0	-2.00089e-11	-2.00089e-11	-2.00089e-11	-2.00089e-11	-2.00089e-11	-2.00089e-11	-2.00089e-11	-2.00089e-11	-2.00089e-11
DM_4HBA	0.000197482	2.61651e-05	2.32048e-05	3.24961e-05	2.66297e-05	2.83261e-05	2.89314e-05	2.23388e-05	3.38533e-05	0.000197482
DM_5DRIB	0	0	4.64096e-05	0	0	0	0	4.46776e-05	0	0
DM_AACALD	0	1.00044e-11	1.00044e-11	1.00044e-11	1.00044e-11	1.00044e-11	1.00044e-11	1.00044e-11	1.00044e-11	1.00044e-11
DM_HMFURN	0.000394965	5.23302e-05	4.64096e-05	6.49921e-05	5.32595e-05	5.66523e-05	5.78627e-05	4.46776e-05	6.77067e-05	0.000394965
DM_OXAM	0	3.00133e-11	0	0	0	0	0	0	3.00133e-11	0
DNMPPA	0.000592447	7.84953e-05	6.96143e-05	9.74882e-05	7.98892e-05	8.49785e-05	8.67941e-05	6.70164e-05	0.00010156	0.000592447
DNTPPA	0.000592447	7.84953e-05	6.96143e-05	9.74882e-05	7.98892e-05	8.49785e-05	8.67941e-05	6.70164e-05	0.00010156	0.000592447
DOGULNR	0	0	0	0	0	0	0	0	0	0
DOPAtex	0	-5.00832e-26	-5.00832e-26	-5.00832e-26	-5.00832e-26	-5.00832e-26	-5.00832e-26	-5.00832e-26	-5.00832e-26	-5.00832e-26
DPCOAK	0.000510089	6.75834e-05	5.9937e-05	8.3936e-05	6.87835e-05	7.31653e-05	7.47286e-05	5.77002e-05	8.74419e-05	0.000510089
DPR	0.000510089	6.75834e-05	5.9937e-05	8.3936e-05	6.87835e-05	7.31653e-05	7.47286e-05	5.77002e-05	8.74418e-05	0.000510089
DRPA	0	9.004e-11	0	14.8106	0	0	9.004e-11	9.004e-11	-2.44525e-10	9.004e-11
DSBAO1	0	0	0	0	0	0	0	0	0	0
DSBAO2	0	0	0	0	0	0	0	0	0	0
DSBCGT	0	0	0	0	0	0	0	0	0	0
DSBDR	0	0	0	0	0	0	0	0	0	0
DSBGGT	0	0	0	0	0	0	0	0	0	0
DSERDHr	0	1.00044e-11	1.00044e-11	1.00044e-11	-8.95167	1.00044e-11	1.00044e-11	1.00044e-11	1.00044e-11	1.00044e-11
DSERt2pp	0	1.00044e-11	1.00044e-11	1.00044e-11	1.00044e-11	1.00044e-11	1.00044e-11	1.00044e-11	1.00044e-11	1.00044e-11
DSERtex	0	-5.00832e-26	-5.00832e-26	-5.00832e-26	-5.00832e-26	-5.00832e-26	-5.00832e-26	-5.00832e-26	-5.00832e-26	-5.00832e-26
DTMPK	0.0231754	0.00307059	0.00272318	0.00381355	0.00312511	0.0033242	0.00339522	0.00262155	0.00397284	0.0231754
DTMPtex	0	-5.00832e-26	-5.00832e-26	-5.00832e-26	-5.00832e-26	-5.00832e-26	-5.00832e-26	-5.00832e-26	-5.00832e-26	-5.00832e-26
DUMPtex	0	-5.00832e-26	-5.00832e-26	-5.00832e-26	-5.00832e-26	-5.00832e-26	-5.00832e-26	-5.00832e-26	-5.00832e-26	-5.00832e-26
DURIK1	0	0	0	0	0	0	0	0	0	0
DURIPP	4.10676e-28	2.50111e-11	-6.50289e-11	2.50111e-11	2.50111e-11	2.50111e-11	2.50111e-11	2.50111e-11	-3.10138e-10	2.50111e-11
DURIt2pp	0	2.50111e-11	2.50111e-11	2.50111e-11	2.50111e-11	2.50111e-11	2.50111e-11	2.50111e-11	2.50111e-11	2.50111e-11
DURItex	0	-1.50067e-11	-1.50067e-11	-1.50067e-11	-1.50067e-11	-1.50067e-11	-1.50067e-11	-1.50067e-11	-1.50067e-11	-1.50067e-11
DUTPDP	0	0	0	0	0	0	0	0	0	0
DXPRIi	0.00211563	0.000280306	0.000248592	0.00034813	0.000285284	0.000303458	0.000309941	0.000239315	0.00036267	0.00211563
DXPS	0.00251059	0.000332636	0.000295002	0.000413122	0.000338543	0.00036011	0.000367804	0.000283992	0.000430377	0.00251059
DXYLK	0	0	0	0	0	0	0	0	0	0
D_LACt2pp	0	3.00133e-11	3.00133e-11	3.00133e-11	3.00133e-11	3.00133e-11	3.00133e-11	-18.5225	3.00133e-11	3.00133e-11
D_LACtex	0	3.00133e-11	3.00133e-11	3.00133e-11	3.00133e-11	3.00133e-11	3.00133e-11	-18.5225	3.00133e-11	3.00133e-11
E4PD	0.000197482	2.61651e-05	2.32048e-05	3.24961e-05	2.66297e-05	2.83262e-05	2.89314e-05	2.23388e-05	3.38534e-05	0.000197482
EAR100x	0.181914	0.0241024	0.0213754	0.0299343	0.0245304	0.0260931	0.0266506	0.0205777	0.0311846	0.181914
EAR100y	0	0	0	0	0	0	0	0	0	0
EAR120x	0.181914	0.0241024	0.0213749	0.0299343	0.0245304	0.0260931	0.0266506	0.0205777	0.0311846	0.181914
EAR120y	0	0	5.84474e-07	0	0	0	0	0	0	0
EAR121x	0.133208	0.0176491	0.0156523	0.0219195	0.0179625	0.0191068	0.0195151	0.0150682	0.0228351	0.133208
EAR121y	0	0	0	0	0	0	0	0	0	0
EAR140x	0.113017	0.0149739	0.0132798	0.0185971	0.0152398	0.0162107	0.016557	0.0127842	0.0193738	0.113017
EAR140y	0	0	0	0	0	0	0	0	0	0
EAR141x	0.133208	0.0176491	0.0156523	0.0219195	0.0179625	0.0191068	0.0195151	0.0150682	0.0228351	0.133208
EAR141y	0	0	0	0	0	0	0	0	0	0
EAR160x	0.113017	0.0149739	0.0132798	0.0185971	0.0152398	0.0162107	0.016557	0.0127842	0.0193738	0.113017
EAR160y	0	0	0	0	0	0	0	0	0	0
EAR161x	0.133208	0.0176491	0.0156523	0.0219195	0.0179625	0.0191068	0.0195151	0.0150682	0.0228351	0.133208
EAR161y	0	0	0	0	0	0	0	0	0	0
EAR180x	0	0	0	0	0	0	0	0	0	0
EAR180y	0	0	0	0	0	0	0	0	0	0
EAR181x	0	0	0	0	0	0	0	0	0	0
EAR181y	0	0	0	0	0	0	0	0	0	0
EAR40x	0.315122	0.0417515	0.0370277	0.0518538	0.0424929	0.0451999	0.0461657	0.0356459	0.0540196	0.315122
EAR40y	0	0	0	0	0	0	0	0	0	0
EAR60x	0.315122	0.0417515	0.0370277	0.0518538	0.0424929	0.0451999	0.0461657	0.0356459	0.0540196	0.315122
EAR60y	0	0	0	0	0	0	0	0	0	0
EAR80x	0.315122	0.0417515	0.0370277	0.0518538	0.0424929	0.0451999	0.0461657	0.0356459	0.0540196	0.315122
EAR80y	0	0	0	0	0	0	0	0	0	0
ECA4COLIPAtex	-9.51119e-30	0	0	0	0	0	0	0	0	0
ECA4OALpp	-9.51119e-30	0	0	0	0	0	0	0	0	0
ECAP1pp	9.51119e-30	0	0	0	0	0	0	0	0	0
ECAP2pp	-9.51093e-30	0	0	0	0	0	0	0	0	0
ECAP3pp	-9.51093e-30	0	0	0	0	0	0	0	0	0
ECAtpp	0	0	0	0	0	0	0	0	0	0
ECOAH1	-8.87864e-28	-3.00133e-11	-3.00133e-11	-3.00133e-11	-3.00133e-11	-3.00133e-11	-3.00133e-11	-3.00133e-11	-3.00133e-11	-3.00133e-11
ECOAH2	-8.87871e-28	0	0	0	0	0	0	0	0	0
ECOAH3	0	1.00044e-11	1.00044e-11	1.00044e-11	1.00044e-11	1.00044e-11	1.00044e-11	1.00044e-11	1.00044e-11	1.00044e-11
ECOAH4	-1.73024e-30	2.00089e-11	2.00089e-11	2.00089e-11	2.00089e-11	2.00089e-11	2.00089e-11	2.00089e-11	2.00089e-11	2.00089e-11
ECOAH5	1.76764e-27	0	0	0	0	0	0	0	0	0
ECOAH6	3.57519e-30	0	0	0	0	0	0	0	0	0
ECOAH7	0	0	0	0	0	0	0	0	0	0
ECOAH8	0	0	0	0	0	0	0	0	0	0
EDA	0	3.6016e-10	0	7.00311e-11	0	0	7.00311e-11	1.6476	0	0
EDD	0	0	0	7.00311e-11	0	0	7.00311e-11	1.6476	0	0
EDTXS1	2.48247e-30	0	0	2.00089e-11	0	0	2.00089e-11	0	2.00089e-11	0
EDTXS2	0	0	0	2.00089e-11	0	0	2.00089e-11	0	2.00089e-11	0
EDTXS3	0	0	0	0	0	0	0	0	0	0
EDTXS4	0	0	0	0	0	0	0	0	0	0
ENLIPAtex	0	0	0	0	0	0	0	0	0	0
ENO	14.7734	19.518	19.6406	9.52766	0	0	19.6897	18.0064	15.1099	14.7743
ENTCS	0	0	0	1.66741e-12	0	0	0	0	0	0
ENTERES	0	0	-1.66276e-12	0	-1.66249e-12	-1.66741e-12	-1.66133e-12	-1.66159e-12	0	0
ENTERES2	0	-1.66741e-12	0	0	0	0	0	0	-1.66741e-12	-1.66741e-12
ETHAAL	0	0	0	0	2.00089e-11	2.00089e-11	2.00089e-11	0	2.00089e-11	2.00089e-11
ETHAt2pp	0	0	0	0	0	2.00089e-11	2.00089e-11	0	2.00089e-11	2.00089e-11
ETHAtex	0	1.00044e-11	1.00044e-11	1.00044e-11	1.00044e-11	1.00044e-11	1.00044e-11	1.00044e-11	1.00044e-11	1.00044e-11
ETHSO3abcpp	0	1.00044e-11	1.00044e-11	1.00044e-11	1.00044e-11	1.00044e-11	1.00044e-11	1.00044e-11	1.00044e-11	1.00044e-11
ETHSO3tex	0	-5.00832e-26	-5.00832e-26	-5.00832e-26	-5.00832e-26	-5.00832e-26	-5.00832e-26	-5.00832e-26	-5.00832e-26	-5.00832e-26
ETOHt2rpp	0	5.00222e-11	-18.4652	5.00222e-11	5.00222e-11	-4.6374	5.00222e-11	5.00222e-11	5.00222e-11	5.00222e-11
ETOHtex	0	5.00222e-11	-18.4652	5.00222e-11	5.00222e-11	-4.6374	5.00222e-11	5.00222e-11	5.00222e-11	5.00222e-11
EX_12ppd_R(e)	0	-1.00044e-11	-1.00044e-11	-1.00044e-11	-1.00044e-11	-1.00044e-11	-1.00044e-11	-1.00044e-11	-1.00044e-11	-1.00044e-11
EX_12ppd_S(e)	0	-5.00222e-12	-5.00222e-12	-5.00222e-12	-5.00222e-12	-5.00222e-12	-5.00222e-12	-5.00222e-12	-5.00222e-12	-5.00222e-12
EX_14glucan(e)	0	0	0	0	0	0	0	0	0	0
EX_15dap(e)	0	0	0	0	0	0	0	0	0	0
EX_23camp(e)	0	5.00832e-26	5.00832e-26	5.00832e-26	5.00832e-26	5.00832e-26	5.00832e-26	5.00832e-26	5.00832e-26	5.00832e-26
EX_23ccmp(e)	0	5.00832e-26	5.00832e-26	5.00832e-26	5.00832e-26	5.00832e-26	5.00832e-26	5.00832e-26	5.00832e-26	5.00832e-26
EX_23cgmp(e)	0	5.00832e-26	5.00832e-26	5.00832e-26	5.00832e-26	5.00832e-26	5.00832e-26	5.00832e-26	5.00832e-26	5.00832e-26
EX_23cump(e)	0	5.00832e-26	5.00832e-26	5.00832e-26	5.00832e-26	5.00832e-26	5.00832e-26	5.00832e-26	5.00832e-26	5.00832e-26
EX_23dappa(e)	0	5.00832e-26	5.00832e-26	5.00832e-26	5.00832e-26	5.00832e-26	5.00832e-26	5.00832e-26	5.00832e-26	5.00832e-26
EX_26dap_M(e)	0	5.00832e-26	5.00832e-26	5.00832e-26	5.00832e-26	5.00832e-26	5.00832e-26	5.00832e-26	5.00832e-26	5.00832e-26
EX_2ddglcn(e)	0	3.50155e-10	3.50155e-10	3.50155e-10	3.50155e-10	3.50155e-10	3.50155e-10	3.50155e-10	3.50155e-10	3.50155e-10
EX_34dhpac(e)	0	1.00044e-11	1.00044e-11	1.00044e-11	1.00044e-11	1.00044e-11	1.00044e-11	1.00044e-11	1.00044e-11	1.00044e-11
EX_3amp(e)	0	1.50067e-11	1.50067e-11	1.50067e-11	1.50067e-11	1.50067e-11	1.50067e-11	1.50067e-11	1.50067e-11	1.50067e-11
EX_3cmp(e)	0	1.50067e-11	1.50067e-11	1.50067e-11	1.50067e-11	1.50067e-11	1.50067e-11	1.50067e-11	1.50067e-11	1.50067e-11
EX_3gmp(e)	0	1.50067e-11	1.50067e-11	1.50067e-11	1.50067e-11	1.50067e-11	1.50067e-11	1.50067e-11	1.50067e-11	1.50067e-11
EX_3hcinnm(e)	0	1.00044e-11	1.00044e-11	1.00044e-11	1.00044e-11	1.00044e-11	1.00044e-11	1.00044e-11	1.00044e-11	1.00044e-11
EX_3hpppn(e)	0	1.00044e-11	1.00044e-11	1.00044e-11	1.00044e-11	1.00044e-11	1.00044e-11	1.00044e-11	1.00044e-11	1.00044e-11
EX_3ump(e)	0	1.50067e-11	1.50067e-11	1.50067e-11	1.50067e-11	1.50067e-11	1.50067e-11	1.50067e-11	1.50067e-11	1.50067e-11
EX_4abut(e)	0	-1.00044e-11	-1.00044e-11	-1.00044e-11	-1.00044e-11	-1.00044e-11	-1.00044e-11	-1.00044e-11	-1.00044e-11	-1.00044e-11
EX_4hoxpacd(e)	0	1.00044e-11	1.00044e-11	1.00044e-11	1.00044e-11	1.00044e-11	1.00044e-11	1.00044e-11	1.00044e-11	1.00044e-11
EX_5dglcn(e)	0	-3.00133e-11	-3.00133e-11	-3.00133e-11	-3.00133e-11	-3.00133e-11	-3.00133e-11	-3.00133e-11	-3.00133e-11	-3.00133e-11
EX_LalaDgluMdapDala(e)	0	-1.00044e-11	-1.00044e-11	-1.00044e-11	-1.00044e-11	-1.00044e-11	-1.00044e-11	-1.00044e-11	-1.00044e-11	-1.00044e-11
EX_LalaDgluMdap(e)	0	-1.00044e-11	-1.00044e-11	-1.00044e-11	-1.00044e-11	-1.00044e-11	-1.00044e-11	-1.00044e-11	-1.00044e-11	-1.00044e-11
EX_ac(e)	1.67586	-1.00044e-11	-1.00044e-11	22.727	7.28916	-1.00044e-11	-1.00044e-11	-1.00044e-11	-1.00044e-11	1.6764
EX_acac(e)	0	1.00044e-11	1.00044e-11	1.00044e-11	1.00044e-11	1.00044e-11	1.00044e-11	1.00044e-11	1.00044e-11	1.00044e-11
EX_acald(e)	0	-3.00133e-11	-3.00133e-11	-3.00133e-11	-3.00133e-11	-3.00133e-11	-3.00133e-11	-3.00133e-11	-3.00133e-11	-3.00133e-11
EX_acgal1p(e)	0	1.50067e-11	1.50067e-11	1.50067e-11	1.50067e-11	1.50067e-11	1.50067e-11	1.50067e-11	1.50067e-11	1.50067e-11
EX_acgal(e)	0	3.00133e-11	3.00133e-11	3.00133e-11	3.00133e-11	3.00133e-11	3.00133e-11	3.00133e-11	3.00133e-11	3.00133e-11
EX_acgam1p(e)	0	1.50067e-11	1.50067e-11	1.50067e-11	1.50067e-11	1.50067e-11	1.50067e-11	1.50067e-11	1.50067e-11	1.50067e-11
EX_acgam(e)	0	3.00133e-11	3.00133e-11	3.00133e-11	3.00133e-11	3.00133e-11	3.00133e-11	3.00133e-11	3.00133e-11	3.00133e-11
EX_acmana(e)	0	5.00832e-26	5.00832e-26	5.00832e-26	5.00832e-26	5.00832e-26	5.00832e-26	5.00832e-26	5.00832e-26	5.00832e-26
EX_acmum(e)	0	0	0	0	0	0	0	0	0	0
EX_acnam(e)	0	5.00832e-26	5.00832e-26	5.00832e-26	5.00832e-26	5.00832e-26	5.00832e-26	5.00832e-26	5.00832e-26	5.00832e-26
EX_acolipa(e)	0	0	0	0	0	0	0	0	0	0
EX_acser(e)	0	0	0	0	0	0	0	0	0	0
EX_ade(e)	0	-3.00133e-11	-3.00133e-11	-3.00133e-11	-3.00133e-11	-3.00133e-11	-3.00133e-11	-3.00133e-11	-3.00133e-11	-3.00133e-11
EX_adn(e)	0	-8.50378e-11	-8.50378e-11	-8.50378e-11	-8.50378e-11	-8.50378e-11	-8.50378e-11	-8.50378e-11	-8.50378e-11	-8.50378e-11
EX_adocbl(e)	0	0	0	0	0	0	0	0	0	0
EX_ag(e)	0	0	0	0	0	0	0	0	0	0
EX_agm(e)	0	-1.00044e-11	-1.00044e-11	-1.00044e-11	-1.00044e-11	-1.00044e-11	-1.00044e-11	-1.00044e-11	-1.00044e-11	-1.00044e-11
EX_akg(e)	0	-3.00133e-11	-3.00133e-11	-3.00133e-11	-3.00133e-11	-3.00133e-11	-3.00133e-11	-3.00133e-11	-3.00133e-11	-3.00133e-11
EX_ala_B(e)	0	5.00832e-26	5.00832e-26	5.00832e-26	5.00832e-26	5.00832e-26	5.00832e-26	5.00832e-26	5.00832e-26	5.00832e-26
EX_ala_D(e)	0	-1.00044e-11	-1.00044e-11	-1.00044e-11	-1.00044e-11	-1.00044e-11	-1.00044e-11	-1.00044e-11	-1.00044e-11	-1.00044e-11
EX_ala_L(e)	0	5.00832e-26	5.00832e-26	5.00832e-26	5.00832e-26	5.00832e-26	5.00832e-26	5.00832e-26	5.00832e-26	5.00832e-26
EX_alaala(e)	0	-1.00044e-11	-1.00044e-11	-1.00044e-11	-1.00044e-11	-1.00044e-11	-1.00044e-11	-1.00044e-11	-1.00044e-11	-1.00044e-11
EX_all_D(e)	0	5.00832e-26	5.00832e-26	5.00832e-26	5.00832e-26	5.00832e-26	5.00832e-26	5.00832e-26	5.00832e-26	5.00832e-26
EX_alltn(e)	0	-3.00133e-11	-3.00133e-11	0	-3.00133e-11	-3.00133e-11	-3.00133e-11	-3.00133e-11	-3.00133e-11	-3.00133e-11
EX_amp(e)	0	5.00832e-26	5.00832e-26	5.00832e-26	5.00832e-26	5.00832e-26	5.00832e-26	5.00832e-26	5.00832e-26	5.00832e-26
EX_anhgm(e)	0	-1.00044e-11	-1.00044e-11	-1.00044e-11	-1.00044e-11	-1.00044e-11	-1.00044e-11	-1.00044e-11	-1.00044e-11	-1.00044e-11
EX_arab_L(e)	0	-5.00222e-12	-5.00222e-12	-5.00222e-12	-5.00222e-12	-5.00222e-12	-5.00222e-12	-5.00222e-12	-5.00222e-12	-5.00222e-12
EX_arbtn(e)	0	0	0	0	0	0	0	0	0	0
EX_arbtn_fe3(e)	0	0	0	0	0	0	0	0	0	0
EX_arg_L(e)	0	-1.00044e-11	-1.00044e-11	-1.00044e-11	-1.00044e-11	-1.00044e-11	-1.00044e-11	-1.00044e-11	-1.00044e-11	-1.00044e-11
EX_ascb_L(e)	0	5.00832e-26	5.00832e-26	5.00832e-26	5.00832e-26	5.00832e-26	5.00832e-26	5.00832e-26	5.00832e-26	5.00832e-26
EX_asn_L(e)	0	-1.00044e-11	-1.00044e-11	-1.00044e-11	-1.00044e-11	-1.00044e-11	-1.00044e-11	-1.00044e-11	-1.00044e-11	-1.00044e-11
EX_aso3(e)	0	0	0	0	0	0	0	0	0	0
EX_asp_L(e)	0	-1.00044e-11	-1.00044e-11	-1.00044e-11	-1.00044e-11	-1.00044e-11	-1.00044e-11	-1.00044e-11	-1.00044e-11	-1.00044e-11
EX_but(e)	0	1.74483e-25	1.74483e-25	1.74483e-25	1.74483e-25	1.74483e-25	1.74483e-25	1.74483e-25	1.74483e-25	1.74483e-25
EX_butso3(e)	0	5.00832e-26	5.00832e-26	5.00832e-26	5.00832e-26	5.00832e-26	5.00832e-26	5.00832e-26	5.00832e-26	5.00832e-26
EX_ca2(e)	-0.00419495	-0.000555803	-0.000492919	-0.000690286	-0.000565673	-0.000601709	-0.000614565	-0.000474524	-0.000719118	-0.00419495
EX_cbi(e)	0	0	0	0	0	0	0	0	0	0
EX_cbl1(e)	0	-1.50067e-11	-1.50067e-11	-1.50067e-11	-1.50067e-11	-1.50067e-11	-1.50067e-11	-1.50067e-11	-1.50067e-11	-1.50067e-11
EX_cd2(e)	0	0	0	0	0	0	0	0	0	0
EX_cgly(e)	0	-1.00044e-11	-1.00044e-11	-1.00044e-11	-1.00044e-11	-1.00044e-11	-1.00044e-11	-1.00044e-11	-1.00044e-11	-1.00044e-11
EX_chol(e)	0	1.00044e-11	1.00044e-11	1.00044e-11	1.00044e-11	1.00044e-11	1.00044e-11	1.00044e-11	1.00044e-11	1.00044e-11
EX_cit(e)	0	5.00832e-26	5.00832e-26	5.00832e-26	5.00832e-26	5.00832e-26	5.00832e-26	5.00832e-26	5.00832e-26	5.00832e-26
EX_cl(e)	-0.00419495	-0.000555803	-0.000492919	-0.000690286	-0.000565673	-0.000601709	-0.000614565	-0.000474524	-0.000719118	-0.00419495
EX_cmp(e)	0	5.00832e-26	5.00832e-26	5.00832e-26	5.00832e-26	5.00832e-26	5.00832e-26	5.00832e-26	5.00832e-26	5.00832e-26
EX_co2(e)	20.382	0	18.6691	0	11.0365	13.4363	1.13211	0.196289	0	20.3831
EX_cobalt2(e)	-0.00279663	-0.000370535	-0.000328613	-0.000460191	-0.000377115	-0.000401139	-0.00040971	-0.000316349	-0.000479412	-0.00279663
EX_colipa(e)	9.51048e-30	-1.75089e-11	0	0	-1.75089e-11	-1.75089e-11	0	-1.75089e-11	0	0
EX_cpgn(e)	0	0	0	0	0	0	0	0	0	0
EX_cpgn_un(e)	0	0	0	0	0	0	0	0	0	0
EX_crn(e)	0	-5.00222e-12	-5.00222e-12	-5.00222e-12	-5.00222e-12	-5.00222e-12	-5.00222e-12	-5.00222e-12	-5.00222e-12	-5.00222e-12
EX_csn(e)	0	5.00832e-26	5.00832e-26	5.00832e-26	5.00832e-26	5.00832e-26	5.00832e-26	5.00832e-26	5.00832e-26	5.00832e-26
EX_cu2(e)	-0.00279663	-0.000370535	-0.000328613	-0.000460191	-0.000377115	-0.000401139	-0.00040971	-0.000316349	-0.000479412	-0.00279663
EX_cu(e)	0	1.00166e-25	1.00166e-25	1.00166e-25	1.00166e-25	1.00166e-25	1.00166e-25	1.00166e-25	1.00166e-25	1.00166e-25
EX_cyan(e)	0	5.00832e-26	5.00832e-26	5.00832e-26	5.00832e-26	5.00832e-26	5.00832e-26	5.00832e-26	5.00832e-26	5.00832e-26
EX_cynt(e)	0	5.00832e-26	5.00832e-26	5.00832e-26	5.00832e-26	5.00832e-26	5.00832e-26	5.00832e-26	5.00832e-26	5.00832e-26
EX_cys_D(e)	0	5.00832e-26	5.00832e-26	5.00832e-26	5.00832e-26	5.00832e-26	5.00832e-26	5.00832e-26	5.00832e-26	5.00832e-26
EX_cys_L(e)	0	-1.00044e-11	-1.00044e-11	-1.00044e-11	-1.00044e-11	-1.00044e-11	-1.00044e-11	-1.00044e-11	-1.00044e-11	-1.00044e-11
EX_cytd(e)	0	-8.50378e-11	-8.50378e-11	-8.50378e-11	-8.50378e-11	-8.50378e-11	-8.50378e-11	-8.50378e-11	-8.50378e-11	-8.50378e-11
EX_dad_2(e)	0	1.50067e-11	1.50067e-11	1.50067e-11	1.50067e-11	1.50067e-11	1.50067e-11	1.50067e-11	1.50067e-11	1.50067e-11
EX_damp(e)	0	5.00832e-26	5.00832e-26	5.00832e-26	5.00832e-26	5.00832e-26	5.00832e-26	5.00832e-26	5.00832e-26	5.00832e-26
EX_dca(e)	0	5.00832e-26	5.00832e-26	5.00832e-26	5.00832e-26	5.00832e-26	5.00832e-26	5.00832e-26	5.00832e-26	5.00832e-26
EX_dcmp(e)	0	5.00832e-26	5.00832e-26	5.00832e-26	5.00832e-26	5.00832e-26	5.00832e-26	5.00832e-26	5.00832e-26	5.00832e-26
EX_dcyt(e)	0	1.50067e-11	1.50067e-11	1.50067e-11	1.50067e-11	1.50067e-11	1.50067e-11	1.50067e-11	1.50067e-11	1.50067e-11
EX_ddca(e)	0	0	0	0	0	0	0	0	0	0
EX_dgmp(e)	0	5.00832e-26	5.00832e-26	5.00832e-26	5.00832e-26	5.00832e-26	5.00832e-26	5.00832e-26	5.00832e-26	5.00832e-26
EX_dgsn(e)	0	1.50067e-11	1.50067e-11	1.50067e-11	1.50067e-11	1.50067e-11	1.50067e-11	1.50067e-11	1.50067e-11	1.50067e-11
EX_dha(e)	0	-3.00133e-11	-3.00133e-11	-3.00133e-11	-3.00133e-11	-3.00133e-11	-3.00133e-11	-3.00133e-11	-3.00133e-11	-3.00133e-11
EX_dimp(e)	0	5.00832e-26	5.00832e-26	5.00832e-26	5.00832e-26	5.00832e-26	5.00832e-26	5.00832e-26	5.00832e-26	5.00832e-26
EX_din(e)	0	1.50067e-11	1.50067e-11	1.50067e-11	1.50067e-11	1.50067e-11	1.50067e-11	1.50067e-11	1.50067e-11	1.50067e-11
EX_dms(e)	0	2.00089e-11	2.00089e-11	2.00089e-11	2.00089e-11	2.00089e-11	2.00089e-11	2.00089e-11	2.00089e-11	2.00089e-11
EX_dmso(e)	0	5.00832e-26	5.00832e-26	5.00832e-26	5.00832e-26	5.00832e-26	5.00832e-26	5.00832e-26	5.00832e-26	5.00832e-26
EX_dopa(e)	0	5.00832e-26	5.00832e-26	5.00832e-26	5.00832e-26	5.00832e-26	5.00832e-26	5.00832e-26	5.00832e-26	5.00832e-26
EX_dtmp(e)	0	5.00832e-26	5.00832e-26	5.00832e-26	5.00832e-26	5.00832e-26	5.00832e-26	5.00832e-26	5.00832e-26	5.00832e-26
EX_dump(e)	0	5.00832e-26	5.00832e-26	5.00832e-26	5.00832e-26	5.00832e-26	5.00832e-26	5.00832e-26	5.00832e-26	5.00832e-26
EX_duri(e)	0	1.50067e-11	1.50067e-11	1.50067e-11	1.50067e-11	1.50067e-11	1.50067e-11	1.50067e-11	1.50067e-11	1.50067e-11
EX_eca4colipa(e)	-9.51119e-30	0	0	0	0	0	0	0	0	0
EX_enlipa(e)	0	0	0	0	0	0	0	0	0	0
EX_enter(e)	0	1.66741e-12	0	1.66741e-12	1.66741e-12	0	1.66741e-12	0	0	0
EX_etha(e)	0	-1.00044e-11	-1.00044e-11	-1.00044e-11	-1.00044e-11	-1.00044e-11	-1.00044e-11	-1.00044e-11	-1.00044e-11	-1.00044e-11
EX_ethso3(e)	0	5.00832e-26	5.00832e-26	5.00832e-26	5.00832e-26	5.00832e-26	5.00832e-26	5.00832e-26	5.00832e-26	5.00832e-26
EX_etoh(e)	0	-5.00222e-11	18.4652	-5.00222e-11	-5.00222e-11	4.6374	-5.00222e-11	-5.00222e-11	-5.00222e-11	-5.00222e-11
EX_f6p(e)	0	5.00832e-26	5.00832e-26	5.00832e-26	5.00832e-26	5.00832e-26	5.00832e-26	5.00832e-26	5.00832e-26	5.00832e-26
EX_fald(e)	0	9.004e-11	9.004e-11	9.004e-11	9.004e-11	9.004e-11	9.004e-11	9.004e-11	9.004e-11	9.004e-11
EX_fe2(e)	-0.00668783	-0.000886094	-0.000785841	-0.00110049	28.7729	24.2887	-0.000979774	-0.000756514	-21.509	-0.00668783
EX_fe3(e)	-0.00629287	-0.000833763	-0.000739431	-0.0010355	-28.7747	-24.2905	-0.000921912	-0.000711836	21.5067	-0.00629287
EX_fe3dcit(e)	0	0	0	0	0	0	0	0	0	0
EX_fe3dhbzs(e)	0	0	0	0	0	0	0	0	0	0
EX_fe3hox(e)	0	0	0	0	0	0	0	0	0	0
EX_fe3hox_un(e)	0	0	0	0	0	0	0	0	0	0
EX_fecrm(e)	0	0	0	0	0	0	0	0	0	0
EX_fecrm_un(e)	0	0	0	0	0	0	0	0	0	0
EX_feenter(e)	0	0	0	0	0	0	0	0	0	0
EX_feoxam(e)	0	0	0	0	0	0	0	0	0	0
EX_feoxam_un(e)	0	0	0	0	0	0	0	0	0	0
EX_for(e)	0.00217231	15.3291	-1.00044e-11	8.57851	29.495	32.0872	17.0199	-1.00044e-11	0	-1.00044e-11
EX_fru(e)	0	5.00832e-26	5.00832e-26	5.00832e-26	5.00832e-26	5.00832e-26	5.00832e-26	5.00832e-26	5.00832e-26	5.00832e-26
EX_frulys(e)	0	5.00832e-26	5.00832e-26	5.00832e-26	5.00832e-26	5.00832e-26	5.00832e-26	5.00832e-26	5.00832e-26	5.00832e-26
EX_fruur(e)	0	1.70076e-10	1.70076e-10	1.70076e-10	1.70076e-10	1.70076e-10	1.70076e-10	1.70076e-10	1.70076e-10	1.70076e-10
EX_fuc_L(e)	0	2.00089e-11	2.00089e-11	2.00089e-11	2.00089e-11	2.00089e-11	2.00089e-11	2.00089e-11	2.00089e-11	2.00089e-11
EX_fum(e)	0	-1.00044e-11	-1.00044e-11	-1.00044e-11	-1.00044e-11	-1.00044e-11	-1.00044e-11	-1.00044e-11	13.4458	-1.00044e-11
EX_g1p(e)	0	1.50067e-11	1.50067e-11	1.50067e-11	1.50067e-11	1.50067e-11	1.50067e-11	1.50067e-11	1.50067e-11	1.50067e-11
EX_g3pc(e)	0	5.00832e-26	5.00832e-26	5.00832e-26	5.00832e-26	5.00832e-26	5.00832e-26	5.00832e-26	5.00832e-26	5.00832e-26
EX_g3pe(e)	0	-1.00044e-11	-1.00044e-11	-1.00044e-11	-1.00044e-11	-1.00044e-11	-1.00044e-11	-1.00044e-11	-1.00044e-11	-1.00044e-11
EX_g3pg(e)	0	-1.00044e-11	-1.00044e-11	-1.00044e-11	-1.00044e-11	-1.00044e-11	-1.00044e-11	-1.00044e-11	-1.00044e-11	-1.00044e-11
EX_g3pi(e)	0	5.00832e-26	5.00832e-26	5.00832e-26	5.00832e-26	5.00832e-26	5.00832e-26	5.00832e-26	5.00832e-26	5.00832e-26
EX_g3ps(e)	0	5.00832e-26	5.00832e-26	5.00832e-26	5.00832e-26	5.00832e-26	5.00832e-26	5.00832e-26	5.00832e-26	5.00832e-26
EX_g6p(e)	0	5.00832e-26	5.00832e-26	5.00832e-26	5.00832e-26	5.00832e-26	5.00832e-26	5.00832e-26	5.00832e-26	5.00832e-26
EX_gal1p(e)	0	1.50067e-11	1.50067e-11	1.50067e-11	1.50067e-11	1.50067e-11	1.50067e-11	1.50067e-11	1.50067e-11	1.50067e-11
EX_gal_bD(e)	0	5.00832e-26	5.00832e-26	5.00832e-26	5.00832e-26	5.00832e-26	5.00832e-26	5.00832e-26	5.00832e-26	5.00832e-26
EX_gal(e)	0	-6.50289e-11	-6.50289e-11	-6.50289e-11	-6.50289e-11	-6.50289e-11	-6.50289e-11	-6.50289e-11	-6.50289e-11	-6.50289e-11
EX_galct_D(e)	0	1.00044e-11	1.00044e-11	1.00044e-11	1.00044e-11	1.00044e-11	1.00044e-11	1.00044e-11	1.00044e-11	1.00044e-11
EX_galctn_D(e)	0	5.00832e-26	5.00832e-26	5.00832e-26	5.00832e-26	5.00832e-26	5.00832e-26	5.00832e-26	5.00832e-26	5.00832e-26
EX_galctn_L(e)	0	5.00832e-26	5.00832e-26	5.00832e-26	5.00832e-26	5.00832e-26	5.00832e-26	5.00832e-26	5.00832e-26	5.00832e-26
EX_galt(e)	0	5.00832e-26	5.00832e-26	5.00832e-26	5.00832e-26	5.00832e-26	5.00832e-26	5.00832e-26	5.00832e-26	5.00832e-26
EX_galur(e)	0	1.10049e-10	1.10049e-10	1.10049e-10	1.10049e-10	1.10049e-10	1.10049e-10	1.10049e-10	1.10049e-10	1.10049e-10
EX_gam6p(e)	0	5.00832e-26	5.00832e-26	5.00832e-26	5.00832e-26	5.00832e-26	5.00832e-26	5.00832e-26	5.00832e-26	5.00832e-26
EX_gam(e)	0	5.00832e-26	5.00832e-26	5.00832e-26	5.00832e-26	5.00832e-26	5.00832e-26	5.00832e-26	5.00832e-26	5.00832e-26
EX_gbbtn(e)	0	0	0	0	0	0	0	0	0	0
EX_gdp(e)	0	1.00044e-11	1.00044e-11	1.00044e-11	1.00044e-11	1.00044e-11	1.00044e-11	1.00044e-11	1.00044e-11	1.00044e-11
EX_glc(e)	-10	-10	-10	-10	-10	-10	-10	-10	-10	-10
EX_glcn(e)	0	-1.00044e-11	-1.00044e-11	-1.00044e-11	-1.00044e-11	-1.00044e-11	-1.00044e-11	-1.00044e-11	-1.00044e-11	-1.00044e-11
EX_glcr(e)	0	1.00044e-11	1.00044e-11	1.00044e-11	1.00044e-11	1.00044e-11	1.00044e-11	1.00044e-11	1.00044e-11	1.00044e-11
EX_glcur1p(e)	0	1.50067e-11	1.50067e-11	1.50067e-11	1.50067e-11	1.50067e-11	1.50067e-11	1.50067e-11	1.50067e-11	1.50067e-11
EX_glcur(e)	0	1.70076e-10	1.70076e-10	1.70076e-10	1.70076e-10	1.70076e-10	1.70076e-10	1.70076e-10	1.70076e-10	1.70076e-10
EX_gln_L(e)	0	5.00832e-26	5.00832e-26	5.00832e-26	5.00832e-26	5.00832e-26	5.00832e-26	5.00832e-26	5.00832e-26	5.00832e-26
EX_glu_L(e)	0	-1.00044e-11	-1.00044e-11	-1.00044e-11	-1.00044e-11	-1.00044e-11	-1.00044e-11	-1.00044e-11	-1.00044e-11	-1.00044e-11
EX_gly(e)	0	5.00832e-26	5.00832e-26	5.00832e-26	5.00832e-26	5.00832e-26	5.00832e-26	5.00832e-26	5.00832e-26	5.00832e-26
EX_glyald(e)	0	-5.00222e-11	-5.00222e-11	-5.00222e-11	-5.00222e-11	-5.00222e-11	-5.00222e-11	-5.00222e-11	-5.00222e-11	-5.00222e-11
EX_glyb(e)	0	5.00832e-26	5.00832e-26	5.00832e-26	5.00832e-26	5.00832e-26	5.00832e-26	5.00832e-26	5.00832e-26	5.00832e-26
EX_glyc2p(e)	0	5.00832e-26	5.00832e-26	5.00832e-26	5.00832e-26	5.00832e-26	5.00832e-26	5.00832e-26	5.00832e-26	5.00832e-26
EX_glyc3p(e)	0	-1.00044e-11	-1.00044e-11	-1.00044e-11	-1.00044e-11	-1.00044e-11	-1.00044e-11	-1.00044e-11	-1.00044e-11	-1.00044e-11
EX_glyc_R(e)	0	-3.00133e-11	-3.00133e-11	-3.00133e-11	-3.00133e-11	-3.00133e-11	-3.00133e-11	-3.00133e-11	-3.00133e-11	-3.00133e-11
EX_glyc(e)	0	-1.00044e-11	-1.00044e-11	-1.00044e-11	-1.00044e-11	-1.00044e-11	-1.00044e-11	-1.00044e-11	-1.00044e-11	-1.00044e-11
EX_glyclt(e)	0	-1.00044e-11	6.96143e-05	9.72584e-05	7.98892e-05	8.26089e-05	18.2676	6.70164e-05	0.000101047	-1.00044e-11
EX_gmp(e)	0	5.00832e-26	5.00832e-26	5.00832e-26	5.00832e-26	5.00832e-26	5.00832e-26	5.00832e-26	5.00832e-26	5.00832e-26
EX_gsn(e)	0	1.00044e-10	1.00044e-10	1.00044e-10	1.00044e-10	1.00044e-10	1.00044e-10	1.00044e-10	1.00044e-10	1.00044e-10
EX_gthox(e)	0	1.00044e-11	1.00044e-11	1.00044e-11	1.00044e-11	1.00044e-11	1.00044e-11	1.00044e-11	1.00044e-11	1.00044e-11
EX_gthrd(e)	0	-1.00044e-11	-1.00044e-11	-1.00044e-11	-1.00044e-11	-1.00044e-11	-1.00044e-11	-1.00044e-11	-1.00044e-11	-1.00044e-11
EX_gtp(e)	0	5.00832e-26	5.00832e-26	5.00832e-26	5.00832e-26	5.00832e-26	5.00832e-26	5.00832e-26	5.00832e-26	5.00832e-26
EX_gua(e)	0	-1.00044e-11	-1.00044e-11	-1.00044e-11	-1.00044e-11	-1.00044e-11	-1.00044e-11	-1.00044e-11	-1.00044e-11	-1.00044e-11
EX_h2(e)	0	2.50111e-11	2.50111e-11	2.50111e-11	2.50111e-11	2.50111e-11	2.50111e-11	2.50111e-11	2.50111e-11	2.50111e-11
EX_h2o2(e)	0	3.00133e-11	3.00133e-11	3.00133e-11	3.00133e-11	3.00133e-11	3.00133e-11	3.00133e-11	3.00133e-11	3.00133e-11
EX_h2o(e)	43.7089	13.0572	2.9796	3.83847	-0.20489	0	4.54952	2.86841	41.6443	43.71
EX_h2s(e)	0	0	0	0	0	0	0	0	0	0
EX_h(e)	9.81144	36.3398	1.02522	32.644	66.6548	57.5435	36.4791	19.5095	6.77817	9.80981
EX_hacolipa(e)	0	0	0	0	0	0	0	0	0	0
EX_halipa(e)	0	0	0	0	0	0	0	0	0	0
EX_hdca(e)	0	0	0	0	0	0	0	0	0	0
EX_hdcea(e)	0	0	0	0	0	0	0	0	0	0
EX_hg2(e)	0	1.00044e-11	1.00044e-11	1.00044e-11	1.00044e-11	1.00044e-11	1.00044e-11	1.00044e-11	1.00044e-11	1.00044e-11
EX_his_L(e)	0	-1.00044e-11	-1.00044e-11	-1.00044e-11	-1.00044e-11	-1.00044e-11	-1.00044e-11	-1.00044e-11	-1.00044e-11	-1.00044e-11
EX_hom_L(e)	0	0	0	0	0	0	0	0	0	0
EX_hxa(e)	-8.87879e-28	-1.00044e-11	-1.00044e-11	-1.00044e-11	-1.00044e-11	-1.00044e-11	-1.00044e-11	-1.00044e-11	-1.00044e-11	-1.00044e-11
EX_hxan(e)	0	-3.00133e-11	-3.00133e-11	-3.00133e-11	-3.00133e-11	-3.00133e-11	-3.00133e-11	-3.00133e-11	-3.00133e-11	-3.00133e-11
EX_idon_L(e)	0	-3.00133e-11	-3.00133e-11	-3.00133e-11	-3.00133e-11	-3.00133e-11	-3.00133e-11	-3.00133e-11	-3.00133e-11	-3.00133e-11
EX_ile_L(e)	0	-1.00044e-11	-1.00044e-11	-1.00044e-11	-1.00044e-11	-1.00044e-11	-1.00044e-11	-1.00044e-11	-1.00044e-11	-1.00044e-11
EX_imp(e)	0	5.00832e-26	5.00832e-26	5.00832e-26	5.00832e-26	5.00832e-26	5.00832e-26	5.00832e-26	5.00832e-26	5.00832e-26
EX_indole(e)	0	-1.00044e-11	-1.00044e-11	-1.00044e-11	-1.00044e-11	-1.00044e-11	-1.00044e-11	-1.00044e-11	-1.00044e-11	-1.00044e-11
EX_inost(e)	0	1.50067e-11	1.50067e-11	1.50067e-11	1.50067e-11	1.50067e-11	1.50067e-11	1.50067e-11	1.50067e-11	1.50067e-11
EX_ins(e)	0	-5.00222e-11	-5.00222e-11	-5.00222e-11	-5.00222e-11	-5.00222e-11	-5.00222e-11	-5.00222e-11	-5.00222e-11	-5.00222e-11
EX_isetac(e)	0	5.00832e-26	5.00832e-26	5.00832e-26	5.00832e-26	5.00832e-26	5.00832e-26	5.00832e-26	5.00832e-26	5.00832e-26
EX_k(e)	-0.157277	-0.0208382	-0.0184806	-0.0258803	-0.0212083	-0.0225593	-0.0230413	-0.0177909	-0.0269612	-0.157277
EX_kdo2lipid4(e)	0	0	0	0	0	-4.33681e-19	0	0	0	0
EX_lac_D(e)	0	-3.00133e-11	-3.00133e-11	-3.00133e-11	-3.00133e-11	-3.00133e-11	-3.00133e-11	18.5225	-3.00133e-11	-3.00133e-11
EX_lac_L(e)	0	1.30058e-10	1.30058e-10	1.30058e-10	1.30058e-10	1.30058e-10	1.30058e-10	1.30058e-10	1.30058e-10	1.30058e-10
EX_lcts(e)	0	1.75078e-11	1.75078e-11	1.75078e-11	1.75078e-11	1.75078e-11	1.75078e-11	1.75078e-11	1.75078e-11	1.75078e-11
EX_leu_L(e)	0	-1.00044e-11	-1.00044e-11	-1.00044e-11	-1.00044e-11	-1.00044e-11	-1.00044e-11	-1.00044e-11	-1.00044e-11	-1.00044e-11
EX_lipa_cold(e)	0	0	0	0	0	0	0	0	0	0
EX_lipa(e)	-6.70504e-30	0	-1.80089e-11	0	0	0	0	0	0	-2.00089e-11
EX_lys_L(e)	0	-1.00044e-11	-1.00044e-11	-1.00044e-11	-1.00044e-11	-1.00044e-11	-1.00044e-11	-1.00044e-11	-1.00044e-11	-1.00044e-11
EX_lyx_L(e)	0	5.00832e-26	5.00832e-26	5.00832e-26	5.00832e-26	5.00832e-26	5.00832e-26	5.00832e-26	5.00832e-26	5.00832e-26
EX_mal_D(e)	0	5.00832e-26	5.00832e-26	5.00832e-26	5.00832e-26	5.00832e-26	5.00832e-26	5.00832e-26	5.00832e-26	5.00832e-26
EX_mal_L(e)	0	5.00832e-26	5.00832e-26	5.00832e-26	5.00832e-26	5.00832e-26	5.00832e-26	5.00832e-26	5.00832e-26	5.00832e-26
EX_malt(e)	0	0	0	0	0	0	0	0	0	0
EX_malthx(e)	0	0	0	0	0	0	0	0	0	0
EX_maltpt(e)	0	0	0	0	0	0	0	0	0	0
EX_malttr(e)	0	0	0	0	0	0	0	0	0	0
EX_maltttr(e)	0	0	0	0	0	0	0	0	0	0
EX_man6p(e)	0	5.00832e-26	5.00832e-26	5.00832e-26	5.00832e-26	5.00832e-26	5.00832e-26	5.00832e-26	5.00832e-26	5.00832e-26
EX_man(e)	0	5.00832e-26	5.00832e-26	5.00832e-26	5.00832e-26	5.00832e-26	5.00832e-26	5.00832e-26	5.00832e-26	5.00832e-26
EX_manglyc(e)	0	5.00832e-26	5.00832e-26	5.00832e-26	5.00832e-26	5.00832e-26	5.00832e-26	5.00832e-26	5.00832e-26	5.00832e-26
EX_melib(e)	0	-5.00222e-12	-5.00222e-12	-5.00222e-12	-5.00222e-12	-5.00222e-12	-5.00222e-12	-5.00222e-12	-5.00222e-12	-5.00222e-12
EX_met_D(e)	0	0	0	0	0	0	0	0	0	0
EX_met_L(e)	0	5.00832e-26	5.00832e-26	5.00832e-26	5.00832e-26	5.00832e-26	5.00832e-26	5.00832e-26	5.00832e-26	5.00832e-26
EX_metsox_R_L(e)	0	5.00832e-26	5.00832e-26	5.00832e-26	5.00832e-26	5.00832e-26	5.00832e-26	5.00832e-26	5.00832e-26	5.00832e-26
EX_metsox_S_L(e)	0	5.00832e-26	5.00832e-26	5.00832e-26	5.00832e-26	5.00832e-26	5.00832e-26	5.00832e-26	5.00832e-26	5.00832e-26
EX_mg2(e)	-0.00699158	-0.000926339	-0.000821532	-0.00115048	-0.000942788	-0.00100285	-0.00102427	-0.000790873	-0.00119853	-0.00699158
EX_minohp(e)	0	0	0	0	0	0	0	0	0	0
EX_mmet(e)	0	5.00832e-26	5.00832e-26	5.00832e-26	5.00832e-26	5.00832e-26	5.00832e-26	5.00832e-26	5.00832e-26	5.00832e-26
EX_mn2(e)	-0.00279663	-0.000370535	-0.000328613	-0.000460191	-0.000377115	-0.000401139	-0.00040971	-0.000316349	-0.000479412	-0.00279663
EX_mnl(e)	0	5.00832e-26	5.00832e-26	5.00832e-26	5.00832e-26	5.00832e-26	5.00832e-26	5.00832e-26	5.00832e-26	5.00832e-26
EX_mobd(e)	-0.00279663	-0.000370535	-0.000328613	-0.000460191	-0.000377115	-0.000401139	-0.00040971	-0.000316349	-0.000479412	-0.00279663
EX_mso3(e)	0	5.00832e-26	5.00832e-26	5.00832e-26	5.00832e-26	5.00832e-26	5.00832e-26	5.00832e-26	5.00832e-26	5.00832e-26
EX_n2o(e)	0	1.00044e-11	1.00044e-11	1.00044e-11	1.00044e-11	1.00044e-11	1.00044e-11	1.00044e-11	1.00044e-11	1.00044e-11
EX_na1(e)	4.51665e-14	0	0	0	0	0	0	0	0	0
EX_nac(e)	0	5.00832e-26	5.00832e-26	5.00832e-26	5.00832e-26	5.00832e-26	5.00832e-26	5.00832e-26	5.00832e-26	5.00832e-26
EX_nh4(e)	-9.55004	-1.26532	-1.12216	-1.57147	-1.28779	-1.36982	-1.39909	-1.08028	-1.63711	-9.55004
EX_ni2(e)	0	0	0	0	0	0	0	0	0	0
EX_nmn(e)	0	5.00832e-26	5.00832e-26	5.00832e-26	5.00832e-26	5.00832e-26	5.00832e-26	5.00832e-26	5.00832e-26	5.00832e-26
EX_no2(e)	0	-5.80258e-10	4.00178e-10	4.00178e-10	4.00178e-10	4.00178e-10	4.00178e-10	4.00178e-10	4.00178e-10	4.00178e-10
EX_no3(e)	0	5.00832e-26	5.00832e-26	5.00832e-26	5.00832e-26	5.00832e-26	5.00832e-26	5.00832e-26	5.00832e-26	5.00832e-26
EX_no(e)	0	1.00044e-11	1.00044e-11	1.00044e-11	1.00044e-11	1.00044e-11	1.00044e-11	1.00044e-11	1.00044e-11	1.00044e-11
EX_o16a4colipa(e)	0	2.00089e-11	2.00089e-11	2.00089e-11	2.00089e-11	2.00089e-11	2.00089e-11	2.00089e-11	2.00089e-11	2.00089e-11
EX_o2(e)	-18.5	-12.3983	-1.67852e-10	-3.97943	-18.3366	-18.5	-18.5	-1.95364e-10	-18.5	-18.5
EX_o2s(e)	0	0	0	0	0	0	0	0	0	0
EX_ocdca(e)	0	0	0	0	0	0	0	0	0	0
EX_ocdcea(e)	0	0	0	0	0	0	0	0	0	0
EX_octa(e)	0	5.00832e-26	5.00832e-26	5.00832e-26	5.00832e-26	5.00832e-26	5.00832e-26	5.00832e-26	5.00832e-26	5.00832e-26
EX_orn(e)	0	-1.00044e-11	-1.00044e-11	-1.00044e-11	-1.00044e-11	-1.00044e-11	-1.00044e-11	-1.00044e-11	-1.00044e-11	-1.00044e-11
EX_orot(e)	0	5.00832e-26	5.00832e-26	5.00832e-26	5.00832e-26	5.00832e-26	5.00832e-26	5.00832e-26	5.00832e-26	5.00832e-26
EX_pacald(e)	0	1.00044e-11	1.00044e-11	1.00044e-11	1.00044e-11	1.00044e-11	1.00044e-11	1.00044e-11	1.00044e-11	1.00044e-11
EX_peamn(e)	0	5.00832e-26	5.00832e-26	5.00832e-26	5.00832e-26	5.00832e-26	5.00832e-26	5.00832e-26	5.00832e-26	5.00832e-26
EX_phe_L(e)	0	-4.00178e-11	-4.00178e-11	-4.00178e-11	-4.00178e-11	-4.00178e-11	-4.00178e-11	-4.00178e-11	-4.00178e-11	-4.00178e-11
EX_pheme(e)	0	0	0	0	0	0	0	0	0	0
EX_pi(e)	-0.851314	-0.112793	-0.100032	-0.140085	-0.114796	-0.122109	-0.124718	-0.0962988	-0.145936	-0.851313
EX_pnto_R(e)	0	5.00832e-26	5.00832e-26	5.00832e-26	5.00832e-26	5.00832e-26	5.00832e-26	5.00832e-26	5.00832e-26	5.00832e-26
EX_ppa(e)	0	5.00832e-26	5.00832e-26	5.00832e-26	5.00832e-26	5.00832e-26	5.00832e-26	5.00832e-26	5.00832e-26	5.00832e-26
EX_ppal(e)	0	1.00044e-11	1.00044e-11	1.00044e-11	1.00044e-11	1.00044e-11	1.00044e-11	1.00044e-11	1.00044e-11	1.00044e-11
EX_pppn(e)	0	1.00044e-11	1.00044e-11	1.00044e-11	1.00044e-11	1.00044e-11	0	1.00044e-11	1.00044e-11	1.00044e-11
EX_ppt(e)	0	5.00832e-26	5.00832e-26	5.00832e-26	5.00832e-26	5.00832e-26	0	5.00832e-26	5.00832e-26	5.00832e-26
EX_pro_L(e)	0	-1.00044e-11	-1.00044e-11	-1.00044e-11	-1.00044e-11	-1.00044e-11	0	-1.00044e-11	-1.00044e-11	-1.00044e-11
EX_progly(e)	0	5.00832e-26	5.00832e-26	5.00832e-26	5.00832e-26	5.00832e-26	0	5.00832e-26	5.00832e-26	5.00832e-26
EX_psclys(e)	0	5.00832e-26	5.00832e-26	5.00832e-26	5.00832e-26	5.00832e-26	0	5.00832e-26	5.00832e-26	5.00832e-26
EX_pser_L(e)	0	5.00832e-26	5.00832e-26	5.00832e-26	5.00832e-26	5.00832e-26	0	5.00832e-26	5.00832e-26	5.00832e-26
EX_ptrc(e)	0	-1.00044e-11	-1.00044e-11	-1.00044e-11	-1.00044e-11	-1.00044e-11	0	-1.00044e-11	-1.00044e-11	-1.00044e-11
EX_pyr(e)	0	-3.00133e-11	-3.00133e-11	-3.00133e-11	-3.00133e-11	-3.00133e-11	1.00044e-11	-3.00133e-11	-3.00133e-11	-3.00133e-11
EX_r5p(e)	0	5.00832e-26	5.00832e-26	5.00832e-26	5.00832e-26	5.00832e-26	1.00044e-11	5.00832e-26	5.00832e-26	5.00832e-26
EX_rib_D(e)	0	1.50067e-11	1.50067e-11	1.50067e-11	1.50067e-11	1.50067e-11	5.00222e-12	1.50067e-11	1.50067e-11	1.50067e-11
EX_rmn(e)	0	5.00832e-26	5.00832e-26	5.00832e-26	5.00832e-26	5.00832e-26	5.00222e-12	5.00832e-26	5.00832e-26	5.00832e-26
EX_sbt_D(e)	0	5.00832e-26	5.00832e-26	5.00832e-26	5.00832e-26	5.00832e-26	5.00222e-12	5.00832e-26	5.00832e-26	5.00832e-26
EX_ser_D(e)	0	5.00832e-26	5.00832e-26	5.00832e-26	5.00832e-26	5.00832e-26	0	5.00832e-26	5.00832e-26	5.00832e-26
EX_ser_L(e)	0	-1.00044e-11	-1.00044e-11	-1.00044e-11	-1.00044e-11	-1.00044e-11	-5.00832e-26	-1.00044e-11	-1.00044e-11	-1.00044e-11
EX_skm(e)	0	5.00832e-26	5.00832e-26	5.00832e-26	5.00832e-26	5.00832e-26	-5.00832e-26	5.00832e-26	5.00832e-26	5.00832e-26
EX_so2(e)	0	0	0	0	0	0	-5.00832e-26	0	0	0
EX_so3(e)	0	1.50067e-11	1.50067e-11	1.50067e-11	1.50067e-11	1.50067e-11	-5.00832e-26	1.50067e-11	1.50067e-11	1.50067e-11
EX_so4(e)	-0.221614	-0.0293624	-0.0260403	-0.036467	-0.0298838	-0.0317875	1.00044e-11	-0.0250685	-0.0379901	-0.221614
EX_spmd(e)	0	5.00832e-26	5.00832e-26	5.00832e-26	5.00832e-26	5.00832e-26	-5.00832e-26	5.00832e-26	5.00832e-26	5.00832e-26
EX_succ(e)	0	9.96653	0.0347278	-1.00044e-11	-1.00044e-11	-1.00044e-11	1.00044e-11	0.0334318	-1.00044e-11	-1.00044e-11
EX_sucr(e)	0	5.00832e-26	5.00832e-26	5.00832e-26	5.00832e-26	5.00832e-26	1.00044e-11	5.00832e-26	5.00832e-26	5.00832e-26
EX_sulfac(e)	0	5.00832e-26	5.00832e-26	5.00832e-26	5.00832e-26	5.00832e-26	1.00044e-11	5.00832e-26	5.00832e-26	5.00832e-26
EX_tartr_L(e)	0	1.00044e-11	1.00044e-11	1.00044e-11	1.00044e-11	1.00044e-11	1.00044e-11	1.00044e-11	1.00044e-11	1.00044e-11
EX_taur(e)	0	5.00832e-26	5.00832e-26	5.00832e-26	5.00832e-26	5.00832e-26	-5.00832e-26	5.00832e-26	5.00832e-26	5.00832e-26
EX_tcynt(e)	0	1.50067e-11	1.50067e-11	1.50067e-11	1.50067e-11	1.50067e-11	0	1.50067e-11	1.50067e-11	1.50067e-11
EX_thm(e)	0	5.00832e-26	5.00832e-26	5.00832e-26	5.00832e-26	5.00832e-26	0	5.00832e-26	5.00832e-26	5.00832e-26
EX_thr_L(e)	0	-1.00044e-11	-1.00044e-11	-1.00044e-11	-1.00044e-11	-1.00044e-11	0	-1.00044e-11	-1.00044e-11	9.40687e-06
EX_thrp(e)	0	5.00832e-26	5.00832e-26	5.00832e-26	5.00832e-26	5.00832e-26	0	5.00832e-26	5.00832e-26	5.00832e-26
EX_thym(e)	0	-1.00044e-11	-1.00044e-11	-1.00044e-11	-1.00044e-11	-1.00044e-11	0	-1.00044e-11	-1.00044e-11	-1.00044e-11
EX_thymd(e)	0	-5.00222e-11	-5.00222e-11	-5.00222e-11	-5.00222e-11	-5.00222e-11	0	-5.00222e-11	-5.00222e-11	-5.00222e-11
EX_tma(e)	0	2.00089e-11	2.00089e-11	2.00089e-11	2.00089e-11	2.00089e-11	0	2.00089e-11	2.00089e-11	2.00089e-11
EX_tmao(e)	0	5.00832e-26	5.00832e-26	5.00832e-26	5.00832e-26	5.00832e-26	0	5.00832e-26	5.00832e-26	5.00832e-26
EX_tre(e)	0	5.00832e-26	5.00832e-26	5.00832e-26	5.00832e-26	5.00832e-26	0	5.00832e-26	5.00832e-26	5.00832e-26
EX_trp_L(e)	0	-3.00133e-11	-3.00133e-11	-3.00133e-11	-3.00133e-11	-3.00133e-11	0	-3.00133e-11	-3.00133e-11	-3.00133e-11
EX_tsul(e)	0	5.00832e-26	5.00832e-26	5.00832e-26	5.00832e-26	5.00832e-26	0	5.00832e-26	5.00832e-26	5.00832e-26
EX_ttdca(e)	0	0	0	0	0	0	0	0	0	0
EX_ttdcea(e)	0	0	0	0	0	0	0	0	0	0
EX_tungs(e)	0	0	0	0	0	0	0	0	0	0
EX_tym(e)	0	5.00832e-26	5.00832e-26	5.00832e-26	5.00832e-26	5.00832e-26	0	5.00832e-26	5.00832e-26	5.00832e-26
EX_tyr_L(e)	0	-6.00267e-11	-6.00267e-11	-6.00267e-11	-6.00267e-11	-6.00267e-11	0	-6.00267e-11	-6.00267e-11	-6.00267e-11
EX_tyrp(e)	0	5.00832e-26	5.00832e-26	5.00832e-26	5.00832e-26	5.00832e-26	0	5.00832e-26	5.00832e-26	5.00832e-26
EX_uacgam(e)	0	5.00832e-26	5.00832e-26	5.00832e-26	5.00832e-26	5.00832e-26	0	5.00832e-26	5.00832e-26	5.00832e-26
EX_udpacgal(e)	0	5.00832e-26	5.00832e-26	5.00832e-26	5.00832e-26	5.00832e-26	0	5.00832e-26	5.00832e-26	5.00832e-26
EX_udpg(e)	0	5.00832e-26	5.00832e-26	5.00832e-26	5.00832e-26	5.00832e-26	0	5.00832e-26	5.00832e-26	5.00832e-26
EX_udpgal(e)	0	5.00832e-26	5.00832e-26	5.00832e-26	5.00832e-26	5.00832e-26	0	5.00832e-26	5.00832e-26	5.00832e-26
EX_udpglcur(e)	0	5.00832e-26	5.00832e-26	5.00832e-26	5.00832e-26	5.00832e-26	0	5.00832e-26	5.00832e-26	5.00832e-26
EX_ump(e)	0	1.60071e-10	1.60071e-10	1.60071e-10	1.60071e-10	1.60071e-10	0	1.60071e-10	1.60071e-10	1.60071e-10
EX_ura(e)	0	-3.00133e-11	-3.00133e-11	-3.00133e-11	-3.00133e-11	-3.00133e-11	0	-3.00133e-11	-3.00133e-11	-3.00133e-11
EX_urea(e)	0	1.00044e-11	0	1.00044e-11	1.00044e-11	1.00044e-11	0	1.00044e-11	1.00044e-11	1.00044e-11
EX_uri(e)	0	-2.45109e-10	-2.45109e-10	-2.45109e-10	-2.45109e-10	-2.45109e-10	0	-2.45109e-10	-2.45109e-10	-2.45109e-10
EX_val_L(e)	0	-1.00044e-11	-1.00044e-11	-1.00044e-11	-1.00044e-11	-1.00044e-11	0	-1.00044e-11	-1.00044e-11	-1.00044e-11
EX_xan(e)	0	-1.00044e-11	-1.00044e-11	-1.00044e-11	-1.00044e-11	-1.00044e-11	0	-1.00044e-11	-1.00044e-11	-1.00044e-11
EX_xmp(e)	0	5.00832e-26	5.00832e-26	5.00832e-26	5.00832e-26	5.00832e-26	0	5.00832e-26	5.00832e-26	5.00832e-26
EX_xtsn(e)	0	-5.00222e-11	-5.00222e-11	-5.00222e-11	-5.00222e-11	-5.00222e-11	0	-5.00222e-11	-5.00222e-11	-5.00222e-11
EX_xyl_D(e)	0	5.00832e-26	5.00832e-26	5.00832e-26	5.00832e-26	5.00832e-26	0	5.00832e-26	5.00832e-26	5.00832e-26
EX_xylu_L(e)	0	5.00832e-26	5.00832e-26	5.00832e-26	5.00832e-26	5.00832e-26	0	5.00832e-26	5.00832e-26	5.00832e-26
EX_zn2(e)	-0.00279663	-0.000370535	-0.000328613	-0.000460191	-0.000377115	-0.000401139	0	-0.000316349	-0.000479412	-0.00279663
Ec_biomass_iAF1260_core_59p81M	0.885571	0.117332	0.104057	0.145722	0.119416	0.127023	0	0.100174	0.151809	0.885571
F6PA	0	-3.00133e-11	-3.00133e-11	-3.00133e-11	-3.00133e-11	-3.00133e-11	0	-3.00133e-11	-3.00133e-11	-3.00133e-11
F6PP	0	0	0	0	0	0	0	0	0	0
F6Pt6_2pp	0	1.00044e-11	1.00044e-11	1.00044e-11	1.00044e-11	1.00044e-11	0	1.00044e-11	1.00044e-11	1.00044e-11
F6Ptex	0	-5.00832e-26	-5.00832e-26	-5.00832e-26	-5.00832e-26	-5.00832e-26	5.00222e-12	-5.00832e-26	-5.00832e-26	-5.00832e-26
FA100ACPHi	1.78212e-27	0	0	0	0	0	5.00222e-12	0	0	0
FA120ACPHi	0	0	0	0	0	0	0	0	0	0
FA140ACPHi	0	0	0	0	0	0	-1.00044e-11	0	0	0
FA141ACPHi	0	0	0	0	0	0	-1.50067e-11	0	0	0
FA160ACPHi	0	0	0	0	0	0	-1.50067e-11	0	0	0
FA161ACPHi	0	0	0	0	0	0	-1.50067e-11	0	0	0
FA80ACPHi	-4.96944e-30	0	0	0	0	0	0.0461657	0	0	0
FACOAE100	-1.77366e-27	3.00133e-11	3.00133e-11	3.00133e-11	3.00133e-11	3.00133e-11	0.0266506	3.00133e-11	3.00133e-11	3.00133e-11
FACOAE120	0	0	0	0	0	0	0.0195151	0	0	0
FACOAE140	0	0	0	0	0	0	0.016557	0	0	0
FACOAE141	0	0	0	0	0	-6.00267e-11	0.0195151	0	0	0
FACOAE160	0	0	-4.00178e-11	0	0	0	0.016557	0	-6.00267e-11	-6.00267e-11
FACOAE161	0	0	0	0	0	0	0.0195151	0	0	0
FACOAE180	0	0	-2.00089e-11	0	0	0	0	0	0	0
FACOAE181	0	0	0	0	0	0	0	0	0	0
FACOAE60	0	-1.00044e-11	-1.00044e-11	-1.00044e-11	-1.00044e-11	-1.00044e-11	0.0461657	-1.00044e-11	-1.00044e-11	-1.00044e-11
FACOAE80	3.58149e-30	0	0	0	0	0	0.0461657	0	0	0
FACOAL100t2pp	0	1.00044e-11	1.00044e-11	1.00044e-11	1.00044e-11	1.00044e-11	0.0461657	1.00044e-11	1.00044e-11	1.00044e-11
FACOAL120t2pp	-1.76769e-27	0	0	0	0	0	1.00044e-11	0	0	0
FACOAL140t2pp	0	0	0	0	0	0	1.00044e-11	0	0	0
FACOAL141t2pp	1.58907e-33	0	0	0	0	-6.00267e-11	0	0	0	0
FACOAL160t2pp	0	0	0	0	0	0	2.50111e-11	0	-6.00267e-11	-6.00267e-11
FACOAL161t2pp	0	0	-4.00178e-11	0	0	0	2.50111e-11	0	0	0
FACOAL180t2pp	0	0	-2.00089e-11	0	0	0	2.50111e-11	0	0	0
FACOAL181t2pp	0	0	0	0	0	0	2.50111e-11	0	0	0
FACOAL60t2pp	0	0	0	0	0	0	0.0461657	0	0	0
FACOAL80t2pp	0	1.00044e-11	1.00044e-11	1.00044e-11	1.00044e-11	1.00044e-11	0.0266506	1.00044e-11	1.00044e-11	1.00044e-11
FADRx	0	0	-4.00178e-11	0	14.3869	12.1448	0.0195151	0	8.33703e-13	8.33703e-13
FADRx2	0	0	0	0	0	0	0.0266506	0	0	0
FALDH2	0	-1.00044e-11	-1.00044e-11	-1.00044e-11	-1.00044e-11	-1.00044e-11	0.0195151	-1.00044e-11	-1.00044e-11	-1.00044e-11
FALDtex	0	-9.004e-11	-9.004e-11	-9.004e-11	-9.004e-11	-9.004e-11	0.016557	-9.004e-11	-9.004e-11	-9.004e-11
FALDtpp	0	-9.004e-11	-9.004e-11	-9.004e-11	-9.004e-11	-9.004e-11	0.0195151	-9.004e-11	-9.004e-11	-9.004e-11
FALGTHLs	0	-3.00133e-11	-3.00133e-11	-3.00133e-11	-3.00133e-11	-3.00133e-11	0	-3.00133e-11	-3.00133e-11	-3.00133e-11
FBA	7.64384	9.89835	9.90982	1.00044e-11	9.82825	9.88996	0	8.26559	5.59359	7.64373
FBP	0	0	0	0	0	0	0.0461657	0	0	0
FCI	0	5.16988e-26	5.16988e-26	5.16988e-26	5.16988e-26	5.16988e-26	0.0461657	5.16988e-26	5.16988e-26	5.16988e-26
FCLK	0	5.16988e-26	5.16988e-26	5.16988e-26	5.16988e-26	5.16988e-26	0.0461657	5.16988e-26	5.16988e-26	5.16988e-26
FCLPA	0	5.16988e-26	5.16988e-26	5.16988e-26	5.16988e-26	5.16988e-26	0.0461657	5.16988e-26	5.16988e-26	5.16988e-26
FCLT	0.000197482	2.61651e-05	2.32048e-05	3.24961e-05	2.66297e-05	2.83262e-05	0.0266506	2.23388e-05	3.38534e-05	0.000197482
FDH4pp	0	0	0	0	0	0	0.0195151	0	1.00044e-11	0
FDH5pp	0	0	0	0	0	0	0.0266506	0	1.00044e-11	0
FDMO	0	1.00044e-11	1.00044e-11	1.00044e-11	1.00044e-11	1.00044e-11	0.0195151	1.00044e-11	1.00044e-11	1.00044e-11
FDMO2	0	1.00044e-11	1.00044e-11	1.00044e-11	1.00044e-11	1.00044e-11	0.016557	1.00044e-11	1.00044e-11	1.00044e-11
FDMO3	0	1.00044e-11	1.00044e-11	1.00044e-11	1.00044e-11	1.00044e-11	0.0195151	1.00044e-11	1.00044e-11	1.00044e-11
FDMO4	0	1.00044e-11	1.00044e-11	1.00044e-11	1.00044e-11	1.00044e-11	0	1.00044e-11	1.00044e-11	1.00044e-11
FDMO6	0	1.00044e-11	1.00044e-11	1.00044e-11	1.00044e-11	1.00044e-11	0	1.00044e-11	1.00044e-11	1.00044e-11
FE2abcpp	0	0	0	0	0	0	0.0461657	0	0	0
FE2t2pp	0	0	0.000785841	0	0	0	0.0461657	0	0	0
FE2t3pp	0	0	0	0	28.7729	24.2887	1.00044e-11	0	0	0
FE2tex	0.00668783	0.000886094	0.000785841	0.00110049	-28.7729	-24.2887	1.00044e-11	0.000756514	21.509	0.00668783
FE2tpp	0.00668783	0.000886094	0	0.00110049	0	0	-1.50067e-11	0.000756514	0.00114646	0.00668783
FE3DCITabcpp	0	5.00222e-12	5.00222e-12	5.00222e-12	5.00222e-12	5.00222e-12	1.00044e-11	5.00222e-12	5.00222e-12	5.00222e-12
FE3DCITtonex	0	0	0	0	0	0	-1.00044e-11	0	0	0
FE3DHBZR	0	5.00222e-12	5.00222e-12	5.00222e-12	5.00222e-12	5.00222e-12	0	5.00222e-12	5.00222e-12	5.00222e-12
FE3DHBZSabcpp	0	5.00222e-12	5.00222e-12	5.00222e-12	5.00222e-12	5.00222e-12	0	5.00222e-12	5.00222e-12	5.00222e-12
FE3DHBZStonex	0	0	0	0	0	0	0	0	0	0
FE3HOXR1	0	0	0	0	0	0	0	0	0	0
FE3HOXR2	0	0	0	0	0	0	1.00044e-11	0	0	0
FE3HOXR3	0	0	0	0	0	0	7.00311e-11	0	0	0
FE3HOXUtex	0	0	0	0	0	0	3.00133e-11	0	0	0
FE3HOXUtpp	0	0	0	0	0	0	3.00133e-11	0	0	0
FE3HOXabcpp	0	0	0	0	0	0	0	0	0	0
FE3HOXexs	0	0	0	0	0	0	0.00504677	0	0	0
FE3HOXtonex	0	0	0	0	0	0	-1.20053e-10	0	0	0
FE3Ri	0	-6.33703e-13	0	0	14.3869	12.1448	0	0	0	0
FE3abcpp	0.00629287	0.000833763	0.000739431	0.0010355	28.7747	24.2905	0	0.000711836	0.00107875	0.00629287
FE3tex	0.00629287	0.000833763	0.000739431	0.0010355	28.7747	24.2905	0	0.000711836	-21.5067	0.00629287
FECRMR1	0	0	0	0	0	0	0	0	0	0
FECRMR2	0	0	0	0	0	0	0	0	0	0
FECRMR3	0	0	0	0	0	0	0	0	0	0
FECRMUtex	0	0	0	0	0	0	3.00133e-11	0	0	0
FECRMUtpp	0	0	0	0	0	0	0	0	0	0
FECRMabcpp	0	0	0	0	0	0	0	0	0	0
FECRMexs	0	0	0	0	0	0	0	0	0	0
FECRMtonex	0	0	0	0	0	0	5.00222e-12	0	0	0
FEENTERR1	0	8.33703e-13	0	0	0	0	5.00222e-12	0	0	8.33703e-13
FEENTERR2	0	0	0	0	0	0	0	0	0	0
FEENTERR3	0	0	0	0	-8.33703e-13	0	4.00178e-11	0	8.33703e-13	0
FEENTERabcpp	0	0	0	0	-1.66741e-12	0	3.00133e-11	0	0	0
FEENTERexs	0	0	0	0	-1.66741e-12	0	0	0	0	0
FEENTERtex	0	1.66741e-12	0	1.66741e-12	0	0	1.00044e-11	0	0	0
FEENTERtonex	0	0	0	0	-1.66741e-12	0	1.00044e-11	0	0	0
FEENTERtpp	0	1.66741e-12	0	1.66741e-12	0	0	999.912	0	0	0
FEOXAMR1	0	0	0	0	0	0	1.00044e-11	0	0	0
FEOXAMR2	0	0	0	0	0	0	-1.00044e-11	0	0	0
FEOXAMR3	0	0	0	0	0	0	0.215448	0	0	0
FEOXAMUtex	0	0	0	0	0	0	3.00133e-11	0	0	0
FEOXAMUtpp	0	0	0	0	0	0	3.00133e-11	0	0	0
FEOXAMabcpp	0	0	0	0	0	0	0	0	0	0
FEOXAMexs	0	0	0	0	0	0	0	0	0	0
FEOXAMtonex	0	0	0	0	0	0	0.313066	0	0	0
FEROpp	0	0	0	0	0	0	1000	0	5.37695	0
FFSD	0	1.00044e-11	1.00044e-11	1.00044e-11	1.00044e-11	1.00044e-11	2.50111e-11	1.00044e-11	1.00044e-11	1.00044e-11
FHL	0	0	0	0	0	0	-1.50067e-11	0	0	0
FLDR	0	0.00941122	0.00553481	0.00393742	0.00635173	0.00675636	-3.00133e-11	0.00532825	0.00807471	0.0231754
FLVR	0	0	0	0	0	0	2.50111e-11	0	0	0
FLVRx	0	0	0	0	-6.96717e-13	0	-1.50067e-11	0	0	0
FMETTRS	0	0	0	0	0	0	0	0	0	0
FMNAT	0.000197482	2.61651e-05	2.32048e-05	3.24961e-05	2.66297e-05	2.83262e-05	0	2.23388e-05	3.38534e-05	0.000197482
FMNRx	0	5.00222e-11	5.00222e-11	5.00222e-11	5.00222e-11	5.00222e-11	4.00178e-11	5.00222e-11	5.00222e-11	5.00222e-11
FMNRx2	0	0	0	0	0	0	-3.00133e-11	0	0	0
FORt2pp	0	0	0	0	0	0	0.0383762	0	0	0
FORtex	-0.00217231	-15.3291	1.00044e-11	-8.57851	-29.495	-32.0872	0.0383762	1.00044e-11	0	1.00044e-11
FORtppi	0.00217231	15.3291	-1.00044e-11	8.57851	29.495	32.0872	0.0376886	-1.00044e-11	2.00089e-11	-1.00044e-11
FRD2	0.294955	26.4586	0.0346582	0.0482035	5.00222e-12	0	0.0753775	0.0331365	1.50067e-11	5.00222e-12
FRD3	0	1.50067e-11	1.50067e-11	1.50067e-11	1.50067e-11	1.50067e-11	0.113426	1.50067e-11	1.50067e-11	1.50067e-11
FRUK	0	1.00044e-11	1.00044e-11	1.00044e-11	1.00044e-11	1.00044e-11	5.00222e-12	1.00044e-11	1.00044e-11	1.00044e-11
FRULYSDG	0	2.00089e-11	2.00089e-11	2.00089e-11	2.00089e-11	2.00089e-11	0	2.00089e-11	2.00089e-11	2.00089e-11
FRULYSE	0	1.00044e-11	1.00044e-11	1.00044e-11	1.00044e-11	1.00044e-11	1.00044e-11	1.00044e-11	1.00044e-11	1.00044e-11
FRULYSK	0	2.00089e-11	2.00089e-11	2.00089e-11	2.00089e-11	2.00089e-11	-5.00832e-26	2.00089e-11	2.00089e-11	2.00089e-11
FRULYSt2pp	0	1.00044e-11	1.00044e-11	1.00044e-11	1.00044e-11	1.00044e-11	5.00222e-12	1.00044e-11	1.00044e-11	1.00044e-11
FRULYStex	0	-5.00832e-26	-5.00832e-26	-5.00832e-26	-5.00832e-26	-5.00832e-26	0	-5.00832e-26	-5.00832e-26	-5.00832e-26
FRUURt2rpp	0	-1.50067e-10	-1.50067e-10	-1.50067e-10	-1.50067e-10	-1.50067e-10	1.00044e-11	-1.50067e-10	-1.50067e-10	-1.50067e-10
FRUURtex	0	-1.70076e-10	-1.70076e-10	-1.70076e-10	-1.70076e-10	-1.70076e-10	-5.00832e-26	-1.70076e-10	-1.70076e-10	-1.70076e-10
FRUpts2pp	0	1.00044e-11	1.00044e-11	1.00044e-11	1.00044e-11	1.00044e-11	1.00044e-11	1.00044e-11	1.00044e-11	1.00044e-11
FRUptspp	0	1.00044e-11	1.00044e-11	1.00044e-11	1.00044e-11	1.00044e-11	3.00133e-11	1.00044e-11	1.00044e-11	1.00044e-11
FRUtex	0	-5.00832e-26	-5.00832e-26	-5.00832e-26	-5.00832e-26	-5.00832e-26	0	-5.00832e-26	-5.00832e-26	-5.00832e-26
FTHFD	0	0	0	0	20.979	25.939	-1.00044e-11	0	0	0
FUCtex	0	-2.00089e-11	-2.00089e-11	-2.00089e-11	-2.00089e-11	-2.00089e-11	-2.00089e-11	-2.00089e-11	-2.00089e-11	-2.00089e-11
FUCtpp	0	5.16988e-26	5.16988e-26	5.16988e-26	5.16988e-26	5.16988e-26	0	5.16988e-26	5.16988e-26	5.16988e-26
FUM	4.31172	-1.57908	0.0735662	0.165589	0.477783	0.611127	1.20053e-10	0.0708208	-13.2878	4.31216
FUMt2_2pp	0	0	0	0	0	4.00178e-11	0	0	0	4.00178e-11
FUMt2_3pp	0	0	0	0	0	0	0	0	0	0
FUMtex	0	1.00044e-11	1.00044e-11	1.00044e-11	1.00044e-11	1.00044e-11	0.0461657	1.00044e-11	-13.4458	1.00044e-11
G1PACT	0.0836511	0.0110832	0.00982925	0.0137649	0.01128	0.0119986	0.0383762	0.00946244	0.0143399	0.083651
G1PPpp	0	2.50111e-11	2.50111e-11	2.50111e-11	2.50111e-11	2.50111e-11	0	2.50111e-11	2.50111e-11	2.50111e-11
G1PTT	0	0	2.00089e-11	2.00089e-11	0	0	0	0	2.00089e-11	2.00089e-11
G1Ptex	0	-1.50067e-11	-1.50067e-11	-1.50067e-11	-1.50067e-11	-1.50067e-11	0	-1.50067e-11	-1.50067e-11	-1.50067e-11
G1SAT	0.00315972	0.000418642	0.000371276	0.000519937	0.000426076	0.000453219	18.4071	0.000357421	0.000541654	0.00315972
G2PPpp	0	1.00044e-11	1.00044e-11	1.00044e-11	1.00044e-11	1.00044e-11	18.4071	1.00044e-11	1.00044e-11	1.00044e-11
G3PAT120	-8.83847e-28	0	0	0	0	0	-0.0383762	0	0	0
G3PAT140	-1.78386e-30	0	0	0	0	0	0	0	0	0
G3PAT141	7.94537e-34	0	0	0	1.00044e-11	0	0	0	0	0
G3PAT160	0.0565083	0.00748697	0.0066399	0.00929854	0.00761992	0.00810535	0	0.0063921	0.00968692	0.0565083
G3PAT161	0.0666038	0.00882456	0.00782615	0.0109598	0.00898126	0.00955341	0	0.00753408	0.0114175	0.0666038
G3PAT180	0	0	0	0	0	0	-0.000614565	0	0	0
G3PAT181	0	0	0	0	-4.00178e-11	0	0.000614565	0	0	0
G3PCabcpp	0	5.00222e-12	5.00222e-12	5.00222e-12	5.00222e-12	5.00222e-12	1.00044e-11	5.00222e-12	5.00222e-12	5.00222e-12
G3PCtex	0	-5.00832e-26	-5.00832e-26	-5.00832e-26	-5.00832e-26	-5.00832e-26	0	-5.00832e-26	-5.00832e-26	-5.00832e-26
G3PD2	-0.123112	-0.0163115	-0.014466	-0.0202583	-0.0166012	-0.0176588	8.67941e-05	-0.0139262	-0.0211045	-0.123112
G3PD5	0	0	0	0	0	0	8.67941e-05	0	0	0
G3PD6	0	0	0	0	0	0	0	0	0	0
G3PD7	0	0	0	0	0	0	3.00133e-11	0	0	0
G3PEabcpp	0	2.00089e-11	0	0	0	0	3.00133e-11	0	0	0
G3PEtex	0	1.00044e-11	1.00044e-11	1.00044e-11	1.00044e-11	1.00044e-11	0.29378	1.00044e-11	1.00044e-11	1.00044e-11
G3PGabcpp	-5.68894e-30	0	0	0	9.004e-11	0	-1000	0	0	0
G3PGtex	0	1.00044e-11	1.00044e-11	1.00044e-11	1.00044e-11	1.00044e-11	0	1.00044e-11	1.00044e-11	1.00044e-11
G3PIabcpp	0	1.00044e-11	1.00044e-11	1.00044e-11	1.00044e-11	1.00044e-11	-1.00044e-11	1.00044e-11	1.00044e-11	1.00044e-11
G3PItex	0	-5.00832e-26	-5.00832e-26	-5.00832e-26	-5.00832e-26	-5.00832e-26	0	-5.00832e-26	-5.00832e-26	-5.00832e-26
G3PSabcpp	0	1.00044e-11	1.00044e-11	1.00044e-11	1.00044e-11	1.00044e-11	0	1.00044e-11	1.00044e-11	1.00044e-11
G3PStex	0	-5.00832e-26	-5.00832e-26	-5.00832e-26	-5.00832e-26	-5.00832e-26	0	-5.00832e-26	-5.00832e-26	-5.00832e-26
G3PT	-5.68894e-30	0	0	0	0	-8.00355e-11	0	-8.00355e-11	-8.00355e-11	-8.00355e-11
G5SADs	0.1958	0.0259422	0.0230071	0.0322192	0.0264028	0.0280848	1.20053e-10	0.0221485	0.0335649	0.1958
G5SD	0.1958	0.0259422	0.0230071	0.0322192	0.0264028	0.0280848	8.50378e-11	0.0221485	0.0335649	0.1958
G6PDA	0	0	0	0	0	0	5.00222e-12	0	0	0
G6PDH2r	4.76689	-1.00044e-11	0	-1.00044e-11	0	-8.00355e-11	0	1.6476	12.8247	4.76723
G6PP	0	0	0	0	0	0	5.00222e-12	0	0	0
G6Pt6_2pp	0	1.00044e-11	1.00044e-11	1.00044e-11	1.00044e-11	1.00044e-11	0	1.00044e-11	1.00044e-11	1.00044e-11
G6Ptex	0	-5.00832e-26	-5.00832e-26	-5.00832e-26	-5.00832e-26	-5.00832e-26	0	-5.00832e-26	-5.00832e-26	-5.00832e-26
GAL1PPpp	0	2.50111e-11	2.50111e-11	2.50111e-11	2.50111e-11	2.50111e-11	5.78629e-05	2.50111e-11	2.50111e-11	2.50111e-11
GAL1Ptex	0	-1.50067e-11	-1.50067e-11	-1.50067e-11	-1.50067e-11	-1.50067e-11	0.0319545	-1.50067e-11	-1.50067e-11	-1.50067e-11
GALBDtex	0	-5.00832e-26	-5.00832e-26	-5.00832e-26	-5.00832e-26	-5.00832e-26	0.0386889	-5.00832e-26	-5.00832e-26	-5.00832e-26
GALCTD	0	1.00044e-11	1.00044e-11	1.00044e-11	1.00044e-11	1.00044e-11	0.0579542	1.00044e-11	1.00044e-11	1.00044e-11
GALCTLO	0	1.00044e-11	1.00044e-11	1.00044e-11	1.00044e-11	1.00044e-11	0.0386889	1.00044e-11	1.00044e-11	1.00044e-11
GALCTND	0	1.00044e-11	1.00044e-11	1.00044e-11	1.00044e-11	1.00044e-11	6.50289e-11	1.00044e-11	1.00044e-11	1.00044e-11
GALCTNLt2pp	0	1.00044e-11	1.00044e-11	1.00044e-11	1.00044e-11	1.00044e-11	0	1.00044e-11	1.00044e-11	1.00044e-11
GALCTNLtex	0	-5.00832e-26	-5.00832e-26	-5.00832e-26	-5.00832e-26	-5.00832e-26	0	-5.00832e-26	-5.00832e-26	-5.00832e-26
GALCTNt2pp	0	1.00044e-11	1.00044e-11	1.00044e-11	1.00044e-11	1.00044e-11	0	1.00044e-11	1.00044e-11	1.00044e-11
GALCTNtex	0	-5.00832e-26	-5.00832e-26	-5.00832e-26	-5.00832e-26	-5.00832e-26	0	-5.00832e-26	-5.00832e-26	-5.00832e-26
GALCTt2rpp	0	1.00044e-11	1.00044e-11	1.00044e-11	1.00044e-11	1.00044e-11	0	1.00044e-11	1.00044e-11	1.00044e-11
GALCTtex	0	-1.00044e-11	-1.00044e-11	-1.00044e-11	-1.00044e-11	-1.00044e-11	-1.00044e-11	-1.00044e-11	-1.00044e-11	-1.00044e-11
GALKr	0	8.75389e-11	8.75389e-11	8.75389e-11	8.75389e-11	8.75389e-11	0	8.75389e-11	8.75389e-11	8.75389e-11
GALM2pp	0	1.00044e-11	1.00044e-11	1.00044e-11	1.00044e-11	1.00044e-11	0	1.00044e-11	1.00044e-11	1.00044e-11
GALS3	0	5.00222e-12	5.00222e-12	5.00222e-12	5.00222e-12	5.00222e-12	0	5.00222e-12	5.00222e-12	5.00222e-12
GALT1	0	0	2.00089e-11	2.00089e-11	0	0	0	0	2.00089e-11	2.00089e-11
GALTptspp	0	1.00044e-11	1.00044e-11	1.00044e-11	1.00044e-11	1.00044e-11	0	1.00044e-11	1.00044e-11	1.00044e-11
GALTtex	0	-5.00832e-26	-5.00832e-26	-5.00832e-26	-5.00832e-26	-5.00832e-26	8.00355e-11	-5.00832e-26	-5.00832e-26	-5.00832e-26
GALURt2rpp	0	-9.004e-11	-9.004e-11	-9.004e-11	-9.004e-11	-9.004e-11	1.00044e-11	-9.004e-11	-9.004e-11	-9.004e-11
GALURtex	0	-1.10049e-10	-1.10049e-10	-1.10049e-10	-1.10049e-10	-1.10049e-10	0	-1.10049e-10	-1.10049e-10	-1.10049e-10
GALUi	0	-1.00044e-11	7.00311e-11	7.00311e-11	-1.00044e-11	-1.00044e-11	1.00044e-11	-1.00044e-11	7.00311e-11	7.00311e-11
GALabcpp	0	2.75122e-11	2.75122e-11	2.75122e-11	2.75122e-11	2.75122e-11	0	2.75122e-11	2.75122e-11	2.75122e-11
GALt2pp	0	2.75122e-11	2.75122e-11	2.75122e-11	2.75122e-11	2.75122e-11	0	2.75122e-11	2.75122e-11	2.75122e-11
GALtex	0	6.50289e-11	6.50289e-11	6.50289e-11	6.50289e-11	6.50289e-11	-5.97721e-11	6.50289e-11	6.50289e-11	6.50289e-11
GAM6Pt6_2pp	0	1.00044e-11	1.00044e-11	1.00044e-11	1.00044e-11	1.00044e-11	0.00827852	1.00044e-11	1.00044e-11	1.00044e-11
GAMAN6Ptex	0	-5.00832e-26	-5.00832e-26	-5.00832e-26	-5.00832e-26	-5.00832e-26	0.00975753	-5.00832e-26	-5.00832e-26	-5.00832e-26
GAMptspp	0	1.00044e-11	1.00044e-11	1.00044e-11	1.00044e-11	1.00044e-11	0	1.00044e-11	1.00044e-11	1.00044e-11
GAMtex	0	-5.00832e-26	-5.00832e-26	-5.00832e-26	-5.00832e-26	-5.00832e-26	0	-5.00832e-26	-5.00832e-26	-5.00832e-26
GAPD	16.2929	19.7194	19.751	9.77769	19.6461	19.6962	-0.0383762	18.1127	15.362	16.2928
GARFT	0.395787	0.0524391	-0.027358	0.0651274	0.0533703	0.0567702	0	-0.0263371	0.051087	0.393614
GART	0	0	0.0738642	0	0	0	5.78627e-05	0.0711076	0.0167606	0.00217231
GBBTNtex	0	0	0	0	0	0	0.0702455	0	0	0
GCALDD	0.000592447	7.84953e-05	6.96143e-05	9.74882e-05	7.98892e-05	8.49785e-05	0.0579542	6.70164e-05	0.00010156	0.000592447
GDMANE	0	0	0	0	0	0	-0.0579542	0	0	0
GDPDPK	0	0	0	0	0	0	0	0	0	0
GDPMNH	0	0	0	0	0	0	3.00133e-11	0	0	0
GDPMNP	0	0	0	0	0	0	3.00133e-11	0	0	0
GDPtex	0	-1.00044e-11	-1.00044e-11	-1.00044e-11	-1.00044e-11	-1.00044e-11	0	-1.00044e-11	-1.00044e-11	-1.00044e-11
GF6PTA	0.0836511	0.0110832	0.00982925	0.0137649	0.01128	0.0119986	1.00044e-11	0.00946243	0.0143399	0.083651
GGGABADr	0	0	0	0	0	0	0.0036041	0	0	0
GGGABAH	0	0	0	0	0	0	1.00044e-11	0	0	0
GGPTRCO	0	0	0	0	0	0	0	0	0	0
GGPTRCS	0	0	0	0	0	0	0.00540614	0	0	0
GHMT2r	0.987174	0.130794	0.047876	0.162441	10.6226	13.1111	0	0.0460893	0.160846	0.986087
GK1	0.215402	0.0285393	0.0253104	14.8461	0.0290461	0.0308965	-0.0756273	0.0243658	0.0369252	0.215402
GLBRAN2	0	0	0	0	0	0	0	0	0	0
GLCATr	0	0	0	0	0	0	0	0	0	0
GLCDpp	0	-8.00355e-11	-8.00355e-11	0	0.20489	0	1.00044e-11	-8.00355e-11	-8.00355e-11	0
GLCNt2rpp	0	-7.00311e-11	-7.00311e-11	1.00044e-11	0.20489	1.00044e-11	1.00044e-11	-7.00311e-11	-7.00311e-11	1.00044e-11
GLCNtex	0	1.00044e-11	1.00044e-11	1.00044e-11	1.00044e-11	1.00044e-11	1.00044e-11	1.00044e-11	1.00044e-11	1.00044e-11
GLCP	0	0	0	0	0	0	-5.00832e-26	0	999.527	0
GLCP2	0	0	0	0	0	0	5.00222e-11	0	0	0
GLCRAL	0	2.00089e-11	2.00089e-11	2.00089e-11	2.00089e-11	2.00089e-11	5.00222e-11	2.00089e-11	2.00089e-11	2.00089e-11
GLCRD	0	1.00044e-11	1.00044e-11	1.00044e-11	1.00044e-11	1.00044e-11	0	1.00044e-11	1.00044e-11	1.00044e-11
GLCRt2rpp	0	1.00044e-11	1.00044e-11	1.00044e-11	1.00044e-11	1.00044e-11	0	1.00044e-11	1.00044e-11	1.00044e-11
GLCRtex	0	-1.00044e-11	-1.00044e-11	-1.00044e-11	-1.00044e-11	-1.00044e-11	0	-1.00044e-11	-1.00044e-11	-1.00044e-11
GLCS1	0	0	0	0	0	0	1.00044e-11	0	999.527	0
GLCTR1	0	0	2.00089e-11	2.00089e-11	0	0	1.00044e-11	0	2.00089e-11	2.00089e-11
GLCTR2	0	0	2.00089e-11	2.00089e-11	0	0	1.00044e-11	0	2.00089e-11	2.00089e-11
GLCTR3	0	0	2.00089e-11	2.00089e-11	0	0	1.00044e-11	0	2.00089e-11	2.00089e-11
GLCUR1Ptex	0	-1.50067e-11	-1.50067e-11	-1.50067e-11	-1.50067e-11	-1.50067e-11	3.00133e-11	-1.50067e-11	-1.50067e-11	-1.50067e-11
GLCURt2rpp	0	-9.004e-11	-9.004e-11	-9.004e-11	-9.004e-11	-9.004e-11	3.00133e-11	-9.004e-11	-9.004e-11	-9.004e-11
GLCURtex	0	-1.70076e-10	-1.70076e-10	-1.70076e-10	-1.70076e-10	-1.70076e-10	3.00133e-11	-1.70076e-10	-1.70076e-10	-1.70076e-10
GLCabcpp	0	0	0	0	0	-5.50244e-11	3.00133e-11	0	0	0
GLCptspp	10	10	10	8.99215	0	0	1.00044e-11	10	1.0917	10
GLCt2pp	0	2.50111e-11	2.50111e-11	1.00785	9.79511	10	1.00044e-11	0	8.9083	0
GLCtex	-990	-30	-30	-30	-30	-30	-5.00832e-26	-30	-30	10
GLCtexi	1000	40	40	40	40	40	0	40	40	-2.02363e-11
GLDBRAN2	0	0	0	0	0	0	0	0	0	0
GLGC	0	0	0	0	0	0	0	0	999.527	0
GLNS	1.60069	0.21208	1.07096	0.263396	0.215846	0.229597	0	0.267986	0.274397	1.60069
GLNTRS	0	0	0	0	0	0	0	0	0	0
GLNabcpp	0	1.00044e-11	1.00044e-11	1.00044e-11	1.00044e-11	1.00044e-11	0	1.00044e-11	1.00044e-11	1.00044e-11
GLNtex	0	-5.00832e-26	-5.00832e-26	-5.00832e-26	-5.00832e-26	-5.00832e-26	0	-5.00832e-26	-5.00832e-26	-5.00832e-26
GLTPD	0	1.00044e-11	1.00044e-11	1.00044e-11	1.00044e-11	1.00044e-11	0	1.00044e-11	1.00044e-11	1.00044e-11
GLU5K	0.1958	0.0259422	0.0230071	0.0322192	0.0264028	0.0280848	5.00222e-12	0.0221485	0.0335649	0.1958
GLUABUTt7pp	1.11371e-13	1000	-1.00044e-11	-1.00044e-11	-1.00044e-11	999.999	3.50155e-11	-1.00044e-11	-1.00044e-11	-1.00044e-11
GLUCYS	0	0	-5.00222e-11	0	0	0	3.50155e-11	0	0	0
GLUDC	0	0	0	0	0	0	3.50155e-11	0	0	0
GLUDy	-7.56253	-1.00199	0	-1.24443	-20.461	-20.563	2.00089e-11	-0.849928	-1.28802	-7.56145
GLUN	0	0	0	0	0	0	1.00044e-11	0	0	0
GLUNpp	0	1.00044e-11	1.00044e-11	1.00044e-11	1.00044e-11	1.00044e-11	0	1.00044e-11	1.00044e-11	1.00044e-11
GLUPRT	0.395787	0.0524391	0.0465061	0.0651274	0.0533703	0.0567702	0	0.0447705	0.0678476	0.395786
GLUR	-0.0246012	-0.00325949	-0.00289071	-0.00404816	-0.00331737	-0.0035287	2.89314e-05	-0.00278283	-0.00421725	-0.0246012
GLUSy	0	0	0.882876	0	0	0	0	0	0	0
GLUTRR	0.00315972	0.000418642	0.000371276	0.000519937	0.000426076	0.000453219	5.00222e-11	0.000357421	0.000541654	0.00315972
GLUTRS	0.00315972	0.000418642	0.000371276	0.000519937	0.000426076	0.000453219	1.00044e-11	0.000357421	0.000541654	0.00315972
GLUabcpp	0	0	0	0	0	0	-5.00832e-26	1.13352	0	0
GLUt2rpp	-1000	-1000	-1000	7.00311e-11	-0.000565673	-1000	1.00044e-11	-1.13352	-0.000719118	-1000
GLUt4pp	1000	1.60071e-10	1000	0	0.000565673	0.000601709	0	0	0.000719118	1000
GLUtex	0	1.00044e-11	1.00044e-11	1.00044e-11	1.00044e-11	1.00044e-11	0.00737426	1.00044e-11	1.00044e-11	1.00044e-11
GLXCL	0	-6.00267e-11	2.00089e-11	-6.00267e-11	-6.00267e-11	-6.00267e-11	0.00737426	2.00089e-11	2.5665e-07	-6.00267e-11
GLYALDtex	0	5.00222e-11	5.00222e-11	5.00222e-11	5.00222e-11	5.00222e-11	0	5.00222e-11	5.00222e-11	5.00222e-11
GLYALDtpp	0	5.00222e-11	5.00222e-11	5.00222e-11	5.00222e-11	5.00222e-11	0	5.00222e-11	5.00222e-11	5.00222e-11
GLYAT	1.9773e-24	-1.00044e-11	-1.00044e-11	-1.00044e-11	-1.00044e-11	4.6374	0	-0.0600478	-1.00044e-11	-1.00044e-11
GLYBabcpp	0	0	0	0	0	0	0	0	0	0
GLYBt2pp	0	0	0	0	0	0	5.78627e-05	0	0	0
GLYBtex	0	-5.00832e-26	-5.00832e-26	-5.00832e-26	-5.00832e-26	-5.00832e-26	5.00222e-12	-5.00832e-26	-5.00832e-26	-5.00832e-26
GLYC2Ptex	0	-5.00832e-26	-5.00832e-26	-5.00832e-26	-5.00832e-26	-5.00832e-26	0	-5.00832e-26	-5.00832e-26	-5.00832e-26
GLYC3Pabcpp	0	0	0	0	0	0	0	0	0	0
GLYC3Pt6pp	-8.79949e-28	4.00178e-11	0	6.00267e-11	0	0	0	4.00178e-11	0	0
GLYC3Ptex	0	1.00044e-11	1.00044e-11	1.00044e-11	1.00044e-11	1.00044e-11	0	1.00044e-11	1.00044e-11	1.00044e-11
GLYCAt2rpp	0	3.00133e-11	3.00133e-11	3.00133e-11	3.00133e-11	3.00133e-11	0	3.00133e-11	3.00133e-11	3.00133e-11
GLYCAtex	0	3.00133e-11	3.00133e-11	3.00133e-11	3.00133e-11	3.00133e-11	0	3.00133e-11	3.00133e-11	3.00133e-11
GLYCDx	0	0	0	0	0	0	0	0	0	0
GLYCK	2.88785e-28	0	0	0	0	0	0	8.00355e-11	2.5671e-07	0
GLYCK2	0	0	8.00355e-11	0	0	0	0	0	0	0
GLYCL	0.0488862	0.0064771	0	0.00804431	10.4961	12.9765	5.00222e-12	0	0	0.0478
GLYCLTDx	0	0	0	0	0	0	0	0	0	0
GLYCLTDy	0	0	0	0	0	0	5.00222e-12	0	0	0
GLYCLTt2rpp	0	1.00044e-11	-6.96143e-05	-9.72584e-05	-7.98892e-05	-8.26089e-05	-1.00044e-11	-6.70164e-05	-0.000101047	1.00044e-11
GLYCLTt4pp	0	0	0	0	0	0	0	0	0	0
GLYCLTtex	0	1.00044e-11	-6.96143e-05	-9.72584e-05	-7.98892e-05	-8.26089e-05	0	-6.70164e-05	-0.000101047	1.00044e-11
GLYCTO2	0.000592447	0	0	2.29769e-07	0	2.36954e-06	2.00089e-11	0	5.13291e-07	0.000592447
GLYCTO3	0	7.84953e-05	0	0	0	0	0.0383762	0	0	0
GLYCTO4	0	0	0	0	0	0	0.0383762	0	0	0
GLYCtex	0	1.00044e-11	1.00044e-11	1.00044e-11	1.00044e-11	1.00044e-11	0	1.00044e-11	1.00044e-11	1.00044e-11
GLYCtpp	-5.68894e-30	-2.00089e-11	-2.00089e-11	-3.00133e-11	-2.00089e-11	-3.00133e-11	0	-3.00133e-11	-3.00133e-11	-3.00133e-11
GLYK	0	7.00311e-11	7.00311e-11	8.00355e-11	8.00355e-11	0	0	0	0	0
GLYOX	0	1.00044e-11	0	0	1.00044e-11	0	1.00044e-11	0	0	0
GLYOX3	0	0	1.00044e-11	0	0	0	-0.35415	0	1.00044e-11	1.00044e-11
GLYTRS	0	0	0	0	0	0	1.00044e-11	0	0	0
GLYt2pp	0	1.00044e-11	1.00044e-11	1.00044e-11	1.00044e-11	1.00044e-11	1.00044e-11	1.00044e-11	1.00044e-11	1.00044e-11
GLYt4pp	0	1.00044e-11	1.00044e-11	1.00044e-11	1.00044e-11	1.00044e-11	-5.00832e-26	1.00044e-11	1.00044e-11	1.00044e-11
GLYtex	0	-5.00832e-26	-5.00832e-26	-5.00832e-26	-5.00832e-26	-5.00832e-26	0	-5.00832e-26	-5.00832e-26	-5.00832e-26
GMAND	0	0	0	0	0	0	-1.00044e-11	0	0	0
GMHEPAT	0	0	8.00355e-11	8.00355e-11	0	0	0	0	8.00355e-11	8.00355e-11
GMHEPK	0	0	8.00355e-11	8.00355e-11	0	0	0.0312796	0	8.00355e-11	8.00355e-11
GMHEPPA	0	0	8.00355e-11	8.00355e-11	0	0	0	0	8.00355e-11	8.00355e-11
GMPR	0	0	0	0	0	0	0	0	0	0
GMPS2	0.215402	0.0285393	0.0253104	0.0354448	0.0290461	0.0308965	2.00089e-11	0.0243658	0.0369252	0.215402
GMPtex	0	-5.00832e-26	-5.00832e-26	-5.00832e-26	-5.00832e-26	-5.00832e-26	1.00044e-11	-5.00832e-26	-5.00832e-26	-5.00832e-26
GND	4.76689	-1.00044e-11	0	0	0.20489	0	0	0	12.8247	4.76723
GNK	0	0	0	8.00355e-11	0.20489	8.00355e-11	0	0	0	8.00355e-11
GOFUCR	0	0	0	0	0	0	7.47286e-05	0	0	0
GP4GH	0	0	0	0	0	0	0.0429157	0	0	0
GPDDA1	0	0	0	0	0	0	0.35415	0	0	0
GPDDA1pp	0	1.00044e-11	1.00044e-11	1.00044e-11	1.00044e-11	1.00044e-11	0	1.00044e-11	1.00044e-11	1.00044e-11
GPDDA2	0	0	0	0	2.00089e-11	0	0.000295541	0	0	0
GPDDA2pp	0	-1.00044e-11	-1.00044e-11	-1.00044e-11	-1.00044e-11	1.00044e-11	0	-1.00044e-11	1.00044e-11	1.00044e-11
GPDDA3	0	1.00044e-11	1.00044e-11	1.00044e-11	1.00044e-11	1.00044e-11	0	1.00044e-11	1.00044e-11	1.00044e-11
GPDDA3pp	0	1.00044e-11	1.00044e-11	1.00044e-11	1.00044e-11	1.00044e-11	0	1.00044e-11	1.00044e-11	1.00044e-11
GPDDA4	0	0	0	0	1.00044e-11	0	-0.595015	0	0	0
GPDDA4pp	5.68894e-30	0	0	0	0	1.00044e-11	0	1.00044e-11	-5.00222e-11	1.00044e-11
GPDDA5	0	0	0	0	0	0	0	0	0	0
GPDDA5pp	0	1.00044e-11	1.00044e-11	1.00044e-11	1.00044e-11	1.00044e-11	0	1.00044e-11	1.00044e-11	1.00044e-11
GRTT	0.000246189	3.26183e-05	2.89279e-05	4.05107e-05	3.31975e-05	3.53124e-05	0	2.78483e-05	4.22028e-05	0.000246189
GRXR	0	0.0319698	0.0256295	14.8543	0.0357641	0.0380424	0	0.0300013	0.0454655	0.265221
GSNK	0	0	0	0	0	0	1.00044e-11	0	0	0
GSNt2pp	0	1.10049e-10	0	0	0	0	0	0	0	0
GSNtex	0	-1.00044e-10	-1.00044e-10	-1.00044e-10	-1.00044e-10	-1.00044e-10	0	-1.00044e-10	-1.00044e-10	-1.00044e-10
GSPMDA	0	0	0	0	0	0	1.00044e-11	0	0	0
GSPMDS	0	0	0	0	0	0	0	0	0	0
GTHOXtex	0	-1.00044e-11	-1.00044e-11	-1.00044e-11	-1.00044e-11	-1.00044e-11	8.39	-1.00044e-11	-1.00044e-11	-1.00044e-11
GTHOr	0	0.0319698	0.0256295	14.8543	0.0357641	0.0380424	0.0122913	0.0300013	0.0454655	0.265221
GTHRDHpp	0	1.40062e-10	-1.00044e-11	4.00178e-11	4.00178e-11	4.00178e-11	0	4.00178e-11	4.00178e-11	4.00178e-11
GTHRDabc2pp	0	1.30058e-10	-2.00089e-11	3.00133e-11	3.00133e-11	3.00133e-11	1.00044e-11	3.00133e-11	3.00133e-11	3.00133e-11
GTHRDabcpp	0	0	0	0	0	0	-5.00832e-26	0	0	0
GTHRDtex	0	1.00044e-11	1.00044e-11	1.00044e-11	1.00044e-11	1.00044e-11	0	1.00044e-11	1.00044e-11	1.00044e-11
GTHS	0	0	-5.00222e-11	0	0	0	0	0	0	0
GTPCI	0.000592447	7.84953e-05	6.96143e-05	9.74882e-05	7.98892e-05	8.49785e-05	0.0319545	6.70164e-05	0.00010156	0.000592447
GTPCII2	0.000394965	5.23302e-05	4.64096e-05	6.49921e-05	5.32595e-05	5.66523e-05	0	4.46776e-05	6.77067e-05	0.000394965
GTPDPDP	0	0	0	0	0	0	0	0	0	0
GTPDPK	0	0	0	0	0	0	0	0	0	0
GTPHs	0	0	0	0	0	0	3.00133e-11	0	0	0
GTPtex	0	-5.00832e-26	-5.00832e-26	-5.00832e-26	-5.00832e-26	-5.00832e-26	1.00044e-11	-5.00832e-26	-5.00832e-26	-5.00832e-26
GUAD	0	0	0	0	0	0	-5.00832e-26	0	0	0
GUAPRT	0	1.45064e-10	3.50155e-11	14.8106	0	-5.45093e-11	-1.74483e-25	3.50155e-11	3.50155e-11	3.50155e-11
GUAt2pp	0	0	0	0	0	0	-1.74483e-25	0	0	0
GUAtex	0	1.00044e-11	1.00044e-11	1.00044e-11	1.00044e-11	1.00044e-11	0	1.00044e-11	1.00044e-11	1.00044e-11
GUAtpp	0	1.00044e-11	1.00044e-11	1.00044e-11	1.00044e-11	1.00044e-11	0.000614565	1.00044e-11	1.00044e-11	1.00044e-11
GUI1	0	3.20142e-10	3.20142e-10	3.20142e-10	3.20142e-10	3.20142e-10	0	3.20142e-10	3.20142e-10	3.20142e-10
GUI2	0	-9.004e-11	-9.004e-11	-9.004e-11	-9.004e-11	-9.004e-11	0	-9.004e-11	-9.004e-11	-9.004e-11
GUR1PPpp	0	2.50111e-11	2.50111e-11	2.50111e-11	2.50111e-11	2.50111e-11	-0.000614565	2.50111e-11	2.50111e-11	2.50111e-11
H2O2tex	0	-3.00133e-11	-3.00133e-11	-3.00133e-11	-3.00133e-11	-3.00133e-11	5.00222e-12	-3.00133e-11	-3.00133e-11	-3.00133e-11
H2Otex	-43.7089	-13.0572	-2.9796	-3.83847	0.20489	0	0	-2.86841	-41.6443	-43.71
H2Otpp	-43.7089	-13.0572	-2.9796	-3.83847	0	-5.30235e-10	5.00222e-12	-2.86841	-30.8904	-43.71
H2SO	0	0	0	0	0	0	1.00044e-11	0	0	0
H2St1pp	0	0	0	0	0	0	1.50067e-11	0	0	0
H2Stex	0	0	0	0	0	0	-5.00832e-26	0	0	0
H2tex	0	-2.50111e-11	-2.50111e-11	-2.50111e-11	-2.50111e-11	-2.50111e-11	0.081292	-2.50111e-11	-2.50111e-11	-2.50111e-11
H2tpp	0	2.50111e-11	2.50111e-11	2.50111e-11	2.50111e-11	2.50111e-11	0	2.50111e-11	2.50111e-11	2.50111e-11
HACD1i	8.87858e-28	3.00133e-11	3.00133e-11	3.00133e-11	3.00133e-11	3.00133e-11	0	3.00133e-11	3.00133e-11	3.00133e-11
HACD2i	8.87865e-28	0	0	0	0	0	0	0	0	0
HACD3i	0	-1.00044e-11	-1.00044e-11	-1.00044e-11	-1.00044e-11	-1.00044e-11	0	-1.00044e-11	-1.00044e-11	-1.00044e-11
HACD4i	1.731e-30	-2.00089e-11	-2.00089e-11	-2.00089e-11	-2.00089e-11	-2.00089e-11	0	-2.00089e-11	-2.00089e-11	-2.00089e-11
HACD5i	-1.76764e-27	0	0	0	0	0	0	0	0	0
HACD6i	-3.57078e-30	0	0	0	0	0	0	0	0	0
HACD7i	0	0	0	0	0	0	0	0	0	0
HACD8i	0	0	0	0	0	0	0	0	0	0
HBZOPT	0.000197482	2.61651e-05	2.32048e-05	3.24961e-05	2.66297e-05	2.83262e-05	0	2.23388e-05	3.38534e-05	0.000197482
HCINNMt2rpp	0	1.00044e-11	1.00044e-11	1.00044e-11	1.00044e-11	1.00044e-11	0	1.00044e-11	1.00044e-11	1.00044e-11
HCINNMtex	0	-1.00044e-11	-1.00044e-11	-1.00044e-11	-1.00044e-11	-1.00044e-11	0	-1.00044e-11	-1.00044e-11	-1.00044e-11
HCO3E	2.53254	0.335545	0.297581	0.416734	0.341504	0.363259	0.000309941	0.349244	0.43414	2.53254
HCYSMT	0	0	0	0	0	0	0	0	0	0
HCYSMT2	0	1.00044e-11	1.00044e-11	1.00044e-11	1.00044e-11	1.00044e-11	0	1.00044e-11	1.00044e-11	1.00044e-11
HDCAtexi	0	0	0	0	0	0	0	0	0	0
HDCEAtexi	0	0	0	0	0	0	0	0	0	0
HDCOAI	0	0	-4.00178e-11	0	0	0	5.00222e-11	0	0	0
HEMEOS	0	0	0	0	0	0	1.00044e-11	0	0	0
HEPK1	0	0	2.00089e-11	2.00089e-11	0	0	0	0	2.00089e-11	2.00089e-11
HEPK2	0	0	2.00089e-11	2.00089e-11	0	0	0	0	2.00089e-11	2.00089e-11
HEPT1	0	0	2.00089e-11	2.00089e-11	0	0	-1.00044e-11	0	2.00089e-11	2.00089e-11
HEPT2	0	0	2.00089e-11	2.00089e-11	0	0	0.0407404	0	2.00089e-11	2.00089e-11
HEPT3	0	0	2.00089e-11	2.00089e-11	0	0	0.0482304	0	2.00089e-11	2.00089e-11
HEPT4	0	0	2.00089e-11	2.00089e-11	0	0	2.89314e-05	0	2.00089e-11	2.00089e-11
HETZK	0	0	0	0	0	0	0	0	0	0
HEX1	0	0	0	1.00785	9.79511	0	0	0	0	1.52568e-10
HEX4	0	0	0	0	0	0	1.00044e-11	0	0	0
HEX7	0	1.77579e-10	7.75344e-11	0	0	10	-5.00832e-26	1.52568e-10	8.9083	0
HEXt2rpp	8.87879e-28	1.00044e-11	1.00044e-11	1.00044e-11	1.00044e-11	1.00044e-11	0	1.00044e-11	1.00044e-11	1.00044e-11
HG2abcpp	0	0	0	0	0	0	0	0	0	0
HG2t3pp	0	0	0	0	0	0	0	0	0	0
HG2tex	0	-1.00044e-11	-1.00044e-11	-1.00044e-11	-1.00044e-11	-1.00044e-11	0	-1.00044e-11	-1.00044e-11	-1.00044e-11
HISTD	0.083899	0.0111161	0.00985839	0.0138057	0.0113135	0.0120342	0	0.00949048	0.0143824	0.083899
HISTP	0.083899	0.0111161	0.00985839	0.0138057	0.0113135	0.0120342	0	0.00949048	0.0143824	0.083899
HISTRS	0	0	0	0	0	0	0	0	0	0
HISabcpp	0	0	0	0	0	0	0	0	0	0
HISt2rpp	-8.68171e-30	1.00044e-11	1.00044e-11	1.00044e-11	1.00044e-11	1.00044e-11	0	1.00044e-11	1.00044e-11	1.00044e-11
HIStex	0	1.00044e-11	1.00044e-11	1.00044e-11	1.00044e-11	1.00044e-11	0	1.00044e-11	1.00044e-11	1.00044e-11
HKNDDH	0	2.00089e-11	2.00089e-11	2.00089e-11	2.00089e-11	2.00089e-11	0	2.00089e-11	2.00089e-11	2.00089e-11
HKNTDH	0	1.00044e-11	1.00044e-11	1.00044e-11	1.00044e-11	1.00044e-11	0	1.00044e-11	1.00044e-11	1.00044e-11
HMBS	0.000394965	5.23302e-05	4.64096e-05	6.49921e-05	5.32595e-05	5.66523e-05	0	4.46776e-05	6.77067e-05	0.000394965
HMPK1	0	0	0	0	0	0	0	0	0	0
HOMt2pp	0	0	0	0	0	0	0	0	0	0
HOMtex	0	0	0	0	0	0	0.000307282	0	0	0
HOPNTAL	0	3.00133e-11	3.00133e-11	3.00133e-11	3.00133e-11	3.00133e-11	0.000614565	3.00133e-11	3.00133e-11	3.00133e-11
HPPK2	0.000592447	7.84953e-05	6.96143e-05	9.74882e-05	7.98892e-05	8.49785e-05	0	6.70164e-05	0.00010156	0.000592447
HPPPNDO	0	2.00089e-11	2.00089e-11	2.00089e-11	2.00089e-11	2.00089e-11	-5.00832e-26	2.00089e-11	2.00089e-11	2.00089e-11
HPPPNt2rpp	0	1.00044e-11	1.00044e-11	1.00044e-11	1.00044e-11	1.00044e-11	-1.13211	1.00044e-11	1.00044e-11	1.00044e-11
HPPPNtex	0	-1.00044e-11	-1.00044e-11	-1.00044e-11	-1.00044e-11	-1.00044e-11	-1.13211	-1.00044e-11	-1.00044e-11	-1.00044e-11
HPYRI	0	0	0	0	0	0	0	0	0	0
HPYRRx	0	0	0	0	0	0	0	0	0	0
HPYRRy	0	0	0	0	0	0	0.00040971	0	0	0
HSDy	-0.618238	-0.0819124	-0.13502	-0.101732	-0.0833669	-0.0886778	0.00040971	-0.129982	-0.105981	-0.618247
HSK	0.481928	0.0638522	0.119004	0.0793021	0.0649861	0.069126	2.00089e-11	0.114562	0.0826143	0.481937
HSST	0.13631	0.0180601	0.0160168	0.02243	0.0183808	0.0195518	0	0.0154191	0.0233669	0.13631
HSTPT	0.083899	0.0111161	0.00985839	0.0138057	0.0113135	0.0120342	0	0.00949048	0.0143824	0.083899
HXAND	0	0	-7.00311e-11	-7.00311e-11	-7.00311e-11	0	0	0	0	-7.00311e-11
HXAtex	8.87879e-28	1.00044e-11	1.00044e-11	1.00044e-11	1.00044e-11	1.00044e-11	0	1.00044e-11	1.00044e-11	1.00044e-11
HXCT	8.87873e-28	0	0	0	0	0	0	0	0	0
HXPRT	0	1.15051e-10	0	0	0	0	0	1.15051e-10	0	1.85082e-10
HYD1pp	0	3.50155e-11	3.50155e-11	3.50155e-11	3.50155e-11	3.50155e-11	0	3.50155e-11	3.50155e-11	3.50155e-11
HYD2pp	0	3.50155e-11	3.50155e-11	3.50155e-11	3.50155e-11	3.50155e-11	0	3.50155e-11	3.50155e-11	3.50155e-11
HYD3pp	0	3.50155e-11	3.50155e-11	3.50155e-11	3.50155e-11	3.50155e-11	0	3.50155e-11	3.50155e-11	3.50155e-11
HYPOE	0	0	0	0	0	0	2.89314e-05	0	0	0
HYXNtex	0	3.00133e-11	3.00133e-11	3.00133e-11	3.00133e-11	3.00133e-11	0	3.00133e-11	3.00133e-11	3.00133e-11
HYXNtpp	0	3.00133e-11	3.00133e-11	3.00133e-11	3.00133e-11	3.00133e-11	0	3.00133e-11	3.00133e-11	3.00133e-11
Htex	-9.81144	-36.3398	-1.02522	-32.644	-66.6548	-57.5435	5.00222e-12	-19.5095	-6.77817	-9.80981
ICDHyr	4.34236	1.8385	0.111895	0.156698	0.12841	0.13659	0	0.107719	0.163243	4.3428
ICHORS	-1000	-121.154	-33.0666	-998.922	-23.1316	-998.922	5.00222e-12	-27.7351	-144.704	0
ICHORSi	1000	121.154	33.0666	998.922	23.1316	998.922	0	27.7351	144.704	0
ICHORT	0	0	0	0	0	0	0	0	0	0
ICL	0	6.55301	0	0.0139334	0.353505	0.478933	0	0	0	0
IDOND	0	-4.00178e-11	-4.00178e-11	-4.00178e-11	-4.00178e-11	-4.00178e-11	0	-4.00178e-11	-23.4255	-4.00178e-11
IDOND2	0	0	0	0	0	0	0	0	23.4255	0
IDONt2rpp	0	3.00133e-11	3.00133e-11	3.00133e-11	3.00133e-11	3.00133e-11	5.00222e-12	3.00133e-11	3.00133e-11	3.00133e-11
IDONtex	0	3.00133e-11	3.00133e-11	3.00133e-11	3.00133e-11	3.00133e-11	0	3.00133e-11	3.00133e-11	3.00133e-11
IG3PS	0.083899	0.0111161	0.00985839	0.0138057	0.0113135	0.0120342	0	0.00949048	0.0143824	0.083899
IGPDH	0.083899	0.0111161	0.00985839	0.0138057	0.0113135	0.0120342	5.00222e-12	0.00949048	0.0143824	0.083899
IGPS	0.0503359	0.00666917	0.00591462	0.00828285	0.0067876	0.00721999	18.4071	0.00569389	0.00862881	0.0503358
ILETA	-0.257258	-0.034085	-0.0302286	-0.0423323	-0.0346903	-0.0369002	1.00044e-11	-0.0291005	-0.0441004	-0.257258
ILETRS	0	0	0	0	0	0	1.00044e-11	0	0	0
ILEabcpp	0	0	0	0	0	0	-5.00832e-26	0	0	0
ILEt2rpp	0	1.00044e-11	1.00044e-11	1.00044e-11	1.00044e-11	1.00044e-11	5.00222e-12	1.00044e-11	1.00044e-11	1.00044e-11
ILEtex	0	1.00044e-11	1.00044e-11	1.00044e-11	1.00044e-11	1.00044e-11	0	1.00044e-11	1.00044e-11	1.00044e-11
IMPC	-0.479488	-0.063529	-0.0563413	-0.0789006	-0.0646571	-0.068776	0	-0.0542387	-0.0821961	-0.479488
IMPD	0.215402	0.0285393	0.0253104	0.0354448	0.0290461	0.0308965	0.0208254	0.0243658	0.0369252	0.215402
IMPtex	0	-5.00832e-26	-5.00832e-26	-5.00832e-26	-5.00832e-26	-5.00832e-26	5.00222e-12	-5.00832e-26	-5.00832e-26	-5.00832e-26
INDOLEt2pp	0	114.533	33.4022	998.922	23.6938	998.922	0	27.9291	142.657	0
INDOLEt2rpp	7.60863e-28	114.533	33.4022	998.922	23.6938	998.922	0	27.9291	142.657	1.00044e-11
INDOLEtex	0	1.00044e-11	1.00044e-11	1.00044e-11	1.00044e-11	1.00044e-11	0.00040971	1.00044e-11	1.00044e-11	1.00044e-11
INOSTt4pp	0	0	0	0	0	0	0.00040971	0	0	0
INSH	0	0	0	0	0	0	0	0	0	0
INSK	0	0	0	1.85082e-10	0	1.15051e-10	-1.00166e-25	0	0	0
INSTtex	0	-1.50067e-11	-1.50067e-11	-1.50067e-11	-1.50067e-11	-1.50067e-11	0	-1.50067e-11	-1.50067e-11	-1.50067e-11
INSt2pp	1000	0	0	0	0	0	1.00044e-11	0	0	0
INSt2rpp	-1000	6.00267e-11	6.00267e-11	6.00267e-11	6.00267e-11	6.00267e-11	-5.00832e-26	6.00267e-11	6.00267e-11	6.00267e-11
INStex	0	5.00222e-11	5.00222e-11	5.00222e-11	5.00222e-11	5.00222e-11	1.00044e-11	5.00222e-11	5.00222e-11	5.00222e-11
IPDDI	-0.00186944	3.26183e-05	-0.000219664	4.05107e-05	3.31975e-05	3.53124e-05	1.00044e-11	2.78483e-05	-0.000320468	0.000246189
IPDPS	0	0.000280306	0	0.00034813	0.000285284	0.000303458	-5.00832e-26	0.000239315	0	0.00211563
IPMD	0.39895	0.0528582	0.0468778	0.0656479	0.0537968	0.0572239	1.00044e-11	0.0451284	0.0683898	0.39895
IPPMIa	-0.39895	-0.0528582	-0.0468778	-0.0656479	-0.0537968	-0.0572239	0	-0.0451284	-0.0683898	-0.39895
IPPMIb	-0.39895	-0.0528582	-0.0468778	-0.0656479	-0.0537968	-0.0572239	1.00044e-11	-0.0451284	-0.0683898	-0.39895
IPPS	0.39895	0.0528582	0.0468778	0.0656479	0.0537968	0.0572239	-5.00832e-26	0.0451284	0.0683898	0.39895
ISETACabcpp	0	1.00044e-11	1.00044e-11	1.00044e-11	1.00044e-11	1.00044e-11	0.0319545	1.00044e-11	1.00044e-11	1.00044e-11
ISETACtex	0	-5.00832e-26	-5.00832e-26	-5.00832e-26	-5.00832e-26	-5.00832e-26	0	-5.00832e-26	-5.00832e-26	-5.00832e-26
K2L4Aabcpp	0.0172244	0.00228211	0.00202391	0.0028343	0.00232264	0.0024706	0.0199695	0.00194838	0.00295268	0.0172244
K2L4Atex	0.0172244	0.00228211	0.00202391	0.0028343	0.00232264	0.0024706	0	0.00194838	0.00295268	0.0172244
KARA1	-0.774234	-0.102581	-0.0909748	-0.127401	-0.104402	-0.111053	0	-0.0875797	-0.132723	-0.774233
KARA2	0.257258	0.034085	0.0302286	0.0423323	0.0346903	0.0369002	1.00044e-11	0.0291005	0.0441004	0.257258
KAS14	0.315122	0	0	0	0	0.0451999	1.00044e-11	0	0.0540196	0.315122
KAS15	0	0.0417515	0.0370277	0.0518538	0.0424929	0	0	0.0356459	0	0
KAT1	0	0	129.459	999.912	122.987	999.876	0	128.858	531.118	0
KAT2	8.87869e-28	0	0	0	0	0	0	0	0	0
KAT3	0	-1.00044e-11	-1.00044e-11	-1.00044e-11	-1.00044e-11	-1.00044e-11	36.9999	-1.00044e-11	-1.00044e-11	-1.00044e-11
KAT4	0	-2.00089e-11	-2.00089e-11	-2.00089e-11	-2.00089e-11	-2.00089e-11	0	-2.00089e-11	-2.00089e-11	-2.00089e-11
KAT5	0	0	0	0	0	0	0	0	0	0
KAT6	0	0	0	0	0	0	0	0	0	0
KAT7	0	0	0	0	0	0	0	0	0	0
KAT8	0	0	0	0	0	0	1.20053e-10	0	0	0
KDOCT2	0.0344487	0.00456423	0.00404783	0.0056686	0.00464528	0.0049412	8.50378e-11	0.00389677	0.00590536	0.0344487
KDOPP	0.0344487	0.00456423	0.00404783	0.0056686	0.00464528	0.0049412	0.0234675	0.00389677	0.00590536	0.0344487
KDOPS	0.0344487	0.00456423	0.00404783	0.0056686	0.00464528	0.0049412	2.50111e-11	0.00389677	0.00590536	0.0344487
KG6PDC	0	1.00044e-11	1.00044e-11	1.00044e-11	1.00044e-11	1.00044e-11	0	1.00044e-11	1.00044e-11	1.00044e-11
Kabcpp	0	0	0	0	0	0	0	0	0	0
Kt2pp	0.157277	0.0208382	0.0184806	0.0258803	0.0212083	0.0225593	0	0.0177909	0.0269612	0.157277
Kt3pp	0	0	0	0	0	0	2.50111e-11	0	0	0
Ktex	0.157277	0.0208382	0.0184806	0.0258803	0.0212083	0.0225593	-1.50067e-11	0.0177909	0.0269612	0.157277
LA4NTpp	0	0	0	0	0	0	0	0	0	0
LACZ	0	2.75122e-11	2.75122e-11	2.75122e-11	2.75122e-11	2.75122e-11	0	2.75122e-11	2.75122e-11	2.75122e-11
LACZpp	0	-4.502e-11	-4.502e-11	-4.502e-11	-4.502e-11	-4.502e-11	0	-4.502e-11	-4.502e-11	-4.502e-11
LADGMDH	0	0	0	0	0	0	0	0	0	0
LALDO2x	0	-1.00044e-11	-1.00044e-11	-1.00044e-11	-1.00044e-11	-1.00044e-11	0	-1.00044e-11	-1.00044e-11	-1.00044e-11
LALGP	0	0	0	0	0	0	0	0	0	0
LCADi	0	4.502e-11	4.502e-11	4.502e-11	4.502e-11	4.502e-11	0	4.502e-11	4.502e-11	4.502e-11
LCARR	0	-1.00044e-11	-1.00044e-11	-1.00044e-11	-1.00044e-11	-1.00044e-11	0.00180205	-1.00044e-11	-1.00044e-11	-1.00044e-11
LCARS	0	-5.00222e-12	-5.00222e-12	-5.00222e-12	-5.00222e-12	-5.00222e-12	1.00044e-11	-5.00222e-12	-5.00222e-12	-5.00222e-12
LCTSt3ipp	0	-3.75167e-11	8.64349	-3.75167e-11	-3.75167e-11	-3.75167e-11	-5.00832e-26	-3.75167e-11	-3.75167e-11	-3.75167e-11
LCTStex	0	-1.75078e-11	-1.75078e-11	-1.75078e-11	-1.75078e-11	-1.75078e-11	1.00044e-11	-1.75078e-11	-1.75078e-11	-1.75078e-11
LCTStpp	0	-1.00044e-11	8.64349	-1.00044e-11	-1.00044e-11	-1.00044e-11	0.0445258	-1.00044e-11	-1.00044e-11	-1.00044e-11
LDH_D	-2.66015e-28	4.502e-11	4.502e-11	2.50111e-11	4.502e-11	3.50155e-11	0.0481299	-18.5225	4.502e-11	4.502e-11
LDH_D2	0	0	0	0	0	0	1.00044e-11	0	0	0
LEUTAi	0.39895	0.0528582	0.0468778	0.0656479	0.0537968	0.0572239	0	0.0451284	0.0683898	0.39895
LEUTRS	0	0	0	0	0	0	0	0	0	0
LEUabcpp	0	0	0	0	0	0	0	0	0	0
LEUt2rpp	0	1.00044e-11	1.00044e-11	1.00044e-11	1.00044e-11	1.00044e-11	0	1.00044e-11	1.00044e-11	1.00044e-11
LEUtex	0	1.00044e-11	1.00044e-11	1.00044e-11	1.00044e-11	1.00044e-11	0.00827852	1.00044e-11	1.00044e-11	1.00044e-11
LGTHL	0	1.00044e-11	0	0	1.00044e-11	0	0.00975753	0	0	0
LIPACabcpp	0	0	0	0	0	0	0	0	0	0
LIPAHT2ex	0	0	0	0	0	0	0	0	0	0
LIPAHTex	0	0	0	0	0	0	0	0	0	0
LIPAabcpp	-6.70504e-30	0	-2.00089e-11	0	0	0	0.000115725	0	0	-2.00089e-11
LIPAtex	-6.70504e-30	0	-1.80089e-11	0	0	0	0	0	0	-2.00089e-11
LPADSS	0.0172244	0.00228211	0.00202391	0.0028343	0.00232264	0.0024706	-5.00832e-26	0.00194838	0.00295268	0.0172244
LPLIPAL1A120pp	-8.83841e-28	-2.00089e-11	0	3.00133e-11	0	0	-5.00832e-26	0	0	0
LPLIPAL1A140pp	-1.78584e-30	0	0	0	0	0	0	0	0	0
LPLIPAL1A141pp	7.94537e-34	0	0	0	1.00044e-11	-6.00267e-11	0	0	0	0
LPLIPAL1A160pp	0	0	0	0	0	0	2.50111e-11	0	0	-6.00267e-11
LPLIPAL1A161pp	0	3.00133e-11	0	0	0	0	-1.50067e-11	0	0	0
LPLIPAL1A180pp	0	0	0	0	0	0	0	0	0	0
LPLIPAL1A181pp	0	0	-3.00133e-11	0	-4.00178e-11	0	1.00044e-11	0	0	0
LPLIPAL1E120pp	0	0	0	-2.00089e-11	0	0	-3.30147e-10	0	0	0
LPLIPAL1E140pp	0	0	0	0	0	0	-3.50155e-10	0	0	0
LPLIPAL1E141pp	0	0	0	0	-2.00089e-11	0	0	0	0	0
LPLIPAL1E160pp	0	0	2.00089e-11	0	0	0	0.0482304	0	0	0
LPLIPAL1E161pp	0	0	-2.00089e-11	0	0	0	1.00044e-11	-1.99847e-11	0	0
LPLIPAL1E180pp	0	0	-2.00089e-11	0	0	0	0	0	0	0
LPLIPAL1E181pp	0	0	0	0	0	0	-5.00832e-26	0	0	0
LPLIPAL1G120pp	0	2.00089e-11	0	-1.00044e-11	0	0	2.50111e-11	0	0	0
LPLIPAL1G140pp	0	0	0	0	0	0	-1.50067e-11	0	0	0
LPLIPAL1G141pp	0	0	0	0	0	0	0.113426	0	0	0
LPLIPAL1G160pp	0	0	-4.00178e-11	0	0	0	0.0376886	0	-6.00267e-11	0
LPLIPAL1G161pp	0	-3.00133e-11	0	0	0	0	8.98507	0	0	0
LPLIPAL1G180pp	0	0	0	0	0	0	3.00133e-11	0	0	0
LPLIPAL1G181pp	0	0	3.00133e-11	0	8.00355e-11	0	3.00133e-11	0	0	0
LPLIPAL2A120	0	2.00089e-11	0	0	0	0	0	0	0	0
LPLIPAL2A140	0	0	0	0	0	0	0	0	6.00267e-11	0
LPLIPAL2A141	0	0	0	0	0	6.00267e-11	0	0	0	0
LPLIPAL2A160	0	0	0	0	0	0	0	0	0	6.00267e-11
LPLIPAL2A161	0	0	0	0	0	0	1.00044e-11	0	0	0
LPLIPAL2A180	0	0	3.00133e-11	0	0	0	0.0481299	0	0	0
LPLIPAL2A181	0	0	3.00133e-11	0	0	0	0.0481299	0	0	0
LPLIPAL2ATE120	0	0	0	0	0	0	0.00348201	0	0	0
LPLIPAL2ATE140	0	0	0	0	0	0	8.67941e-05	0	0	0
LPLIPAL2ATE141	0	0	0	0	0	0	0	0	0	0
LPLIPAL2ATE160	0	0	0	0	0	0	8.67941e-05	0	0	0
LPLIPAL2ATE161	0	0	0	0	0	0	0.0429157	0	0	0
LPLIPAL2ATE180	0	0	0	0	0	0	0	0	0	0
LPLIPAL2ATE181	0	0	0	0	0	0	-0.0429157	0	0	0
LPLIPAL2ATG120	0	0	0	0	0	0	1.00044e-11	0	0	0
LPLIPAL2ATG140	0	0	0	0	0	0	5.78627e-05	0	0	0
LPLIPAL2ATG141	0	0	0	0	0	0	8.67941e-05	0	0	0
LPLIPAL2ATG160	0	0	0	0	0	0	5.78627e-05	0	0	0
LPLIPAL2ATG161	0	0	0	0	0	0	0	0	0	0
LPLIPAL2ATG180	0	0	0	0	0	0	0.0482304	0	0	0
LPLIPAL2ATG181	0	0	0	0	0	0	0.0482304	0	0	0
LPLIPAL2E120	0	-2.00089e-11	0	0	0	0	-5.00832e-26	0	0	0
LPLIPAL2E140	0	0	0	0	0	0	2.50111e-11	0	0	0
LPLIPAL2E141	0	0	0	0	2.00089e-11	0	-1.50067e-11	0	0	0
LPLIPAL2E160	-7.77517e-27	0	0	0	0	0	0	0	0	0
LPLIPAL2E161	7.77517e-27	0	0	0	0	0	0	0	0	0
LPLIPAL2E180	0	0	0	0	0	0	0	0	0	0
LPLIPAL2E181	0	0	0	0	0	0	2.50416e-26	0	0	0
LPLIPAL2G120	0	0	0	0	0	0	2.50416e-26	0	0	0
LPLIPAL2G140	0	0	0	0	0	0	3.60668e-05	0	-6.00267e-11	0
LPLIPAL2G141	1.653e-49	0	0	0	0	0	0	0	0	0
LPLIPAL2G160	7.77556e-27	0	4.00178e-11	0	0	0	0	0	6.00267e-11	0
LPLIPAL2G161	-4.78731e-28	0	0	0	0	0	0	0	0	0
LPLIPAL2G180	0	0	-1.00044e-11	0	0	0	1.00044e-11	0	0	0
LPLIPAL2G181	0	0	-3.00133e-11	0	-7.99692e-11	0	0	0	0	0
LSERDHr	0	-1.00044e-11	-1.00044e-11	-1.00044e-11	8.95167	-1.00044e-11	1.00044e-11	-1.00044e-11	-1.00044e-11	-1.00044e-11
LYSDC	0	0	0	0	0	0	-5.00832e-26	0	0	0
LYSTRS	0	0	0	0	0	0	-2.00089e-11	0	0	0
LYSabcpp	0	0	0	0	0	0	2.89314e-05	0	0	0
LYSt2pp	0	0	0	0	0	0	0	0	0	0
LYSt3pp	0	-1.00044e-11	-1.00044e-11	-1.00044e-11	-1.00044e-11	-1.00045e-11	1.00044e-11	-1.00044e-11	-1.00044e-11	-1.00044e-11
LYStex	0	1.00044e-11	1.00044e-11	1.00044e-11	1.00044e-11	1.00044e-11	5.78627e-05	1.00044e-11	1.00044e-11	1.00044e-11
LYXI	0	1.00044e-11	1.00044e-11	1.00044e-11	1.00044e-11	1.00044e-11	0	1.00044e-11	1.00044e-11	1.00044e-11
LYXt2pp	0	1.00044e-11	1.00044e-11	1.00044e-11	1.00044e-11	1.00044e-11	8.67941e-05	1.00044e-11	1.00044e-11	1.00044e-11
LYXtex	0	-5.00832e-26	-5.00832e-26	-5.00832e-26	-5.00832e-26	-5.00832e-26	8.67941e-05	-5.00832e-26	-5.00832e-26	-5.00832e-26
L_LACD2	0	1.40062e-10	0	0	0	0	0	0	0	0
L_LACD3	0	1.40062e-10	0	0	0	0	-5.00832e-26	0	0	0
L_LACt2rpp	0	-1.10049e-10	-1.10049e-10	-1.10049e-10	-1.10049e-10	-1.10049e-10	7.47286e-05	-1.10049e-10	-1.10049e-10	-1.10049e-10
L_LACtex	0	-1.30058e-10	-1.30058e-10	-1.30058e-10	-1.30058e-10	-1.30058e-10	7.47286e-05	-1.30058e-10	-1.30058e-10	-1.30058e-10
M1PD	0	1.00044e-11	1.00044e-11	1.00044e-11	1.00044e-11	1.00044e-11	9.004e-11	1.00044e-11	1.00044e-11	1.00044e-11
MACPD	0	0	0	0	0	0	0	0	0	0
MALDDH	0	1.00044e-11	1.00044e-11	1.00044e-11	1.00044e-11	1.00044e-11	0	1.00044e-11	1.00044e-11	1.00044e-11
MALDt2_2pp	0	1.00044e-11	1.00044e-11	1.00044e-11	1.00044e-11	1.00044e-11	0	1.00044e-11	1.00044e-11	1.00044e-11
MALDtex	0	-5.00832e-26	-5.00832e-26	-5.00832e-26	-5.00832e-26	-5.00832e-26	0	-5.00832e-26	-5.00832e-26	-5.00832e-26
MALS	0.000592447	6.55309	0	0.0139337	0.353505	0.478935	0	0	0	0.000592447
MALTATr	0	0	0	0	0	0	1.00044e-11	0	0	0
MALTHXabcpp	0	1.50067e-11	1.50067e-11	1.50067e-11	1.50067e-11	1.50067e-11	1.00044e-11	1.50067e-11	1.50067e-11	1.50067e-11
MALTHXtexi	0	0	0	0	0	0	-5.00832e-26	0	0	0
MALTPTabcpp	0	5.00222e-12	5.00222e-12	5.00222e-12	5.00222e-12	5.00222e-12	0.00339522	5.00222e-12	5.00222e-12	5.00222e-12
MALTPTtexi	0	0	0	0	0	0	-5.00832e-26	0	0	0
MALTTRabcpp	0	5.00222e-12	5.00222e-12	5.00222e-12	5.00222e-12	5.00222e-12	-5.00832e-26	5.00222e-12	5.00222e-12	5.00222e-12
MALTTRtexi	0	0	0	0	0	0	0	0	0	0
MALTTTRabcpp	0	5.00222e-12	5.00222e-12	5.00222e-12	5.00222e-12	5.00222e-12	2.50111e-11	5.00222e-12	5.00222e-12	5.00222e-12
MALTTTRtexi	0	0	0	0	0	0	2.50111e-11	0	0	0
MALTabcpp	0	5.00222e-12	5.00222e-12	5.00222e-12	5.00222e-12	5.00222e-12	-1.50067e-11	5.00222e-12	5.00222e-12	5.00222e-12
MALTptspp	0	0	0	0	0	0	0	0	0	0
MALTtexi	0	0	0	0	0	0	0.000309941	0	0	0
MALt2_2pp	0	1.00044e-11	1.00044e-11	1.00044e-11	1.00044e-11	1.00044e-11	0.000367804	1.00044e-11	1.00044e-11	1.00044e-11
MALt2_3pp	0	1.00044e-11	1.00044e-11	1.00044e-11	1.00044e-11	1.00044e-11	0	1.00044e-11	1.00044e-11	1.00044e-11
MALtex	0	-5.00832e-26	-5.00832e-26	-5.00832e-26	-5.00832e-26	-5.00832e-26	3.00133e-11	-5.00832e-26	-5.00832e-26	-5.00832e-26
MAN1PT2	0	0	0	0	0	0	3.00133e-11	0	0	0
MAN6PI	0	3.00133e-11	3.00133e-11	3.00133e-11	3.00133e-11	3.00133e-11	2.89314e-05	3.00133e-11	3.00133e-11	3.00133e-11
MAN6Pt6_2pp	0	1.00044e-11	1.00044e-11	1.00044e-11	1.00044e-11	1.00044e-11	0.0266506	1.00044e-11	1.00044e-11	1.00044e-11
MAN6Ptex	0	-5.00832e-26	-5.00832e-26	-5.00832e-26	-5.00832e-26	-5.00832e-26	0	-5.00832e-26	-5.00832e-26	-5.00832e-26
MANAO	0	-1.70076e-10	-1.70076e-10	-1.70076e-10	-1.70076e-10	-1.70076e-10	0.0266506	-1.70076e-10	-1.70076e-10	-1.70076e-10
MANGLYCptspp	0	1.00044e-11	1.00044e-11	1.00044e-11	1.00044e-11	1.00044e-11	0	1.00044e-11	1.00044e-11	1.00044e-11
MANGLYCtex	0	-5.00832e-26	-5.00832e-26	-5.00832e-26	-5.00832e-26	-5.00832e-26	0.0195151	-5.00832e-26	-5.00832e-26	-5.00832e-26
MANPGH	0	1.00044e-11	1.00044e-11	1.00044e-11	1.00044e-11	1.00044e-11	0	1.00044e-11	1.00044e-11	1.00044e-11
MANptspp	0	1.00044e-11	1.00044e-11	1.00044e-11	1.00044e-11	1.00044e-11	0.016557	1.00044e-11	1.00044e-11	1.00044e-11
MANtex	0	-5.00832e-26	-5.00832e-26	-5.00832e-26	-5.00832e-26	-5.00832e-26	0	-5.00832e-26	-5.00832e-26	-5.00832e-26
MCITD	0	2.00089e-11	2.00089e-11	2.00089e-11	2.00089e-11	2.00089e-11	0.0195151	2.00089e-11	2.00089e-11	2.00089e-11
MCITL2	0	2.00089e-11	2.00089e-11	2.00089e-11	2.00089e-11	2.00089e-11	0	2.00089e-11	2.00089e-11	2.00089e-11
MCITS	0	2.00089e-11	2.00089e-11	2.00089e-11	2.00089e-11	2.00089e-11	0.016557	2.00089e-11	2.00089e-11	2.00089e-11
MCOATA	2.13695	0.283132	0.251099	0.351639	0.28816	0.306517	0	0.241728	0.366327	2.13695
MCPST	0	0	0	0	0	0	0.0195151	0	0	0
MCTP1App	0.0123006	0.00162975	0.00144536	0.00202408	0.00165869	0.00176435	0	0.00139142	0.00210862	0.0123006
MCTP1Bpp	0	0	-5.00222e-12	-1.00044e-11	-4.98778e-12	0	0	0	0	0
MCTP2App	0	-3.33481e-12	0	0	0	0	0	8.13912e-10	-3.33481e-12	0
MDDCP1pp	0	0	0	0	0	-4.9546e-12	0	0	0	-5.00222e-12
MDDCP2pp	0	-3.33481e-12	0	0	0	0	0	8.13912e-10	-3.33481e-12	0
MDDCP3pp	0	0	0	0	0	0	0.0461657	0	0	0
MDDCP4pp	0	0	0	0	0	0	0	0	0	0
MDDCP5pp	0	0	0	-1.00044e-11	0	0	0.0461657	0	0	0
MDDEP1pp	0	-3.33481e-12	0	0	0	-4.9546e-12	0	8.13912e-10	-3.33481e-12	-5.00222e-12
MDDEP2pp	0	0	0	0	0	0	0.0461657	0	0	0
MDDEP3pp	0	0	0	0	0	0	0	0	0	0
MDDEP4pp	0	-3.33481e-12	0	0	0	0	0	8.13912e-10	-3.33481e-12	0
MDH	4.31231	4.97401	0.0735662	0.179522	0.831287	1.09006	0	0.0708208	-13.2878	4.31275
MDH2	0	0	0	0	0	0	0	0	0	0
MDH3	0	0	0	0	0	0	0	0	0	0
MDRPD	0	-1.00044e-11	-1.00044e-11	-1.00044e-11	-1.00044e-11	-1.00044e-11	0	-1.00044e-11	-1.00044e-11	-1.00044e-11
ME1	0	0	0	0	0	0	0	0	0	0
ME2	0	0	0	0	0	0	-3.00133e-11	0	0	0
MECDPDH2	0.00211563	0.000280306	0.000248592	0.00034813	0.000285284	0.000303458	0	0.000239315	0.00036267	0.00211563
MECDPS	0.00211563	0.000280306	0.000248592	0.00034813	0.000285284	0.000303458	1.00044e-11	0.000239315	0.00036267	0.00211563
MELIBt2pp	0	5.00222e-12	5.00222e-12	5.00222e-12	5.00222e-12	5.00222e-12	2.00089e-11	5.00222e-12	5.00222e-12	5.00222e-12
MELIBt3ipp	0	0	0	0	0	0	0	0	0	0
MELIBtex	0	5.00222e-12	5.00222e-12	5.00222e-12	5.00222e-12	5.00222e-12	0	5.00222e-12	5.00222e-12	5.00222e-12
MEPCT	0.00211563	0.000280306	0.000248592	0.00034813	0.000285284	0.000303458	0	0.000239315	0.00036267	0.00211563
METAT	0.000592447	7.84953e-05	0.000116024	9.74882e-05	7.98892e-05	8.49785e-05	0	0.000111694	0.00010156	0.000592447
METDabcpp	0	0	0	0	0	0	7.00311e-11	0	0	0
METDtex	0	0	0	0	0	0	7.00311e-11	0	0	0
METOX1s	0	-1.00044e-11	1.00044e-11	1.00044e-11	-1.00044e-11	-1.00044e-11	2.00089e-11	-1.00044e-11	-1.00044e-11	-1.00044e-11
METOX2s	0	4.24393e-07	-1.00044e-11	-1.00044e-11	1.00044e-11	-1.00044e-11	2.00089e-11	1.00044e-11	-1.00044e-11	-1.00044e-11
METS	0.136705	0.0181125	0.0160632	0.022495	0.0184341	0.0196084	0	0.0154638	0.0234346	0.136705
METSOX1abcpp	0	1.00044e-11	1.00044e-11	1.00044e-11	1.00044e-11	1.00044e-11	0	1.00044e-11	1.00044e-11	1.00044e-11
METSOX1tex	0	-5.00832e-26	-5.00832e-26	-5.00832e-26	-5.00832e-26	-5.00832e-26	0	-5.00832e-26	-5.00832e-26	-5.00832e-26
METSOX2abcpp	0	1.00044e-11	1.00044e-11	1.00044e-11	1.00044e-11	1.00044e-11	19.6897	1.00044e-11	1.00044e-11	1.00044e-11
METSOX2tex	0	-5.00832e-26	-5.00832e-26	-5.00832e-26	-5.00832e-26	-5.00832e-26	0	-5.00832e-26	-5.00832e-26	-5.00832e-26
METSOXR1	0	0	2.00089e-11	2.00089e-11	0	0	-1.66133e-12	0	0	0
METSOXR2	0	4.24403e-07	0	0	2.00089e-11	0	0	2.00089e-11	0	0
METTRS	0	0	0	0	0	0	2.00089e-11	0	0	0
METabcpp	0	1.00044e-11	1.00044e-11	1.00044e-11	1.00044e-11	1.00044e-11	2.00089e-11	1.00044e-11	1.00044e-11	1.00044e-11
METtex	0	-5.00832e-26	-5.00832e-26	-5.00832e-26	-5.00832e-26	-5.00832e-26	1.00044e-11	-5.00832e-26	-5.00832e-26	-5.00832e-26
MG2t3_2pp	0.00699158	0.000926339	0.000821532	0.00115048	0.000942788	0.00100285	1.00044e-11	0.000790873	0.00119853	0.00699158
MG2tex	0.00699158	0.000926339	0.000821532	0.00115048	0.000942788	0.00100285	-5.00832e-26	0.000790873	0.00119853	0.00699158
MG2tpp	0	0	0	0	0	0	5.00222e-11	0	0	0
MG2uabcpp	0	0	0	0	0	0	5.00222e-11	0	0	0
MGSA	0	0	0	-1.00044e-11	0	-1.00044e-11	-1.00044e-11	-9.83373e-12	0	0
MI1PP	0	0	0	0	0	0	-5.00222e-12	0	0	0
MICITD	0	2.00089e-11	2.00089e-11	2.00089e-11	2.00089e-11	2.00089e-11	0	2.00089e-11	2.00089e-11	2.00089e-11
MINOHPtexi	0	0	0	0	0	0	0	0	0	0
MLDCP1App	0	0	0	0	0	0	5.00832e-26	0	0	0
MLDCP1Bpp	0	0	0	0	5.00222e-12	0	5.00832e-26	0	0	0
MLDCP2App	0	0	0	0	0	0	5.00832e-26	0	0	0
MLDCP2Bpp	0	0	0	0	5.00222e-12	0	5.00832e-26	0	0	0
MLDCP3App	-1.33037e-28	0	-5.00222e-12	0	-4.98778e-12	0	5.00832e-26	0	0	0
MLDEP1pp	-1.33037e-28	0	-5.00222e-12	0	-4.98778e-12	0	5.00832e-26	0	0	0
MLDEP2pp	0	0	0	-1.00044e-11	0	0	3.50155e-10	0	0	0
MLTG1	0	3.50155e-11	3.50155e-11	3.50155e-11	3.50155e-11	3.50155e-11	1.00044e-11	3.50155e-11	3.50155e-11	3.50155e-11
MLTG2	0	3.50155e-11	3.50155e-11	3.50155e-11	3.50155e-11	3.50155e-11	1.50067e-11	3.50155e-11	3.50155e-11	3.50155e-11
MLTG3	0	0	0	0	0	0	1.50067e-11	0	-1.00044e-10	0
MLTG4	0	0	-1.00044e-10	0	0	0	1.50067e-11	0	0	0
MLTG5	0	0	0	0	0	0	1.00044e-11	0	0	0
MLTGY1pp	0	-2.88027e-12	0	0	-4.54768e-12	-4.54768e-12	1.00044e-11	8.13912e-10	-2.88027e-12	-5.00222e-12
MLTGY2pp	0	0	0	-1.00044e-11	0	0	1.50067e-11	0	0	0
MLTGY3pp	-1.33039e-28	0	-5.00222e-12	0	1.44443e-14	0	-1.00044e-11	0	0	0
MLTGY4pp	0	-3.33481e-12	0	0	0	0	1.00044e-11	8.13912e-10	-3.33481e-12	0
MLTP1	0	6.00267e-11	6.00267e-11	6.00267e-11	6.00267e-11	6.00267e-11	-3.00133e-11	6.00267e-11	1.60071e-10	6.00267e-11
MLTP2	0	5.50244e-11	1.55069e-10	5.50244e-11	5.50244e-11	5.50244e-11	-1.00044e-11	5.50244e-11	5.50244e-11	5.50244e-11
MLTP3	0	3.50155e-11	3.50155e-11	3.50155e-11	3.50155e-11	3.50155e-11	-1.00044e-11	3.50155e-11	3.50155e-11	3.50155e-11
MMCD	-2.95194e-14	0	0	0	0	0	-1.00044e-11	0	0	0
MME	-2.95194e-14	0	0	0	0	0	1.00044e-11	0	0	0
MMETt2pp	0	1.00044e-11	1.00044e-11	1.00044e-11	1.00044e-11	1.00044e-11	-3.00133e-11	1.00044e-11	1.00044e-11	1.00044e-11
MMETtex	0	-5.00832e-26	-5.00832e-26	-5.00832e-26	-5.00832e-26	-5.00832e-26	1.50067e-11	-5.00832e-26	-5.00832e-26	-5.00832e-26
MMM2	-2.95194e-14	0	0	0	0	0	3.00133e-11	0	0	0
MN2t3pp	0	0	0	0	0	0	1.50067e-11	0	0	0
MN2tpp	0.00279663	0.000370535	0.000328613	0.000460191	0.000377115	0.000401139	3.00133e-11	0.000316349	0.000479412	0.00279663
MN6PP	0	0	0	0	0	0	5.00832e-26	0	0	0
MNLptspp	0	1.00044e-11	1.00044e-11	1.00044e-11	1.00044e-11	1.00044e-11	0	1.00044e-11	1.00044e-11	1.00044e-11
MNLtex	0	-5.00832e-26	-5.00832e-26	-5.00832e-26	-5.00832e-26	-5.00832e-26	5.00832e-26	-5.00832e-26	-5.00832e-26	-5.00832e-26
MNNH	0	1.8008e-10	0	0	0	0	0	0	0	0
MNt2pp	0	0	0	0	0	0	0	0	0	0
MNtex	0.00279663	0.000370535	0.000328613	0.000460191	0.000377115	0.000401139	-3.00133e-11	0.000316349	0.000479412	0.00279663
MOAT	0.0172244	0.00228211	0.00202391	0.0028343	0.00232264	0.0024706	-8.50378e-11	0.00194838	0.00295268	0.0172244
MOAT2	0.0172244	0.00228211	0.00202391	0.0028343	0.00232264	0.0024706	0	0.00194838	0.00295268	0.0172244
MOAT3C	0	0	2.00089e-11	2.00089e-11	0	0	0	0	2.00089e-11	2.00089e-11
MOBDabcpp	0.00279663	0.000370535	0.000328613	0.000460191	0.000377115	0.000401139	-1.00044e-11	0.000316349	0.000479412	0.00279663
MOBDtex	0.00279663	0.000370535	0.000328613	0.000460191	0.000377115	0.000401139	-3.00133e-11	0.000316349	0.000479412	0.00279663
MOHMT	0.000510089	6.75834e-05	5.9937e-05	8.3936e-05	6.87835e-05	7.31653e-05	5.00832e-26	5.77002e-05	8.74418e-05	0.000510089
MPTG	0.0123006	0.00162975	0.00144536	0.00202408	0.00165869	0.00176435	-1.00044e-11	0.00139142	0.00210862	0.0123006
MPTG2	0	-3.33481e-12	0	0	0	0	5.00832e-26	8.13912e-10	-3.33481e-12	0
MSO3abcpp	0	1.00044e-11	1.00044e-11	1.00044e-11	1.00044e-11	1.00044e-11	-1.00044e-11	1.00044e-11	1.00044e-11	1.00044e-11
MSO3tex	0	-5.00832e-26	-5.00832e-26	-5.00832e-26	-5.00832e-26	-5.00832e-26	5.00832e-26	-5.00832e-26	-5.00832e-26	-5.00832e-26
MTAN	0	-1.00044e-11	-1.00044e-11	-1.00044e-11	-1.00044e-11	-1.00044e-11	-3.00133e-11	-1.00044e-11	-1.00044e-11	-1.00044e-11
MTHFC	0.875472	0.115994	0.0290065	0.14406	21.0971	26.0646	5.00832e-26	0.027924	0.133317	0.873299
MTHFD	0.875472	0.115994	0.0290065	0.14406	21.0971	26.0646	-1.00044e-11	0.027924	0.133317	0.873299
MTHFR2	0.136705	0.0181125	0.0160632	0.022495	0.0184341	0.0196084	-5.00222e-12	0.0154638	0.0234346	0.136705
MTRI	0	-1.00044e-11	-1.00044e-11	-1.00044e-11	-1.00044e-11	-1.00044e-11	0	-1.00044e-11	-1.00044e-11	-1.00044e-11
MTRK	0	-1.00044e-11	-1.00044e-11	-1.00044e-11	-1.00044e-11	-1.00044e-11	0	-1.00044e-11	-1.00044e-11	-1.00044e-11
MTRPOX	0	0	0	0	0	0	-1.00044e-11	0	0	0
N2Otex	0	-1.00044e-11	-1.00044e-11	-1.00044e-11	-1.00044e-11	-1.00044e-11	5.00832e-26	-1.00044e-11	-1.00044e-11	-1.00044e-11
N2Otpp	0	-1.00044e-11	-1.00044e-11	-1.00044e-11	-1.00044e-11	-1.00044e-11	-1.00044e-11	-1.00044e-11	-1.00044e-11	-1.00044e-11
NACODA	0	0	0	0	0	0	0	0	0	0
NACtex	0	-5.00832e-26	-5.00832e-26	-5.00832e-26	-5.00832e-26	-5.00832e-26	-1.00044e-11	-5.00832e-26	-5.00832e-26	-5.00832e-26
NACtpp	0	1.00044e-11	1.00044e-11	1.00044e-11	1.00044e-11	1.00044e-11	1.74483e-25	1.00044e-11	1.00044e-11	1.00044e-11
NADDP	0	-1.00044e-11	-1.00044e-11	-1.00044e-11	-1.00044e-11	-1.00044e-11	5.00832e-26	-1.00044e-11	-1.00044e-11	-1.00044e-11
NADH10	0	26.4585	0	0	0	0	-0.000614565	0	0	0
NADH16pp	33.3132	0	0	7.8962	36.0749	36.4786	0	0	25.5513	33.3127
NADH17pp	0	0	0	0	0	0	-1.50067e-11	0	0	0
NADH18pp	0	0	0	0	0	0	0	0	0	0
NADH5	0	0	0	0	0	0	-1.00044e-11	0	0	0
NADH9	0	0	0	0	0	0	1.00044e-11	0	0	0
NADK	0.00039585	5.24475e-05	4.65136e-05	6.51379e-05	5.33789e-05	5.67793e-05	5.00832e-26	4.47778e-05	6.78585e-05	0.00039585
NADN	0	0	0	0	0	0	-0.000614565	0	0	0
NADPHQR2	0	0	0	0	0	0	5.00832e-26	0	0	0
NADPHQR3	0	0	0	0	0	0	1.13211	0	0	0
NADPHQR4	0	0	0	0	0	0	-0.00040971	0	0	0
NADPPPS	0	0	0	0	0	0	0	0	0	0
NADS1	0.00201733	0.000267283	0.000237042	0.000331955	0.000272029	0.000289359	0	0.000228196	0.00034582	0.00201733
NADTRHD	0	0	0	0	0	0	0	0	0	0
NAMNPP	0	2.00089e-11	2.00089e-11	2.00089e-11	2.00089e-11	2.00089e-11	-5.00222e-12	2.00089e-11	2.00089e-11	2.00089e-11
NAt3_1p5pp	0	0	0	0	0	0	5.00832e-26	0	0	0
NAt3_2pp	0	0	0	0	0	0	-0.00040971	0	0	0
NAt3pp	999.996	999.999	0	0	0	0	1.00166e-25	0	0	999.996
NAtex	-4.51665e-14	0	0	0	0	0	5.00832e-26	0	0	0
NDPK1	-999.326	-999.908	-999.918	-999.889	-999.906	-999.616	5.00832e-26	999.993	-999.885	-999.326
NDPK2	0.353414	0.0498956	0.0415272	0.0581548	0.0476565	0.0506924	5.00832e-26	0.0399774	0.0645567	0.353414
NDPK3	0.136258	0.0212237	0.0160108	0.026359	0.0183739	0.0229766	-1.00044e-11	0.0154133	0.0274599	0.136258
NDPK4	0.0231754	0.00307059	0.00272318	0.00381355	0.00312511	0.0033242	-8.50378e-11	0.00262155	0.00397284	0.0231754
NDPK5	0.0239281	0	0	0.00393742	8.97518e-11	0.00343217	1.50067e-11	0	0.00410187	0.0239281
NDPK6	0	-0.00307059	0	3.63893e-14	0	0	5.00832e-26	0	-0.00397283	0
NDPK7	0.0239281	2.50111e-11	0.00281163	2.50111e-11	0.00322662	2.50111e-11	5.00832e-26	0.0027067	2.50111e-11	0.0239281
NDPK8	0.0231754	0.00307059	0	0.00381355	0	0	5.00832e-26	0	0.00397284	0
NH4tex	9.55004	1.26532	1.12216	1.57147	1.28779	1.36982	1.50067e-11	1.08028	1.63711	9.55004
NH4tpp	9.55004	1.26532	1.12216	1.57147	1.28779	1.36982	0	1.08028	1.63711	9.55004
NHFRBO	0	1.00044e-11	1.00044e-11	1.00044e-11	1.00044e-11	1.00044e-11	5.00832e-26	1.00044e-11	1.00044e-11	1.00044e-11
NI2abcpp	0	0	0	0	0	0	1.50067e-11	0	0	0
NI2t3pp	0	0	0	0	0	0	-3.00133e-11	0	0	0
NI2tex	0	0	0	0	0	0	5.00832e-26	0	0	0
NI2tpp	0	0	0	0	0	0	1.50067e-11	0	0	0
NI2uabcpp	0	0	0	0	0	0	2.00089e-11	0	0	0
NMNAT	1.58268e-27	0	0	0	0	0	5.00832e-26	0	0	0
NMNDA	0	0	0	0	0	0	5.00832e-26	0	0	0
NMNN	0	0	0	0	0	0	5.00832e-26	0	0	0
NMNPtpp	0	1.00044e-11	1.00044e-11	1.00044e-11	1.00044e-11	1.00044e-11	5.00832e-26	1.00044e-11	1.00044e-11	1.00044e-11
NMNt7pp	0	1.00044e-11	1.00044e-11	1.00044e-11	1.00044e-11	1.00044e-11	1.50067e-11	1.00044e-11	1.00044e-11	1.00044e-11
NMNtex	0	-5.00832e-26	-5.00832e-26	-5.00832e-26	-5.00832e-26	-5.00832e-26	0	-5.00832e-26	-5.00832e-26	-5.00832e-26
NNAM	0	1.00044e-11	1.00044e-11	1.00044e-11	1.00044e-11	1.00044e-11	0	1.00044e-11	1.00044e-11	1.00044e-11
NNATr	0.00201733	0.000267283	0.000237042	0.000331955	0.000272029	0.000289359	1.66741e-12	0.000228196	0.00034582	0.00201733
NNDMBRT	0	0	0	0	0	0	-1.00044e-11	0	0	0
NNDPR	0.00201733	0.000267283	0.000237042	0.000331955	0.000272029	0.000289359	5.00832e-26	0.000228196	0.00034582	0.00201733
NO2t2rpp	0	-3.70164e-10	-3.70164e-10	-3.70164e-10	-3.70164e-10	-3.70164e-10	-5.00222e-11	-3.70164e-10	-3.70164e-10	-3.70164e-10
NO2tex	0	5.80258e-10	-4.00178e-10	-4.00178e-10	-4.00178e-10	-4.00178e-10	5.00832e-26	-4.00178e-10	-4.00178e-10	-4.00178e-10
NO3R1bpp	0	1.00044e-11	1.00044e-11	1.00044e-11	1.00044e-11	1.00044e-11	9.004e-11	1.00044e-11	1.00044e-11	1.00044e-11
NO3R1pp	0	1.70076e-10	0	0	0	0	-0.000979774	0	0	0
NO3R2bpp	0	1.00044e-11	1.00044e-11	1.00044e-11	1.00044e-11	1.00044e-11	-0.000921912	1.00044e-11	1.00044e-11	1.00044e-11
NO3R2pp	0	1.70076e-10	0	0	0	0	0	0	0	0
NO3t7pp	0	1.00044e-11	1.00044e-11	1.00044e-11	1.00044e-11	1.00044e-11	0	1.00044e-11	1.00044e-11	1.00044e-11
NO3tex	0	-5.00832e-26	-5.00832e-26	-5.00832e-26	-5.00832e-26	-5.00832e-26	0	-5.00832e-26	-5.00832e-26	-5.00832e-26
NODOx	0	1.00044e-11	1.00044e-11	1.00044e-11	1.00044e-11	1.00044e-11	0	1.00044e-11	1.00044e-11	1.00044e-11
NODOy	0	1.00044e-11	1.00044e-11	1.00044e-11	1.00044e-11	1.00044e-11	0	1.00044e-11	1.00044e-11	1.00044e-11
NOtex	0	-1.00044e-11	-1.00044e-11	-1.00044e-11	-1.00044e-11	-1.00044e-11	0	-1.00044e-11	-1.00044e-11	-1.00044e-11
NOtpp	0	1.00044e-11	1.00044e-11	1.00044e-11	1.00044e-11	1.00044e-11	0	1.00044e-11	1.00044e-11	1.00044e-11
NPHS	0	0	0	0	0	0	0	0	0	0
NTD1	4.10678e-28	0	-9.004e-11	0	0	0	0	0	-3.35149e-10	0
NTD10	0	0	0	0	0	0	17.0199	0	-7.00311e-11	0
NTD10pp	0	1.00044e-11	1.00044e-11	1.00044e-11	1.00044e-11	1.00044e-11	5.00832e-26	1.00044e-11	1.00044e-11	1.00044e-11
NTD11	0	0	-1.85082e-10	0	-1.85082e-10	0	5.00832e-26	0	-1.15051e-10	0
NTD11pp	0	1.00044e-11	1.00044e-11	1.00044e-11	1.00044e-11	1.00044e-11	1.70076e-10	1.00044e-11	1.00044e-11	1.00044e-11
NTD12	0	0	0	0	0	0	2.00089e-11	0	0	0
NTD12pp	0	1.00044e-11	1.00044e-11	1.00044e-11	1.00044e-11	1.00044e-11	-1.00044e-11	1.00044e-11	1.00044e-11	1.00044e-11
NTD1pp	0	1.00044e-11	1.00044e-11	1.00044e-11	1.00044e-11	1.00044e-11	1.50067e-11	1.00044e-11	1.00044e-11	1.00044e-11
NTD2	0	-3.35134e-10	0	0	-3.35149e-10	0	5.00832e-26	0	0	-3.35149e-10
NTD2pp	0	0	0	0	0	0	-1.00044e-11	0	0	0
NTD3	0	-2.50111e-11	-2.50111e-11	-2.50111e-11	-2.50111e-11	-2.50111e-11	-1.00044e-11	-2.50111e-11	-2.50111e-11	-2.50111e-11
NTD3pp	0	1.00044e-11	1.00044e-11	1.00044e-11	1.00044e-11	1.00044e-11	5.00832e-26	1.00044e-11	1.00044e-11	1.00044e-11
NTD4	0	-1.20053e-10	-1.20053e-10	-1.20053e-10	-1.20053e-10	-1.20053e-10	5.00832e-26	-1.20053e-10	-1.20053e-10	-1.20053e-10
NTD4pp	0	1.00044e-11	1.00044e-11	1.00044e-11	1.00044e-11	1.00044e-11	5.00832e-26	1.00044e-11	1.00044e-11	1.00044e-11
NTD5	0	-7.00311e-11	-7.00311e-11	-7.00311e-11	-7.00311e-11	-7.00311e-11	1.50067e-11	-7.00311e-11	-7.00311e-11	-7.00311e-11
NTD5pp	0	1.00044e-11	1.00044e-11	1.00044e-11	1.00044e-11	1.00044e-11	5.00832e-26	1.00044e-11	1.00044e-11	1.00044e-11
NTD6	0	0	0	0	0	0	-6.50289e-11	0	0	0
NTD6pp	0	1.00044e-11	1.00044e-11	1.00044e-11	1.00044e-11	1.00044e-11	1.00044e-11	1.00044e-11	1.00044e-11	1.00044e-11
NTD7	0	0	0	0	0	0	5.00832e-26	0	0	0
NTD7pp	0	1.00044e-11	1.00044e-11	1.00044e-11	1.00044e-11	1.00044e-11	5.00832e-26	1.00044e-11	1.00044e-11	1.00044e-11
NTD8	-1.06641e-28	0	0	14.8106	-8.97518e-11	-9.004e-11	5.00832e-26	0	0	0
NTD8pp	0	1.00044e-11	1.00044e-11	1.00044e-11	1.00044e-11	1.00044e-11	1.10049e-10	1.00044e-11	1.00044e-11	1.00044e-11
NTD9	0	0	0	0	5.50244e-11	0	5.00832e-26	0	0	0
NTD9pp	0	1.00044e-11	1.00044e-11	1.00044e-11	1.00044e-11	1.00044e-11	5.00832e-26	1.00044e-11	1.00044e-11	1.00044e-11
NTP1	0	0	0	0	0	0	0	0	0	0
NTP10	0	0	0	0	0	0	1.00044e-11	0	0	0
NTP11	0	0	0	0	0	0	-10	0	0	0
NTP12	0	0	0	0	0	0	-1.00044e-11	0	0	0
NTP3	0	0	0	0	0	0	1.00044e-11	0	0	0
NTP3pp	0	1.00044e-11	1.00044e-11	1.00044e-11	1.00044e-11	1.00044e-11	1.50067e-11	1.00044e-11	1.00044e-11	1.00044e-11
NTP5	0	0	0	0	0	0	1.70076e-10	0	0	0
NTPP1	0	0	0	0	0	0	5.00832e-26	0	0	0
NTPP10	0	0	0	0	0	0	-1.00044e-11	0	0	0
NTPP11	0	0	0	0	0	0	5.00832e-26	0	0	0
NTPP2	0	0	0	0	0	0	-5.00222e-11	0	0	0
NTPP3	0	0	0	0	0	0	5.00832e-26	0	0	0
NTPP4	0	0	0	0	0	0	5.00832e-26	0	0	0
NTPP5	0	0	0	0	0	0	-1.00044e-11	0	0	0
NTPP6	0	0	0	0	0	0	-3.00133e-11	0	0	0
NTPP7	0	0	0	0	0	0	-1.00044e-11	0	0	0
NTPP8	0	0	0	0	0	0	18.2676	0	0	0
NTPP9	0	0	0	0	0	0	5.00832e-26	0	0	0
NTPTP1	0	0	0	0	0	0	1.00044e-10	0	0	0
NTPTP2	0	0	0	0	0	0	1.00044e-11	0	0	0
NTRIR2x	0	4.90218e-10	0	0	0	0	-1.00044e-11	0	0	0
NTRIR3pp	0	4.90218e-10	0	0	0	0	5.00832e-26	0	0	0
NTRIR4pp	0	4.90218e-10	0	0	0	0	-1.00044e-11	0	0	0
O16A4COLIPAtex	0	2.00089e-11	2.00089e-11	2.00089e-11	2.00089e-11	2.00089e-11	2.50111e-11	2.00089e-11	2.00089e-11	2.00089e-11
O16A4Lpp	0	2.00089e-11	2.00089e-11	2.00089e-11	2.00089e-11	2.00089e-11	3.00133e-11	2.00089e-11	2.00089e-11	2.00089e-11
O16AP1pp	0	1.00044e-11	1.00044e-11	1.00044e-11	1.00044e-11	1.00044e-11	4.54952	1.00044e-11	1.00044e-11	1.00044e-11
O16AP2pp	0	2.00089e-11	2.00089e-11	2.00089e-11	2.00089e-11	2.00089e-11	0	2.00089e-11	2.00089e-11	2.00089e-11
O16AP3pp	0	2.00089e-11	2.00089e-11	2.00089e-11	2.00089e-11	2.00089e-11	36.4791	2.00089e-11	2.00089e-11	2.00089e-11
O16AT	0	0	0	0	0	0	0	0	0	0
O16AUNDtpp	0	0	0	0	0	0	0	0	0	0
O16GALFT	0	0	0	0	0	0	0	0	0	0
O16GLCT1	0	0	0	0	0	0	0	0	0	0
O16GLCT2	0	0	0	0	0	0	1.00044e-11	0	0	0
O2Stex	0	0	0	0	0	0	-1.00044e-11	0	0	0
O2tex	18.5	12.3983	1.67852e-10	3.97943	18.3366	18.5	0	1.95364e-10	18.5	18.5
O2tpp	18.5	12.3983	1.32836e-10	3.97943	18.3366	18.5	-1.00044e-11	1.60348e-10	13.123	18.5
OAADC	0	0	0	0	0	0	-3.00133e-11	0	0	0
OBTFL	0	0	0	0	0	0	-3.00133e-11	0	0	0
OCBT	0.261952	0.0347069	0.0307801	0.0431046	0.0353232	0.0375734	-1.00044e-11	0.0296315	0.044905	0.261952
OCDCAtexi	0	0	0	0	0	0	5.00832e-26	0	0	0
OCDCEAtexi	0	0	0	0	0	0	-1.00044e-11	0	0	0
OCTAtex	0	-5.00832e-26	-5.00832e-26	-5.00832e-26	-5.00832e-26	-5.00832e-26	1.50067e-11	-5.00832e-26	-5.00832e-26	-5.00832e-26
OCTDPS	0.000197482	2.61651e-05	2.32048e-05	3.24961e-05	2.66297e-05	2.83262e-05	-5.00222e-11	2.23388e-05	3.38534e-05	0.000197482
ODECOAI	0	0	0	0	0	0	5.00832e-26	0	0	0
OHPBAT	0.000197482	2.61651e-05	2.32048e-05	3.24961e-05	2.66297e-05	2.83262e-05	-0.0230413	2.23388e-05	3.38534e-05	0.000197482
OHPHM	0	1.10845e-12	1.10845e-12	1.10845e-12	1.10845e-12	1.10845e-12	0	1.10845e-12	1.10845e-12	1.10845e-12
OMBZLM	0	1.10845e-12	1.10845e-12	1.10845e-12	1.10845e-12	1.10845e-12	-3.00133e-11	1.10845e-12	1.10845e-12	1.10845e-12
OMCDC	0.39895	0.0528582	0.0468778	0.0656479	0.0537968	0.0572239	1.30058e-10	0.0451284	0.0683898	0.39895
OMMBLHX	0	0	0	0	0	0	1.75078e-11	0	0	0
OMMBLHX3	0	0	0	0	0	0	-1.00044e-11	0	0	0
OMPDC	0.292938	0.0388124	0.0344211	0.0482035	0.0395016	0.042018	0	0.0331365	0.0502168	0.292938
OMPHHX	0	5.54223e-13	5.54223e-13	5.54223e-13	5.54223e-13	5.54223e-13	0	5.54223e-13	5.54223e-13	5.54223e-13
OMPHHX3	0	5.54223e-13	5.54223e-13	5.54223e-13	5.54223e-13	5.54223e-13	-1.00044e-11	5.54223e-13	5.54223e-13	5.54223e-13
OP4ENH	0	3.00133e-11	3.00133e-11	3.00133e-11	3.00133e-11	3.00133e-11	5.00832e-26	3.00133e-11	3.00133e-11	3.00133e-11
OPHBDC	0.000197482	2.61651e-05	2.32048e-05	3.24961e-05	2.66297e-05	2.83262e-05	5.00832e-26	2.23388e-05	3.38534e-05	0.000197482
OPHHX	0.000197482	2.61651e-05	0	3.24961e-05	2.66297e-05	2.83262e-05	5.00832e-26	0	3.38534e-05	0.000197482
OPHHX3	0	0	2.32048e-05	0	0	0	0	2.23388e-05	0	0
ORNDC	0	0	0	0	0	0	0	0	0	0
ORNabcpp	0	0	0	0	0	0	0	0	0	0
ORNtex	0	1.00044e-11	1.00044e-11	1.00044e-11	1.00044e-11	1.00044e-11	0	1.00044e-11	1.00044e-11	1.00044e-11
OROTt2_2pp	0	1.00044e-11	1.00044e-11	1.00044e-11	1.00044e-11	1.00044e-11	0	1.00044e-11	1.00044e-11	1.00044e-11
OROTtex	0	-5.00832e-26	-5.00832e-26	-5.00832e-26	-5.00832e-26	-5.00832e-26	5.00832e-26	-5.00832e-26	-5.00832e-26	-5.00832e-26
ORPT	-0.292938	-0.0388124	-0.0344211	-0.0482035	-0.0395016	-0.042018	5.00832e-26	-0.0331365	-0.0502168	-0.292938
OXAMTC	0	3.00133e-11	0	0	0	0	5.00832e-26	0	3.00133e-11	0
OXGDC2	0	0	0	0	0	0	-5.00222e-12	0	0	0
P5CD	0	0	0	0	0	0	0	0	0	0
P5CR	0.1958	0.0259422	0.0230071	0.0322192	0.0264028	0.0280848	5.00832e-26	0.0221485	0.0335649	0.1958
PA120abcpp	0	0	0	2.00089e-11	0	0	5.00832e-26	0	0	0
PA140abcpp	-1.78514e-30	0	0	0	0	0	5.00832e-26	0	0	0
PA141abcpp	7.94537e-34	0	0	0	1.00044e-11	0	-0.00102427	0	0	0
PA160abcpp	0	0	0	0	0	0	0	0	0	0
PA161abcpp	0	3.00133e-11	0	0	0	0	5.00832e-26	0	0	0
PA180abcpp	0	0	3.00133e-11	0	0	0	-0.00040971	0	0	0
PA181abcpp	0	0	0	0	-4.00178e-11	0	5.00832e-26	0	0	0
PACALDt2rpp	0	0	0	0	0	0	-0.00040971	0	0	0
PACALDtex	0	-1.00044e-11	-1.00044e-11	-1.00044e-11	-1.00044e-11	-1.00044e-11	5.00832e-26	-1.00044e-11	-1.00044e-11	-1.00044e-11
PACCOAL	0	0	0	0	0	0	1.00044e-11	0	0	0
PANTS	0.000510089	6.75834e-05	5.9937e-05	8.3936e-05	6.87835e-05	7.31653e-05	0	5.77002e-05	8.74418e-05	0.000510089
PAPA120	-8.83845e-28	0	0	0	0	0	5.00832e-26	0	0	0
PAPA120pp	8.83844e-28	0	0	0	0	0	-1.39909	0	0	0
PAPA140	0	0	0	0	0	0	0	0	0	0
PAPA140pp	0	0	0	0	0	0	5.00832e-26	0	0	0
PAPA141	0	0	0	0	0	0	4.00178e-10	0	0	0
PAPA141pp	0	0	0	0	0	0	5.00832e-26	0	0	0
PAPA160	0	0	0	0	0	0	1.00044e-11	0	0	0
PAPA160pp	0	0	0	0	0	0	2.00089e-11	0	0	0
PAPA161	0	0	0	0	0	0	-18.5	0	0	0
PAPA161pp	0	0	0	0	0	0	0	0	0	0
PAPA180	0	0	0	0	0	0	0	0	0	0
PAPA180pp	0	0	0	0	0	0	0	0	0	0
PAPA181	0	0	0	0	0	0	5.00832e-26	0	0	0
PAPA181pp	0	0	0	0	0	0	-1.00044e-11	0	0	0
PAPPT3	0.0246012	0.00325949	0.00289071	0.00404816	0.00331737	0.0035287	5.00832e-26	0.00278284	0.00421725	0.0246012
PAPSR	0.218118	0	0	0	0	0	1.00044e-11	0	0	0
PAPSR2	0	0.0288992	0.0256295	0.0358917	0.0294124	0.0312861	5.00832e-26	0.024673	0.0373908	0.218118
PDE1	0	0	0	0	0	0	-4.00178e-11	0	0	0
PDH	8.91905	0	18.7819	0	0	0	0	0.304877	0	8.92002
PDX5PO2	0.000197482	2.61651e-05	2.32048e-05	3.24961e-05	2.66297e-05	2.83262e-05	-0.124718	2.23388e-05	3.38534e-05	0.000197482
PDX5POi	0	0	0	0	0	0	5.00832e-26	0	0	0
PDX5PS	0.000197482	2.61651e-05	2.32048e-05	3.24961e-05	2.66297e-05	2.83262e-05	5.00832e-26	2.23388e-05	3.38534e-05	0.000197482
PDXPP	0	0	0	0	0	0	1.00044e-11	0	0	0
PE120abcpp	0	-2.00089e-11	0	-2.00089e-11	0	0	1.00044e-11	0	0	0
PE140abcpp	0	0	0	0	0	0	5.00832e-26	0	0	0
PE141abcpp	0	0	0	0	0	0	-1.00044e-11	0	0	0
PE160abcpp	0.0367335	0.00486694	0.0043163	0.00604456	0.00495337	0.00526892	5.00832e-26	0.00415522	0.00629703	0.0367335
PE161abcpp	0.0432956	0.00573638	0.00508736	0.00712436	0.00583824	0.00621016	5.00832e-26	0.0048975	0.00742193	0.0432956
PE180abcpp	0	0	-2.00089e-11	0	0	0	5.00832e-26	0	0	0
PE181abcpp	0	0	0	0	0	0	-1.00044e-11	0	0	0
PEAMNOpp	0	1.00044e-11	1.00044e-11	1.00044e-11	1.00044e-11	1.00044e-11	-3.00133e-11	1.00044e-11	1.00044e-11	1.00044e-11
PEAMNtex	0	-5.00832e-26	-5.00832e-26	-5.00832e-26	-5.00832e-26	-5.00832e-26	5.00832e-26	-5.00832e-26	-5.00832e-26	-5.00832e-26
PERD	0.000197482	2.61651e-05	2.32048e-05	3.24961e-05	2.66297e-05	2.83262e-05	1.50067e-11	2.23388e-05	3.38534e-05	0.000197482
PETNT161pp	0	0	0	0	0	0	5.00832e-26	0	0	0
PETNT181pp	0	0	0	0	0	0	5.00832e-26	0	0	0
PFK	7.64384	9.89835	9.90982	0	9.82825	9.88996	5.00832e-26	8.26559	5.59359	7.64373
PFK_2	0	1.00044e-11	1.00044e-11	1.00044e-11	1.00044e-11	1.00044e-11	-1.00044e-11	1.00044e-11	1.00044e-11	1.00044e-11
PFL	0	15.3289	0.0736089	8.57816	8.51566	6.14785	5.00832e-26	0.0708619	0.0163882	0
PG120abcpp	0	2.00089e-11	0	0	0	0	0	0	0	0
PG140abcpp	0	0	0	0	0	0	1.50067e-11	0	0	0
PG141abcpp	0	0	0	0	0	0	-0.0324667	0	0	0
PG160abcpp	0	0	0	0	0	0	5.00832e-26	0	0	0
PG161abcpp	0	-3.00133e-11	0	0	0	0	-1.00044e-11	0	0	0
PG180abcpp	0	0	-1.00044e-11	0	0	0	5.00832e-26	0	0	0
PG181abcpp	0	0	0	0	0	0	5.00832e-26	0	0	0
PGAMT	-0.0836511	-0.0110832	-0.00982925	-0.0137649	-0.01128	-0.0119986	1.00044e-11	-0.00946244	-0.0143399	-0.083651
PGCD	1.51951	0.201325	0.110427	0.250038	19.6461	19.6962	5.00832e-26	0.106306	0.252101	1.51842
PGI	5.23311	10	10	10	9.79511	3.77668e-10	1.50067e-11	8.3524	-11.733	5.23277
PGK	-16.2929	-19.7194	-19.751	-9.77769	-19.6461	-19.6962	5.00832e-26	-18.1127	-15.362	-16.2928
PGL	4.76689	-1.00044e-11	0	-1.00044e-11	0	-8.00355e-11	-1.00044e-11	1.6476	12.8247	4.76723
PGLYCP	0	0	0	0	0	0	5.00832e-26	0	0	0
PGM	-14.7734	-19.518	-19.6406	-9.52766	0	0	-1.00044e-11	-18.0064	-15.1099	-14.7743
PGMT	0	2.4761e-10	2.4761e-10	1.47566e-10	2.4761e-10	2.4761e-10	-5.00222e-11	2.4761e-10	2.4761e-10	1.47566e-10
PGP120abcpp	0	0	0	0	0	0	2.00089e-11	0	0	0
PGP140abcpp	0	0	0	0	0	0	5.00832e-26	0	0	0
PGP141abcpp	0	0	0	0	0	0	5.00832e-26	0	0	0
PGP160abcpp	0	0	0	0	0	0	-3.00133e-11	0	0	0
PGP161abcpp	0	0	0	0	0	0	5.00832e-26	0	0	0
PGP180abcpp	0	0	0	0	0	0	0	0	0	0
PGP181abcpp	0	0	0	0	0	0	0	0	0	0
PGPP120	0	2.00089e-11	0	0	0	0	0	0	0	0
PGPP120pp	0	0	0	0	0	0	5.00832e-26	0	0	0
PGPP140	0	0	0	0	0	0	-6.00267e-11	0	0	0
PGPP140pp	0	0	0	0	0	0	5.00832e-26	0	0	0
PGPP141	0	0	0	0	0	0	5.00832e-26	0	0	0
PGPP141pp	0	0	0	0	0	0	5.00832e-26	0	0	0
PGPP160	7.77526e-27	0	0	0	0	0	5.00832e-26	0	0	0
PGPP160pp	0	0	0	0	0	0	5.00832e-26	0	0	0
PGPP161	-4.7873e-28	-3.00133e-11	0	0	0	0	5.00832e-26	0	0	0
PGPP161pp	0	0	0	0	0	0	1.60071e-10	0	0	0
PGPP180	0	0	-1.00044e-11	0	0	0	-3.00133e-11	0	0	0
PGPP180pp	0	0	0	0	0	0	1.00044e-11	0	0	0
PGPP181	0	0	0	0	0	0	-2.45109e-10	0	0	0
PGPP181pp	0	0	0	0	0	0	-1.00044e-11	0	0	0
PGSA120	0	2.00089e-11	0	0	0	0	-1.00044e-11	0	0	0
PGSA140	0	0	0	0	0	0	5.00832e-26	0	0	0
PGSA141	0	0	0	0	0	0	-5.00222e-11	0	0	0
PGSA160	7.77666e-27	0	0	0	0	0	5.00832e-26	0	0	0
PGSA161	-4.78676e-28	-3.00133e-11	0	0	0	0	5.00832e-26	0	0	0
PGSA180	0	0	-1.00044e-11	0	0	0	-0.00040971	0	0	0
PGSA181	0	0	0	0	0	0	0.129737	0	0	0
PHEMEabcpp	0	0	0	0	0	0	8.98507	0	0	0
PHEMEtiex	0	0	0	0	0	0	0	0	0	0
PHETA1	-0.155772	-0.0206388	-0.0183037	-0.0256325	-0.0210052	-0.0223434	1.00044e-11	-0.0176206	-0.0267032	-0.155772
PHETRS	0	0	0	0	0	0	-5.00832e-26	0	0	0
PHEt2rpp	0	4.00178e-11	4.00178e-11	4.00178e-11	4.00178e-11	4.00178e-11	0	4.00178e-11	4.00178e-11	4.00178e-11
PHEtex	0	4.00178e-11	4.00178e-11	4.00178e-11	4.00178e-11	4.00178e-11	0	4.00178e-11	4.00178e-11	4.00178e-11
PHYTSpp	0	5.00222e-12	5.00222e-12	5.00222e-12	5.00222e-12	5.00222e-12	0	5.00222e-12	5.00222e-12	5.00222e-12
PIt2rpp	0.851314	0.112793	0.100032	0.140085	0.114796	0.122109	0	0.0962988	0.145936	0.851313
PItex	0.851314	0.112793	0.100032	0.140085	0.114796	0.122109	0	0.0962988	0.145936	0.851313
PIuabcpp	0	0	0	0	0	0	0	0	0	0
PLIPA1A120pp	0	2.00089e-11	0	0	0	0	0	0	0	0
PLIPA1A140pp	0	0	0	0	0	0	3.00133e-11	0	6.00267e-11	0
PLIPA1A141pp	0	0	0	0	0	6.00267e-11	0	0	0	0
PLIPA1A160pp	0	0	0	0	0	0	-1.20053e-10	0	0	6.00267e-11
PLIPA1A161pp	0	0	0	0	0	0	0	0	0	0
PLIPA1A180pp	0	0	3.00133e-11	0	0	0	0	0	0	0
PLIPA1A181pp	0	0	3.00133e-11	0	0	0	0	0	0	0
PLIPA1E120pp	0	-2.00089e-11	0	0	0	0	0	0	0	0
PLIPA1E140pp	0	0	0	0	0	0	0	0	0	0
PLIPA1E141pp	0	0	0	0	2.00089e-11	0	-1.00044e-11	0	0	0
PLIPA1E160pp	0	0	0	0	0	0	0	0	0	0
PLIPA1E161pp	0	0	0	0	0	0	1.00044e-11	4.00178e-11	0	0
PLIPA1E180pp	0	0	0	0	0	0	0	0	0	0
PLIPA1E181pp	0	0	0	0	0	0	0	0	0	0
PLIPA1G120pp	0	0	0	0	0	0	-1.20053e-10	0	0	0
PLIPA1G140pp	0	0	0	0	0	0	0	0	-6.00267e-11	0
PLIPA1G141pp	0	0	0	0	0	0	0	0	0	0
PLIPA1G160pp	0	0	4.00178e-11	0	0	0	0	0	6.00267e-11	0
PLIPA1G161pp	0	0	0	0	0	0	0	0	0	0
PLIPA1G180pp	0	0	-1.00044e-11	0	0	0	0	0	0	0
PLIPA1G181pp	0	0	-3.00133e-11	0	-7.99692e-11	0	1.00044e-11	0	0	0
PLIPA2A120pp	-8.83846e-28	-2.00089e-11	0	3.00133e-11	0	0	0	0	0	0
PLIPA2A140pp	-1.78584e-30	0	0	0	0	0	0	0	0	0
PLIPA2A141pp	7.94537e-34	0	0	0	1.00044e-11	-6.00267e-11	-1.00044e-11	0	0	0
PLIPA2A160pp	0	0	0	0	0	0	-9.004e-11	0	0	-6.00267e-11
PLIPA2A161pp	0	3.00133e-11	0	0	0	0	-9.004e-11	0	0	0
PLIPA2A180pp	0	0	0	0	0	0	-3.00133e-11	0	0	0
PLIPA2A181pp	0	0	-3.00133e-11	0	-4.00178e-11	0	0.902536	0	0	0
PLIPA2E120pp	0	0	0	-2.00089e-11	0	0	0	0	0	0
PLIPA2E140pp	0	0	0	0	0	0	5.16988e-26	0	0	0
PLIPA2E141pp	0	0	0	0	-2.00089e-11	0	5.16988e-26	0	0	0
PLIPA2E160pp	0	0	2.00089e-11	0	0	0	5.16988e-26	0	0	0
PLIPA2E161pp	0	0	-2.00089e-11	0	0	0	2.89314e-05	-1.99847e-11	0	0
PLIPA2E180pp	0	0	-2.00089e-11	0	0	0	0	0	0	0
PLIPA2E181pp	0	0	0	0	0	0	0	0	0	0
PLIPA2G120pp	0	2.00089e-11	0	-1.00044e-11	0	0	1.00044e-11	0	0	0
[truncated: 384 more rows]
