# Supplementary material for: ReacKnock: Identifying Reaction Deletion Strategies for Microbial Strain Optimization Based on Genome-Scale Metabolic Network
Source: PLoS One. 2013 Dec 11;8(12):e72150. doi: 10.1371/journal.pone.0072150 (PMC3859475; doi:10.1371/journal.pone.0072150)
Supplement: Table S2 — Intracellular flux distributions for each chemical production after deleting those target reactions predicted by OptKnock. (XLSX) [file pone.0072150.s004.xlsx]

## Sheet: Sheet1
Table：Flux distributions aiming at differet biochemical target predicted by OptKnock. Only one of the best solutions was shown for each target product.
	Wild	Succinate	Ethanol	Acetate	Hydrogen	Formate	Glycolate	D-Lactate	Fumarate	Threonine
12DGR120tipp	8.83844e-28	0	0	0	0	0	0	0	2.50111e-12	0
12DGR140tipp	0	0	0	0	0	0	0	0	0	0
12DGR141tipp	0	0	0	0	0	-1.41744e-11	0	0	0	0
12DGR160tipp	0	0	0	0	2.50111e-12	0	7.50333e-12	0	0	0
12DGR161tipp	0	0	0	0	2.50111e-12	0	0	0	0	0
12DGR180tipp	0	0	0	0	0	0	0	0	0	0
12DGR181tipp	0	0	0	0	0	5.00222e-12	0	0	0	0
12PPDRtex	0	0	0	0	0	0	0	0	0	0
12PPDRtpp	0	0	0	0	0	0	0	0	0	0
12PPDStex	0	0	-5.00222e-12	-5.00222e-12	-5.00222e-12	-5.00222e-12	-5.00222e-12	-5.00222e-12	-5.00222e-12	-5.00222e-12
12PPDStpp	0	0	-5.00222e-12	-5.00222e-12	-5.00222e-12	-5.00222e-12	-5.00222e-12	-5.00222e-12	-5.00222e-12	-5.00222e-12
14GLUCANabcpp	0	0	1.00044e-11	1.00044e-11	1.00044e-11	1.00044e-11	1.00044e-11	1.00044e-11	1.00044e-11	1.00044e-11
14GLUCANtexi	0	0	5.00222e-12	5.00222e-12	5.00222e-12	5.00222e-12	5.00222e-12	5.00222e-12	5.00222e-12	5.00222e-12
23CAMPtex	0	0	0	0	0	0	0	0	0	0
23CCMPtex	0	0	0	0	0	0	0	0	0	0
23CGMPtex	0	0	0	0	0	0	0	0	0	0
23CUMPtex	0	0	0	0	0	0	0	0	0	0
23DAPPAt2pp	0	0	0	0	0	0	0	0	0	0
23DAPPAtex	0	0	0	0	0	0	0	0	0	0
23PDE2pp	0	0	0	0	0	0	0	0	0	0
23PDE4pp	0	0	0	0	0	0	0	0	0	0
23PDE7pp	0	0	0	0	0	0	0	0	0	0
23PDE9pp	0	0	0	0	0	0	0	0	0	0
26DAHtex	0	0	0	0	0	0	0	0	0	0
2AGPA120tipp	0	0	0	0	0	0	0	0	0	0
2AGPA140tipp	0	0	1.00044e-11	0	0	0	0	0	0	0
2AGPA141tipp	0	0	0	0	0	0	0	0	0	0
2AGPA160tipp	0	0	0	0	0	0	0	-1.50089e-11	0	0
2AGPA161tipp	0	0	0	0	0	0	0	0	0	0
2AGPA180tipp	0	0	0	0	0	0	0	0	0	0
2AGPA181tipp	0	0	0	0	0	0	0	0	0	0
2AGPE120tipp	0	0	0	0	0	0	0	0	0	0
2AGPE140tipp	0	0	0	0	0	0	0	0	0	0
2AGPE141tipp	0	0	0	0	0	0	0	0	0	0
2AGPE160tipp	0	0	0	0	0	0	0	0	0	0
2AGPE161tipp	0	0	0	0	0	0	0	0	0	0
2AGPE180tipp	0	0	0	0	0	0	0	0	0	0
2AGPE181tipp	0	0	0	0	0	0	0	0	0	0
2AGPEAT120	0	0	0	0	0	0	0	0	0	0
2AGPEAT140	0	0	0	0	0	0	0	0	0	0
2AGPEAT141	0	0	0	0	0	0	0	0	0	0
2AGPEAT160	7.77355e-27	0	0	0	0	0	0	0	0	0
2AGPEAT161	0	0	0	0	0	0	0	0	0	0
2AGPEAT180	0	0	0	0	0	0	0	0	0	0
2AGPEAT181	0	0	0	0	0	0	0	0	0	0
2AGPG120tipp	0	0	0	0	0	0	0	0	0	0
2AGPG140tipp	0	0	0	0	0	0	0	0	0	0
2AGPG141tipp	0	0	0	0	0	0	0	0	0	0
2AGPG160tipp	0	0	0	0	0	0	-5.00333e-12	1.00044e-11	0	0
2AGPG161tipp	0	0	0	0	0	0	0	0	0	0
2AGPG180tipp	0	0	0	5.00222e-12	0	0	0	0	0	0
2AGPG181tipp	0	0	0	0	0	0	0	0	0	0
2AGPGAT120	0	0	0	0	0	0	0	0	0	0
2AGPGAT140	0	0	0	0	0	0	0	0	0	0
2AGPGAT141	-1.653e-49	0	0	0	0	0	0	0	0	0
2AGPGAT160	-7.77556e-27	0	0	0	0	0	0	0	0	0
2AGPGAT161	4.78731e-28	0	0	0	0	0	0	0	0	0
2AGPGAT180	0	0	0	0	0	0	0	0	0	0
2AGPGAT181	0	0	0	0	0	0	0	0	0	0
2DGLCNRx	0	0	0	0	0	0	0	0	0	0
2DGLCNRy	0	0	0	0	0	0	0	0	0	0
2DGULRx	0	0	5.00222e-12	5.00222e-12	5.00222e-12	5.00222e-12	5.00222e-12	5.00222e-12	5.00222e-12	5.00222e-12
2DGULRy	0	0	5.00222e-12	5.00222e-12	5.00222e-12	5.00222e-12	5.00222e-12	5.00222e-12	5.00222e-12	5.00222e-12
2MAHMP	0	0	0	0	0	0	0	0	0	0
34dhpactex	0	0	0	0	0	0	0	0	0	0
3AMPtex	0	0	2.50222e-12	2.50222e-12	2.50222e-12	2.50222e-12	2.50222e-12	2.50222e-12	2.50222e-12	2.50222e-12
3CMPtex	0	0	2.50222e-12	2.50222e-12	2.50222e-12	2.50222e-12	2.50222e-12	2.50222e-12	2.50222e-12	2.50222e-12
3GMPtex	0	0	2.50222e-12	2.50222e-12	2.50222e-12	2.50222e-12	2.50222e-12	2.50222e-12	2.50222e-12	2.50222e-12
3HAD100	0.315122	0.196565	0.0429864	0.0413152	0.315122	0.0506106	0.0506963	0.0360349	0.0452433	0.275371
3HAD120	0.181914	0.113473	0.0248152	0	0.181914	0.0292166	0.029266	0.0208023	0.0098919	0.158967
3HAD121	0.133208	0.0830915	0.0181711	0.0413152	0.133208	0.021394	0.0214302	0.0152326	0.0353514	0.116404
3HAD140	0.113017	0.0704968	0.0154168	0	0.113017	0.0181512	0.0181819	0.0129237	0	0.0987601
3HAD141	0.133208	0.0830915	0.0181711	0.0413152	0.133208	0.021394	0.0214302	0.0152326	0.0353514	0.116404
3HAD160	0.113017	0.0704968	0.0154168	0	0.113017	0.0181512	0.0181819	0.0129237	0.0162263	0.0987601
3HAD161	0.133208	0.0830915	0.0181711	0.0322821	0.133208	0.021394	0.0214302	0.0152326	0.0191252	0.116404
3HAD180	0	0	0	0	-6.67111e-12	0	0	0	0	0
3HAD181	0	0	0	0	0	-6.67111e-12	0	0	0	0
3HAD40	0.315122	0.196565	0.0429864	0.0413152	0.315122	0.0506106	0.0506963	0.0360349	0.0452433	0.275371
3HAD60	0.315122	0.196565	0.0429864	0.0413152	0.315122	0.0506106	0.0506963	0.0360349	0.0452433	0.275371
3HAD80	0.315122	0.196565	0.0429864	0.0413152	0.315122	0.0506106	0.0506963	0.0360349	0.0452433	0.275371
3HCINNMH	0	0	0	0	0	0	0	0	0	0
3HPPPNH	0	0	0	0	0	0	0	0	0	0
3KGK	0	0	0	0	0	0	0	0	0	0
3NTD2pp	0	0	5.00222e-12	5.00222e-12	5.00222e-12	5.00222e-12	5.00222e-12	5.00222e-12	5.00222e-12	5.00222e-12
3NTD4pp	0	0	5.00222e-12	5.00222e-12	5.00222e-12	5.00222e-12	5.00222e-12	5.00222e-12	5.00222e-12	5.00222e-12
3NTD7pp	0	0	5.00222e-12	5.00222e-12	5.00222e-12	5.00222e-12	5.00222e-12	5.00222e-12	5.00222e-12	5.00222e-12
3NTD9pp	0	0	5.00222e-12	5.00222e-12	5.00222e-12	5.00222e-12	5.00222e-12	5.00222e-12	5.00222e-12	5.00222e-12
3OAR100	0.315122	0.196565	0.0429864	0.0413152	0.315122	0.0506106	0.0506963	0.0360349	0.0452433	0.275371
3OAR120	0.181914	0.113473	0.0248152	0	0.181914	0.0292166	0.029266	0.0208023	0.0098919	0.158967
3OAR121	0.133208	0.0830915	0.0181711	0.0413152	0.133208	0.021394	0.0214302	0.0152326	0.0353514	0.116404
3OAR140	0.181914	0.113473	0.0248152	0.00903305	0.181914	0.0292166	0.029266	0.0208023	0.0098919	0.158967
3OAR141	0.133208	0.0830915	0.0181711	0.0413152	0.133208	0.021394	0.0214302	0.0152326	0.0353514	0.116404
3OAR160	0.113017	0.0704968	0.0154168	0	0.113017	0.0181512	0.0181819	0.0129237	0.0162263	0.0987601
3OAR161	0.133208	0.0830915	0.0181711	0.0322821	0.133208	0.021394	0.0214302	0.0152326	0.0191252	0.116404
3OAR180	0	0	0	0	-1.00044e-11	0	0	0	0	0
3OAR181	0	0	0	0	0	-1.00044e-11	0	0	0	0
3OAR40	0.315122	0.196565	0.0429864	0.0413152	0.315122	0.0506106	0.0506963	0.0360349	0.0452433	0.275371
3OAR60	0.315122	0.196565	0.0429864	0.0413152	0.315122	0.0506106	0.0506963	0.0360349	0.0452433	0.275371
3OAR80	0.315122	0.196565	0.0429864	0.0413152	0.315122	0.0506106	0.0506963	0.0360349	0.0452433	0.275371
3OAS100	0.315122	0.196565	0.0429864	0.0413152	0.315122	0.0506106	0.0506963	0.0360349	0.0452433	0.275371
3OAS120	0.181914	0.113473	0.0248152	0	0.181914	0.0292166	0.029266	0.0208023	0.0098919	0.158967
3OAS121	0.133208	0.0830915	0.0181711	0.0413152	0.133208	0.021394	0.0214302	0.0152326	0.0353514	0.116404
3OAS140	0.181914	0.113473	0.0248152	0.00903305	0.181914	0.0292166	0.029266	0.0208023	0.0098919	0.158967
3OAS141	0.133208	0.0830915	0.0181711	0.0413152	0.133208	0.021394	0.0214302	0.0152326	0.0353514	0.116404
3OAS160	0.113017	0.0704968	0.0154168	0	0.113017	0.0181512	0.0181819	0.0129237	0.0162263	0.0987601
3OAS161	0.133208	0.0830915	0.0181711	0.0322821	0.133208	0.021394	0.0214302	0.0152326	0.0191252	0.116404
3OAS180	0	0	0	0	-1.00044e-11	0	0	0	0	0
3OAS181	0	0	0	0	0	-1.00044e-11	0	0	0	0
3OAS60	0.315122	0.196565	0.0429864	0.0413152	0.315122	0.0506106	0.0506963	0.0360349	0.0452433	0.275371
3OAS80	0.315122	0.196565	0.0429864	0.0413152	0.315122	0.0506106	0.0506963	0.0360349	0.0452433	0.275371
3PEPTabcpp	0	0	0	0	0	0	0	0	0	0
3PEPTtex	0	0	0	0	0	0	0	0	0	0
3UMPtex	0	0	2.50222e-12	2.50222e-12	2.50222e-12	2.50222e-12	2.50222e-12	2.50222e-12	2.50222e-12	2.50222e-12
42A12BOOXpp	0	0	0	0	0	0	0	0	0	0
4HOXPACDtex	0	0	0	0	0	0	0	0	0	0
4HTHRS	0	0	0	0	0	0	0	0	0	0
4PCP	0	0	0	0	0	0	0	0	0	0
4PCPpp	0	0	0	0	0	0	0	0	0	0
4PEPTabcpp	0	0	0	0	0	0	0	0	0	0
4PEPTtex	0	0	0	0	0	0	0	0	0	0
5DGLCNR	0	0	5.00222e-11	1.00044e-11	1.00044e-11	1.00044e-11	1.00044e-11	1.00044e-11	5.00222e-11	1.00044e-11
5DGLCNt2rpp	0	0	0	0	0	0	0	0	0	0
5DGLCNtex	0	0	0	0	0	0	0	0	0	0
5DOAN	0	0	0	0	0	0	0	4.51651e-05	0	0
A5PISO	0.0344487	0.0214882	0.00469922	0.00451652	0.0344487	0.00553269	0.00554206	0.00393929	0.00494595	0.0301032
AACPS1	0	0	1.00044e-11	0	1.00044e-11	4.502e-11	5.00222e-12	0	0.0162263	0
AACPS2	0	0	0	0	0	0	0	0	0	0
AACPS3	0	0	0	0.0148175	0	0	0	0	1.50067e-11	2.00089e-11
AACPS4	0	0	0	0	0	0	0	0	0	0
AACPS5	0	0	0	0	0	0	0	0	0	0
AACPS6	0	0	0	0	0	-5.00222e-12	0	0	-5.00222e-12	-5.00222e-12
AACPS7	0	0	0	0.00903305	5.00222e-12	0	0	0	0	5.00222e-12
AACPS8	0	0	0	0	0	0	0	0	0	0
AACPS9	0	0	0	0	0	0	0	0	0	0
AACTOOR	0	0	0	0	0	0	0	0	0	0
AADDGT	0	0	0	0	0	0	0	0	0	0
AAMYL	0	0	1.00044e-11	1.00044e-11	1.00044e-11	1.00044e-11	1.00044e-11	1.00044e-11	1.00044e-11	1.00044e-11
AAMYLpp	0	0	1.00044e-11	1.00044e-11	1.00044e-11	1.00044e-11	1.00044e-11	1.00044e-11	1.00044e-11	1.00044e-11
AB6PGH	0	0	0	0	0	0	0	0	0	0
ABTA	0	5.27707	0	-5.00222e-12	-4.88079e-12	-4.84026e-12	-4.84443e-12	0	0	0
ABUTD	0	0	-5.00222e-12	-4.93052e-12	-5.00222e-12	-5.00222e-12	-5.00222e-12	-5.00222e-12	0	0
ABUTt2pp	1.11371e-13	0	0	0	1000	0	0	0	0	0
ABUTtex	0	0	0	0	0	0	0	0	0	0
ACACCT	0	0	0	0	0	0	0	0	0	0
ACACT1r	-8.87856e-28	0	1000	0	0	0	0	0	1000	0
ACACt2pp	0	0	0	0	0	0	0	0	0	0
ACACtex	0	0	0	0	0	0	0	0	0	0
ACALD	5.24896e-23	0.917337	-18.1862	3.03544e-11	5.34328e-12	-10.7945	5.34683e-12	4.1299e-09	5.34683e-12	2.251e-11
ACALDtex	0	0	0	0	0	0	0	0	0	0
ACALDtpp	0	0	0	0	0	0	0	0	0	0
ACANTHAT	0	0	0	0	0	0	0	0	0	0
ACBIPGT	0	0	0	0	0	0	0	0	0	0
ACCOAC	2.13695	1.33298	0.291506	0.289206	2.13695	0.343209	0.34379	0.244366	0.306812	1.86739
ACCOAL	1000	0	0	0	0	0	0	1000	0	998.143
ACGAL1PPpp	0	0	5.00222e-12	5.00222e-12	5.00222e-12	5.00222e-12	5.00222e-12	5.00222e-12	5.00222e-12	5.00222e-12
ACGAL1Ptex	0	0	2.50222e-12	2.50222e-12	2.50222e-12	2.50222e-12	2.50222e-12	2.50222e-12	2.50222e-12	2.50222e-12
ACGALtex	0	0	-5.00222e-12	-5.00222e-12	-5.00222e-12	-5.00222e-12	-5.00222e-12	-5.00222e-12	-5.00222e-12	-5.00222e-12
ACGAM1PPpp	0	0	5.00222e-12	5.00222e-12	5.00222e-12	5.00222e-12	5.00222e-12	5.00222e-12	5.00222e-12	5.00222e-12
ACGAM1Ptex	0	0	2.50222e-12	2.50222e-12	2.50222e-12	2.50222e-12	2.50222e-12	2.50222e-12	2.50222e-12	2.50222e-12
ACGAMK	-2.66048e-28	0	0	0	0	0	0	0	0	0
ACGAMT	0	0	0	0	0	0	0	0	0	0
ACGAptspp	0	0	1.00044e-11	1.00044e-11	1.00044e-11	1.00044e-11	1.00044e-11	1.00044e-11	1.00044e-11	1.00044e-11
ACGAtex	0	0	2.50222e-12	2.50222e-12	2.50222e-12	2.50222e-12	2.50222e-12	2.50222e-12	2.50222e-12	2.50222e-12
ACGK	0.261952	0.163399	0.0357334	0.0600152	0.261952	0.0420712	0.0421424	0.0299548	0.0376095	0.228908
ACGS	0.261952	0.163399	0.0357334	0.0600152	0.261952	0.0420712	0.0421424	0.0299548	0.0376095	0.228908
ACHBS	0.257258	0.160471	0.0350931	0.0337288	0.257258	0.0413174	0.0413873	0.0294181	0.0369357	0.224807
ACKr	-1.16135	0.320943	0.0701865	-1000	-998.402	0	0	0	-1000	0.449615
ACLS	0.774234	0.482947	0.105615	0.101509	0.774234	0.124347	0.124557	0.0885354	0.11116	2.04784
ACM6PH	-2.66023e-28	0	5.00222e-12	5.00222e-12	5.00222e-12	5.00222e-12	5.00222e-12	5.00222e-12	5.00222e-12	5.00222e-12
ACMAMUT	0	0	0	0	0	0	0	0	0	0
ACMANAptspp	0	0	0	0	0	0	0	0	0	0
ACMANAtex	0	0	0	0	0	0	0	0	0	0
ACMUMptspp	0	0	5.00222e-12	5.00222e-12	5.00222e-12	5.00222e-12	5.00222e-12	5.00222e-12	5.00222e-12	5.00222e-12
ACMUMtex	0	0	5.00222e-12	5.00222e-12	5.00222e-12	5.00222e-12	5.00222e-12	5.00222e-12	5.00222e-12	5.00222e-12
ACNAMt2pp	0	0	0	0	0	0	0	0	0	0
ACNAMtex	0	0	0	0	0	0	0	0	0	0
ACNML	0	0	5.00222e-12	5.00222e-12	5.00222e-12	5.00222e-12	5.00222e-12	5.00222e-12	5.00222e-12	5.00222e-12
ACOAD1f	8.87869e-28	0	0	0	0	0	-2.15628e-12	0	0	0
ACOAD2f	8.87866e-28	0	0	0	0	0	-2.50111e-12	0	0	0
ACOAD3f	0	0	0	0	0	0	0	0	0	0
ACOAD4f	1.72845e-30	0	0	0	0	0	0	0	0	0
ACOAD5f	-1.77331e-27	0	0	0	0	0	0	0	0	0
ACOAD6f	-3.57361e-30	0	-5.00222e-12	5.00222e-12	-5.00222e-12	-4.00178e-11	0	5.00222e-12	-0.0162263	-5.00222e-12
ACOAD7f	0	0	0	-0.0148175	0	0	0	0	0	-1.00044e-11
ACOAD8f	0	0	4.52603e-12	5.00222e-12	-4.65739e-12	4.65739e-12	5.00222e-12	5.00222e-12	5.00222e-12	5.00222e-12
ACOATA	0.315122	0	0.0429864	0	0	0.0506106	0	0	0	0.275371
ACODA	0.261952	0.163399	0.0357334	0.0343442	0.261952	0.0420712	0.0421424	0.0299548	0.0376095	0.228908
ACOLIPAtex	0	0	0	0	0	0	0	0	0	0
ACONIs	0	0	0	0	0	0	0	0	0	0
ACONMT	0	0	0	0	0	0	0	0	0	0
ACONTa	4.34236	6.90576	0.129901	0.124851	4.3428	0.573975	18.0063	0.108894	0.136721	3.09528
ACONTb	4.34236	6.90576	0.129901	0.124851	4.3428	0.573975	18.0063	0.108894	0.136721	3.09528
ACOTA	-0.261952	-0.163399	-0.0357334	-0.0343442	-0.261952	-0.0420712	-0.0421424	-0.0299548	-0.0376095	-0.228908
ACPS1	0	0	0	0	0	0	0	0	0	0
ACS	0	0	0	981.843	997.24	0.0826351	0.0827749	0.0588364	991.448	0
ACSERtex	0	0	0	0	0	0	0	0	0	0
ACSERtpp	0	0	0	0	0	0	0	0	0	0
ACt2rpp	-1.67586	0	0	-18.2503	-1.67641	0	0	0	-8.62624	-7.81597e-14
ACt4pp	0	0	0	0	0	0	0	0	0	0
ACtex	-1.67586	0	0	-18.2503	-1.67641	0	0	0	-8.62624	-7.81597e-14
ADA	0	0	0	0	0	0	0	0	0	0
ADCL	0.000592447	0.000369553	8.08169e-05	7.76749e-05	0.000592447	9.51509e-05	9.5312e-05	6.77477e-05	8.50601e-05	0.000517713
ADCS	0.000592447	0.000369553	8.08169e-05	7.76749e-05	0.000592447	9.51509e-05	9.5312e-05	6.77477e-05	8.50601e-05	0.000517713
ADD	0	0	0	0	0	0	0	0	0	0
ADEt2rpp	0	0	0	0	0	0	0	0	0	0
ADEtex	0	0	0	0	0	0	0	0	0	0
ADK1	2.00531	1.25062	0.273495	-1000	999.245	0.51987	0.513703	0.31287	-1000	-997.659
ADK3	-1000	0	0	982.591	0	0	-0.10838	0	999.903	999.411
ADK4	0	0	0	0	0	0	0	0	0	0
ADMDC	0	0	5.00222e-12	5.00222e-12	5.00222e-12	5.00222e-12	5.00222e-12	5.00222e-12	5.00222e-12	5.00222e-12
ADNCYC	0	0	0	0	0	0	0	0	0	0
ADNK1	0	0.000246369	5.3878e-05	5.17833e-05	0.000394965	6.3434e-05	6.35413e-05	0	5.67068e-05	0.000345142
ADNUC	0	0	0	0	0	0	0	0	-4.95344e-12	0
ADNt2pp	1000	0	0	0	0	0	0	0	0	0
ADNt2rpp	-1000	0	0	0	0	0	0	0	0	0
ADNtex	0	0	-5.00222e-12	-5.00222e-12	-5.00222e-12	-5.00222e-12	-5.00222e-12	-5.00222e-12	-5.00222e-12	-5.00222e-12
ADOCBIK	0	0	0	0	0	0	0	0	0	0
ADOCBLS	0	0	0	0	0	0	0	0	0	0
ADOCBLabcpp	0	0	5.00222e-12	5.00222e-12	5.00222e-12	5.00222e-12	5.00222e-12	5.00222e-12	5.00222e-12	5.00222e-12
ADOCBLtonex	0	0	5.00222e-12	5.00222e-12	5.00222e-12	5.00222e-12	5.00222e-12	5.00222e-12	5.00222e-12	5.00222e-12
ADPRDP	0	0	0	0	0	0	0	0	0	0
ADPT	0.000394965	0	0	0	0	0	0	9.03303e-05	0	0
ADSK	0.218118	0.136056	0.0297539	0.0285971	0.218118	0.0350312	0.0350905	0.0249423	0.0313161	0.190604
ADSL1r	0.264086	0.16473	0.0360245	0.034624	0.264086	0.042414	0.0424858	0.0301989	0.037916	0.230773
ADSL2r	0.395589	0.246758	0.0539631	0.0518651	0.395589	0.0635342	0.0636417	0.0452365	0.0567964	0.345688
ADSS	0.264086	0.16473	0.0360245	0.034624	0.264086	0.042414	0.0424858	0.0301989	0.037916	0.230773
AGDC	-5.32107e-28	0	2.00089e-11	2.00089e-11	2.00089e-11	2.00089e-11	2.00089e-11	2.00089e-11	2.00089e-11	2.00089e-11
AGM3PA	-2.66062e-28	0	0	0	0	0	0	0	0	0
AGM3PApp	0	0	0	0	0	0	0	0	0	0
AGM3PH	0	0	0	0	0	0	0	0	0	0
AGM3Pt2pp	-2.66072e-28	0	0	0	0	0	0	0	0	0
AGM4PA	0	0	0	0	0	0	0	0	0	0
AGM4PApp	0	0	0	0	0	0	0	0	0	0
AGM4PCP	0	0	0	0	0	0	0	0	0	0
AGM4PCPpp	0	0	0	0	0	0	0	0	0	0
AGM4PH	0	0	0	0	0	0	0	0	0	0
AGM4Pt2pp	0	0	0	0	0	0	0	0	0	0
AGMH	-2.66062e-28	0	0	0	0	0	0	0	0	0
AGMHE	0	0	0	0	0	0	0	0	0	0
AGMT	0	0	0	0	0	0	0	0	0	0
AGMt2pp	0	0	0	0	0	0	0	0	0	0
AGMtex	0	0	0	0	0	0	0	0	0	0
AGPAT120	-8.8384e-28	0	0	0	0	-2.31593e-12	-2.31593e-12	-4.76636e-12	-2.30692e-12	0
AGPAT140	-1.78386e-30	0	0	0	0	0	0	0	0	0
AGPAT141	7.94537e-34	0	-2.3111e-12	0.00451652	0	1.75078e-11	-2.50111e-12	-2.50111e-12	0.00811313	0
AGPAT160	0.0565083	0.0352484	0.00770841	0.00740873	0.0565083	0.00907561	0.00909097	0.00646185	0.00811313	0.0493801
AGPAT161	0.0666038	0.0415457	0.00908555	0.0161411	0.0666038	0.010697	0.0107151	0.0076163	0.00956259	0.0582021
AGPAT180	0	0	0	0	-4.81704e-12	-2.50111e-12	0	0	-2.50111e-12	-2.31593e-12
AGPAT181	0	0	0	0	0	-5.00222e-12	0	0	0	0
AGPR	-0.261952	-0.163399	-0.0357334	-0.0600152	-0.261952	-0.0420712	-0.0421424	-0.0299548	-0.0376095	-0.228908
AGt3	0	0	0	0	0	0	0	0	0	0
AHCYSNS	0.000394965	0.000246369	5.38779e-05	5.17833e-05	0.000394965	6.3434e-05	6.35413e-05	4.51651e-05	5.67068e-05	0.000345142
AICART	0.479488	0.299092	0.0654079	0.062865	0.479488	0.077009	0.0771393	0.0548305	0.0688421	0.419003
AIRC2	0.395589	0.246758	0.0539631	0.0518651	0.395589	0.0635342	0.0636417	0.0452365	0.0567964	0.345688
AIRC3	-0.395589	-0.246758	-0.0539631	-0.0518651	-0.395589	-0.0635342	-0.0636417	-0.0452365	-0.0567964	-0.345688
AKGDH	3.39009	0.289954	0	0	3.39053	0	0	0	0	2.26313
AKGt2rpp	0	0	0	0	0	0	0	0	0	0
AKGtex	0	0	0	0	0	0	0	0	0	0
ALAALAD	0	0	0	0	0	0	0	0	0	0
ALAALAabcpp	-2.66078e-28	0	0	0	0	0	0	0	0	0
ALAALAr	0.0246012	0.0153456	0.00335589	0.00322543	0.0246012	0.00395111	0.0039578	0.0028132	0.00353209	0.0214979
ALAALAtex	0	0	0	0	0	0	0	0	0	0
ALAGLUE	0	0	0	0	0	0	0	0	0	0
ALAR	0.0369018	0.0230184	0.00503384	0.00483814	0.0369018	0.00592667	0.0059367	0.0042198	0.00529814	0.0322468
ALATA_D2	0	0	0	0	0	0	0	0	0	0
ALATA_L	-1000	-0.555781	-0.070419	-0.0676813	-0.516223	-0.0829089	-0.0830492	-0.101888	-1000	-1000
ALATA_L2	0	0	0	0	0	0	0	0	0	0
ALATRS	0	0	0	0	0	0	0	0	0	0
ALAabcpp	0	0	0	0	0	0	0	0	0	0
ALAt2pp	0	0	0	0	0	0	0	0	0	0
ALAt4pp	0	0	0	0	0	0	0	0	0	0
ALAtex	0	0	0	0	0	0	0	0	0	0
ALCD19	0	0	0	0	0	0	0	0	0	0
ALCD2x	-6.38475e-25	0	-18.1862	0	0	-10.7945	0	0	0	0
ALDD19x	0	0	0	0	0	0	0	0	0	0
ALDD2x	0	0	0	0	0	0	0	0	0	0
ALDD2y	0	0	0	0	0	0	0	0	0	0
ALDD3y	0	0	0	0	0	0	0	0	0	0
ALDD4	0	0	0	0	0	0	0	0	0	0
ALLK	0	0	5.00222e-12	5.00222e-12	5.00222e-12	5.00222e-12	5.00222e-12	5.00222e-12	5.00222e-12	5.00222e-12
ALLPI	0	0	5.00222e-12	5.00222e-12	5.00222e-12	5.00222e-12	5.00222e-12	5.00222e-12	5.00222e-12	5.00222e-12
ALLTAMH	0	0	0	0	0	0	0	0	0	0
ALLTN	0	0	0	0	0	0	0	0	0	0
ALLTNt2rpp	0	0	0	0	0	0	0	0	0	0
ALLTNtex	0	0	0	0	0	0	0	0	0	0
ALLULPE	0	0	5.00222e-12	5.00222e-12	5.00222e-12	5.00222e-12	5.00222e-12	5.00222e-12	5.00222e-12	5.00222e-12
ALLabcpp	0	0	0	0	0	0	0	0	0	0
ALLtex	0	0	0	0	0	0	0	0	0	0
ALPATE160pp	0	0	0	0	0	0	0	0	0	0
ALPATG160pp	0	0	0	0	0	0	0	0	0	0
ALR2	0	0	0	0	0	0	0	0	0	0
ALR4x	0	0	0	0	0	0	0	0	0	0
ALTRH	0	0	0	0	0	0	0	0	0	0
AM3PA	-1.63668e-29	0	0	0	0	0	0	0	0	0
AM4PA	1.67751e-29	0	0	0	0	0	0	0	0	0
AM4PCP	-1.63677e-29	0	0	0	0	0	0	0	0	0
AMALT1	0	0	6.50289e-11	6.50289e-11	6.50289e-11	6.50289e-11	6.50289e-11	6.50289e-11	6.50289e-11	-4.45438e-11
AMALT2	0	0	1.10049e-10	1.10049e-10	1.10049e-10	1.10049e-10	1.10049e-10	1.10049e-10	1.10049e-10	0
AMALT3	0	0	1.10049e-10	1.10049e-10	1.10049e-10	1.10049e-10	1.10049e-10	1.10049e-10	1.10049e-10	0
AMALT4	0	0	1.10049e-10	1.10049e-10	1.10049e-10	1.10049e-10	1.10049e-10	1.10049e-10	1.10049e-10	0
AMANAPEr	0	0	5.00222e-12	5.00222e-12	5.00222e-12	5.00222e-12	5.00222e-12	5.00222e-12	5.00222e-12	5.00222e-12
AMANK	0	0	5.00222e-12	5.00222e-12	5.00222e-12	5.00222e-12	5.00222e-12	5.00222e-12	5.00222e-12	5.00222e-12
AMAOTr	0	0	0	0	0	0	0	0	0	0
AMMQLT8	0	0	0	0	0	0	0	0	0	0
AMPMS2	0.000197482	0.000123184	2.6939e-05	2.58916e-05	0.000197482	3.1717e-05	3.17707e-05	2.25826e-05	2.83534e-05	0.000172571
AMPN	0	0	0	0	0	0	0	0	0	0
AMPTASECG	0	0	0	0	0	0	0	0	0	0
AMPTASEPG	0	0	0	0	0	0	0	0	0	0
AMPtex	0	0	0	0	0	0	0	0	0	0
ANHGMtex	0	0	0	0	0	0	0	0	0	0
ANHMK	-2.6603e-28	0	0	0	0	0	0	0	0	0
ANPRT	0.0503359	0.0313982	0.00686641	0.00659947	0.0503359	0.00808427	0.00809795	0.00575602	0.00722693	0.0439863
ANS	0.0503359	0.0313982	0.00686641	0.00659947	0.0503359	0.00808427	0.00809795	0.00575602	0.00722693	0.0439863
AOBUTDs	0	0	0	0	0	0	0	0	0	0
AOXSr	0	0	0	0	0	0	0	0	0	0
AP4AH	0	0	0	0	0	0	0	0	0	0
AP5AH	0	0	0	0	0	0	0	0	0	0
APRAUR	0.000394965	0.000246369	5.38779e-05	5.17833e-05	0.000394965	6.3434e-05	6.35413e-05	4.51651e-05	5.67068e-05	0.000345142
ARAI	0	0	2.00089e-11	2.00089e-11	2.00089e-11	2.00089e-11	2.00089e-11	2.00089e-11	2.00089e-11	2.00089e-11
ARBTNR1	0	0	0	0	0	0	0	0	0	0
ARBTNR2	0	0	0	0	0	0	0	0	0	0
ARBTNR3	0	0	0	0	0	0	0	0	0	0
ARBTNabcpp	0	0	0	0	0	0	0	0	0	0
ARBTNexs	0	0	0	0	0	0	0	0	0	0
ARBTNtex	0	0	0	0	0	0	0	0	0	0
ARBTNtonex	0	0	0	0	0	0	0	0	0	0
ARBTNtpp	0	0	0	0	0	0	0	0	0	0
ARBabcpp	0	0	0	0	0	0	0	0	0	0
ARBt2rpp	0	0	2.00089e-11	2.00089e-11	2.00089e-11	2.00089e-11	2.00089e-11	2.00089e-11	2.00089e-11	2.00089e-11
ARBt3ipp	0	0	0	0	0	0	0	0	0	0
ARBtex	0	0	1.83422e-11	1.83422e-11	1.83422e-11	1.83422e-11	1.83422e-11	1.83422e-11	1.83422e-11	1.83422e-11
ARGAGMt7pp	0	0	0	0	0	0	0	0	0	0
ARGDC	0	0	0	0	0	0	0	0	0	0
ARGDCpp	0	0	0	0	0	0	0	0	0	0
ARGORNt7pp	0	0	0	0	0	0	0	0	0	0
ARGSL	0.261952	0.163399	0.0357334	0.0343442	0.261952	0.0420712	0.0421424	0.0299548	0.0376095	0.228908
ARGSS	0.261952	0.163399	0.0357334	0.0343442	0.261952	0.0420712	0.0421424	0.0299548	0.0376095	0.228908
ARGTRS	0	0	0	0	0	0	0	0	0	0
ARGabcpp	0	0	0	0	0	0	0	0	0	0
ARGt3pp	0	0	0	0	0	0	0	0	0	0
ARGtex	0	0	0	0	0	0	0	0	0	0
ASAD	-0.946767	-1.50791	-0.12915	-0.124129	-0.946767	-0.152057	-0.152314	-0.168968	-0.135931	-0.827337
ASCBPL	0	0	5.00222e-12	5.00222e-12	5.00222e-12	5.00222e-12	5.00222e-12	5.00222e-12	5.00222e-12	5.00222e-12
ASCBptspp	0	0	0	0	0	0	0	0	0	0
ASCBtex	0	0	0	0	0	0	0	0	0	0
ASNN	0	0	0	0	0	0	0	0	0	0
ASNNpp	0	0	0	0	0	0	0	0	0	0
ASNS1	0	0	0	0	0	0	0	0	0	0
ASNS2	0.213511	0.133183	0.0291255	0.0279932	0.213511	0.0342913	0.0343493	0.0244155	0.0306547	0.186578
ASNTRS	0	0	0	0	0	0	0	0	0	0
ASNabcpp	0	0	0	0	0	0	0	0	0	0
ASNt2rpp	0	0	0	0	0	0	0	0	0	0
ASNtex	0	0	0	0	0	0	0	0	0	0
ASO3t8pp	0	0	0	0	0	0	0	0	0	0
ASO3tex	0	0	0	0	0	0	0	0	0	0
ASP1DC	0.000510089	0.00031818	6.95823e-05	6.68771e-05	0.000510089	8.19237e-05	8.20623e-05	5.83299e-05	7.32356e-05	0.000445744
ASPCT	0.292938	0.182727	0.0399603	0.0384067	0.292938	0.0470478	0.0471274	0.0334981	0.0420584	0.255985
ASPK	0.946767	1.50791	0.12915	0.124129	0.946767	0.152057	0.152314	0.168968	0.135931	0.827337
ASPO3	0	0.00125836	0	0.00026449	0	0.000323997	0	0	0.000289637	0
ASPO4	0.00201733	0	0.000275188	1.09139e-11	0.00201733	0	0.000324545	0.000230686	0	0.00176286
ASPO5	0	0	0	0	0	0	0	0	0	0
ASPO6	0	0	0	0	0	0	0	0	0	0
ASPT	0	0	0	0	0	0	0	0	0	0
ASPTA	-2.59088	-2.53346	-0.353427	-0.339687	-2.59088	-0.416113	-0.416817	-0.356976	-0.371984	-2.26406
ASPTRS	0	0	0	0	0	0	0	0	0	0
ASPabcpp	0	0	0	0	0	0	0	0	0	0
ASPt2_2pp	0	0	0	0	0	0	0	0	0	0
ASPt2_3pp	0	0	0	0	0	0	0	0	0	0
ASPt2pp	0	0	0	0	0	0	0	0	0	0
ASPtex	0	0	0	0	0	0	0	0	0	0
ASR	0	0	0	0	0	0	0	0	0	0
AST	0	0	0	0	0	0	0	0	0	0
ATHRDHr	-1.97747e-24	0	0	0	0	0	0	0	0	0
ATPHs	0	0	0	0	0	0	0	0	0	0
ATPM	8.39	8.39	8.39	8.39	8.39	8.39	8.39	8.39	8.39	8.39
ATPPRT	0.083899	0.052334	0.0114448	0.0109999	0.083899	0.0134747	0.0134975	0.00959404	0.0120457	0.0733156
ATPS4rpp	59.7002	43.0999	0	0	59.7005	19.5125	0	0	0	53.4433
BALAt2pp	0	0	0	0	0	0	0	0	0	0
BALAtex	0	0	0	0	0	0	0	0	0	0
BETALDHx	0	0	0	0	0	0	0	0	0	0
BETALDHy	0	0	0	0	0	0	0	0	0	0
BPNT	0.218118	0.136056	0.0297539	0.0285971	0.218118	0.0350312	0.0350905	0.0249423	0.0313161	0.190604
BSORx	0	0	0	0	0	0	0	0	0	0
BSORy	0	0	0	0	0	0	0	0	0	0
BTS4	0	0	0	0	0	0	0	0	0	0
BUTCT	0	0	0	0	0	0	0	0	0	0
BUTSO3abcpp	0	0	0	0	0	0	0	0	0	0
BUTSO3tex	0	0	0	0	0	0	0	0	0	0
BUTt2rpp	0	0	0	0	0	0	0	0	0	0
BUTtex	0	0	0	0	0	0	0	0	0	0
CA2t3pp	0	0	0	0	999.996	0	0	0	0	999.996
CA2tex	0.00419495	0.0026167	0.000572241	0.000549994	0.00419495	0.000673737	0.000674877	0.000479702	0.000602287	0.00366578
CADVtpp	0	0	0	0	0	0	0	0	0	0
CAT	0	0	0	0	0	0	0	0	0	0
CAt6pp	-0.00419495	-0.0026167	-0.000572241	-0.000549994	-1000	-0.000673737	-0.000674877	-0.000479702	-0.000602287	-1000
CBIAT	0	0	5.00222e-12	5.00222e-12	5.00222e-12	5.00222e-12	5.00222e-12	5.00222e-12	5.00222e-12	5.00222e-12
CBItonex	0	0	5.00222e-12	5.00222e-12	5.00222e-12	5.00222e-12	5.00222e-12	5.00222e-12	5.00222e-12	5.00222e-12
CBIuabcpp	0	0	5.00222e-12	5.00222e-12	5.00222e-12	5.00222e-12	5.00222e-12	5.00222e-12	5.00222e-12	5.00222e-12
CBL1abcpp	0	0	-5.00222e-12	-5.00222e-12	-5.00222e-12	-5.00222e-12	-5.00222e-12	-5.00222e-12	-5.00222e-12	-5.00222e-12
CBL1tonex	0	0	-5.00222e-12	-4.97298e-12	-5.00222e-12	-4.97298e-12	-4.97298e-12	-5.00222e-12	-5.00222e-12	-5.00222e-12
CBLAT	0	0	-5.00222e-12	-5.00222e-12	-5.00222e-12	-5.00222e-12	-5.00222e-12	-5.00222e-12	-5.00222e-12	-5.00222e-12
CBMKr	0.55489	0.346126	0.0756936	0.0727509	0.55489	0.089119	0.0892698	0.0634529	0.0796679	0.484894
CBPS	0	0	0	0	0	0	0	0	0	0
CD2abcpp	0	0	0	0	0	0	0	0	0	0
CD2t3pp	0	0	0	0	0	0	0	0	0	0
CD2tex	0	0	0	0	0	0	0	0	0	0
CD2tpp	0	0	0	0	0	0	0	0	0	0
CDAPPA120	0	0	0	0	0	0	0	0	0	0
CDAPPA140	0	0	0	0	0	0	0	0	0	0
CDAPPA141	0	0	0	0	0	0	0	0	0	0
CDAPPA160	0	0	0	0	0	0	0	0	0	0
CDAPPA161	0	0	0	0	0	0	0	0	0	0
CDAPPA180	0	0	0	0	0	0	0	0	0	0
CDAPPA181	0	0	0	0	0	0	0	0	0	0
CDPMEK	0.00211563	0.00131967	0.000288597	0.000277377	0.00211563	0.000339784	0.000340359	0.000241927	0.00030375	0.00184875
CFAS160E	0	0	0	0	0	0	0	0	0	0
CFAS160G	0	0	0	0	0	0	0	0	0	0
CFAS180E	0	0	0	0	0	0	0	0	0	0
CFAS180G	0	0	0	0	0	0	0	0	0	0
CGLYabcpp	0	0	0	0	0	0	0	0	0	0
CGLYtex	0	0	0	0	0	0	0	0	0	0
CHLabcpp	0	0	0	0	0	0	0	0	0	0
CHLt2pp	0	0	0	0	0	0	0	0	0	0
CHLtex	0	0	5.0111e-13	5.0111e-13	5.0111e-13	5.0111e-13	5.0111e-13	5.0111e-13	5.0111e-13	0
CHORM	0.27809	0.173465	0.0379348	0.03646	0.27809	0.0446631	0.0447386	0.0318002	0.0399265	0.24301
CHORS	0.329216	0.205356	0.0449089	0.043163	0.329216	0.0528742	0.0529637	0.0376465	0.0472669	0.287687
CHRPL	0.000197482	0.000123184	2.6939e-05	2.58917e-05	0.000197482	3.1717e-05	3.17707e-05	2.25826e-05	2.83534e-05	0.000172571
CINNDO	0	0	0	0	0	0	0	0	0	0
CITL	0	0	0	0	0	0	0	0	0	0
CITt7pp	0	0	0	0	0	0	0	0	0	0
CITtex	0	0	0	0	0	0	0	0	0	0
CLIPAtex	0	0	0	0	0	0	0	0	0	0
CLPNH120pp	0	0	0	0	0	0	2.50111e-12	0	0	0
CLPNH140pp	0	0	0	0	0	0	0	0	0	0
CLPNH141pp	-1.04201e-49	0	0	0	0	0	0	1.00044e-11	0	0
CLPNH160pp	0	0	0	0	2.50111e-12	0	7.50333e-12	0	0	0
CLPNH161pp	0	0	0	0	2.50111e-12	0	0	0	0	0
CLPNH180pp	0	0	0	-4.9555e-12	0	0	0	0	0	0
CLPNH181pp	0	0	0	0	0	0	0	0	0	0
CLPNS120pp	0	0	0	0	0	0	2.50111e-12	0	0	0
CLPNS140pp	0	0	0	0	0	0	0	0	0	0
CLPNS141pp	-1.39851e-49	0	0	0	0	0	0	1.00044e-11	0	0
CLPNS160pp	0	0	0	0	2.50111e-12	0	7.50333e-12	0	0	0
CLPNS161pp	0	0	0	0	2.50111e-12	0	0	0	0	0
CLPNS180pp	0	0	0	-4.4555e-12	0	0	0	0	0	0
CLPNS181pp	0	0	0	0	0	0	0	0	0	0
CLt3_2pp	0.00209748	0.00130835	0.000286121	0.000274997	0.00209748	0.000336868	0.000337439	0.000239851	0.000301143	0.00183289
CLtex	0.00419495	0.0026167	0.000572241	0.000549994	0.00419495	0.000673737	0.000674877	0.000479702	0.000602287	0.00366578
CMPN	0	0	0	0	0	0	0	0	0	0
CMPtex	0	0	0	0	0	0	0	0	0	0
CO2tex	-20.382	-12.1324	-18.2461	-18.7445	-20.3831	-7.04859	-0.871428	-0.198431	0	-20.0828
CO2tpp	-20.382	-12.1324	-18.2461	-18.7445	-20.3831	-7.04859	-0.871428	-0.198431	0	-20.0828
COBALT2abcpp	0	0	0	0	0	0	0	0	0	0
COBALT2t3pp	0	0	0	0	0	0	0	0	0	0
COBALT2tex	0.00279663	0.00174447	0.000381494	0.000366663	0.00279663	0.000449158	0.000449918	0.000319801	0.000401525	0.00244385
COBALT2tpp	0.00279663	0.00174447	0.000381494	0.000366663	0.00279663	0.000449158	0.000449918	0.000319801	0.000401525	0.00244385
COLIPAabcpp	0	0	0	0	0	0	0	0	0	0
COLIPAtex	9.51048e-30	0	-2.50222e-12	-2.50222e-12	-3.00222e-12	-3.00222e-12	-3.00222e-12	-2.50222e-12	-2.50222e-12	-2.50222e-12
CPGNR1	0	0	0	0	0	0	0	0	0	0
CPGNR2	0	0	0	0	0	0	0	0	0	0
CPGNR3	0	0	0	0	0	0	0	0	0	0
CPGNUtex	0	0	0	0	0	0	0	0	0	0
CPGNUtpp	0	0	0	0	0	0	0	0	0	0
CPGNabcpp	0	0	0	0	0	0	0	0	0	0
CPGNexs	0	0	0	0	0	0	0	0	0	0
CPGNtonex	0	0	0	0	0	0	0	0	0	0
CPPPGO	0.000197482	0.000123184	2.6939e-05	2.58916e-05	0.000197482	3.1717e-05	3.17707e-05	0	2.83534e-05	0.000172571
CPPPGO2	0	0	0	0	0	0	0	2.25826e-05	0	0
CRNBTCT	0	0	0	0	0	0	0	0	0	0
CRNCAL2	0	0	1.00044e-11	1.00044e-11	1.00044e-11	1.00044e-11	1.00044e-11	1.00044e-11	1.00044e-11	1.00044e-11
CRNCAR	0	0	0	0	0	0	0	0	0	0
CRNCBCT	0	0	1.00044e-11	1.00044e-11	1.00044e-11	1.00044e-11	1.00044e-11	1.00044e-11	1.00044e-11	1.00044e-11
CRNCDH	0	0	0	0	0	2.00089e-11	0	2.00089e-11	2.00089e-11	0
CRNDCAL2	0	0	0	0	0	0	0	0	0	0
CRNDabcpp	0	0	0	0	0	0	0	0	0	0
CRNDt2rpp	0	0	0	0	0	0	0	0	0	0
CRNabcpp	0	0	0	0	0	0	0	0	0	0
CRNt2rpp	0	0	2.00089e-11	2.00089e-11	2.00089e-11	2.00089e-11	2.00089e-11	1.99566e-11	2.00089e-11	2.00089e-11
CRNt7pp	0	0	2.00089e-11	2.00089e-11	2.00089e-11	2.00089e-11	2.00089e-11	2.00089e-11	2.00089e-11	2.00089e-11
CRNt8pp	0	0	0	0	0	0	0	0	0	0
CRNtex	0	0	3.85892e-11	3.85892e-11	3.85892e-11	3.85892e-11	3.85892e-11	3.85369e-11	3.85892e-11	3.85892e-11
CS	4.34236	6.90576	0.129901	0.124851	4.3428	0.573975	18.0063	0.108894	0.136721	3.09528
CSND	0	0	0	0	0	0	0	0	0	0
CSNt2pp	0	0	0	0	0	0	0	0	0	0
CSNtex	0	0	0	0	0	0	0	0	0	0
CTBTCAL2	0	0	1.00044e-11	1.00044e-11	1.00044e-11	1.00044e-11	1.00044e-11	1.00044e-11	1.00044e-11	1.00044e-11
CTBTabcpp	0	0	0	0	0	0	0	0	0	0
CTBTt2rpp	0	0	0	0	0	0	0	0	0	0
CTPS2	0.142152	0.0886707	0.0193912	0.0186373	0.142152	0.0228305	0.0228692	0.0162554	0.0204093	0.12422
CU1Opp	0	0	0	0	0	0	0	0	0	0
CU1abcpp	0	0	0	0	0	0	0	0	0	0
CU2abcpp	0	0	0	0	0	0	0	0	0	0
CU2tex	0.00279663	0.00174447	0.000381494	0.000366663	0.00279663	0.000449158	0.000449918	0.000319801	0.000401525	0.00244385
CU2tpp	0.00279663	0.00174447	0.000381494	0.000366663	0.00279663	0.000449158	0.000449918	0.000319801	0.000401525	0.00244385
CUt3	0	0	0	0	0	0	0	0	0	0
CUtex	0	0	0	0	0	0	0	0	0	0
CYANST	0	0	0	0	0	0	0	0	0	0
CYANSTpp	0	0	0	0	0	0	0	0	0	0
CYANtex	0	0	0	0	0	0	0	0	0	0
CYNTAH	0	0	0	0	0	0	0	0	0	0
CYNTt2pp	0	0	0	0	0	0	0	0	0	0
CYNTtex	0	0	0	0	0	0	0	0	0	0
CYSDDS	0	0	0	0	0	0	0	0	0	0
CYSDS	0	0	0	0	0	0	0	0	0	0
CYSDabcpp	0	0	0	0	0	0	0	0	0	0
CYSDtex	0	0	0	0	0	0	0	0	0	0
CYSS	0.218118	0.136056	0.0297539	0.0285971	0.218118	0.0350312	0.0350905	0.0249423	0.0313161	0.190604
CYSSADS	0	0	0	0	0	0	0	0	0	0
CYSTL	0.13631	0.0850265	0.0185943	0.0178714	0.13631	0.0218923	0.0219293	0.0155873	0.0195706	0.119115
CYSTRS	0	0	0	0	0	0	0	0	0	0
CYSabc2pp	0	0	0	0	0	0	0	0	0	0
CYSabcpp	0	0	0	0	0	0	0	0	0	0
CYStex	0	0	0	0	0	0	0	0	0	0
CYStpp	0	0	0	0	0	0	0	0	0	0
CYTBD2pp	0	0	0.000275188	0	0	0	0.000324545	0	17.9691	0
CYTBDpp	0	0	0	0	0	0	0	0	0	0
CYTBO3_4pp	36.9994	28.2265	0.0400411	36.9953	36.9994	17.4407	36.9995	0	0.2605	32.7601
CYTD	0	0	0	0	0	0	0	0	0	0
CYTDH	0	0	0	0	0	0	0	0	0	0
CYTDK2	0	0	0	0	0	0	0	0	0	0
CYTDt2pp	0	0	0	0	0	0	0	0	0	0
CYTDt2rpp	0	0	0	0	0	0	0	0	0	0
CYTDtex	0	0	-5.00222e-12	-5.00222e-12	-5.00222e-12	-5.00222e-12	-5.00222e-12	-5.00222e-12	-5.00222e-12	-5.00222e-12
CYTK1	0.160187	0.0999202	0.0218514	0.0210018	0.160187	0.025727	0.0257706	0.0183177	0.0229987	0.13998
CYTK2	0	0	0	0	0	0	0	0	0	0
DAAD	0	0	0	0	0	0	0	0	0	0
DADA	0	0	0	0	0	0	0	0	0	0
DADK	3.03294e-28	0	0	0	1.50067e-11	0	0	0	0	2.50111e-11
DADNt2pp	0	0	5.00222e-12	5.00222e-12	5.00222e-12	5.00222e-12	5.00222e-12	5.00222e-12	5.00222e-12	5.00222e-12
DADNtex	0	0	2.50222e-12	2.50222e-12	2.50222e-12	2.50222e-12	2.50222e-12	2.50222e-12	2.50222e-12	2.50222e-12
DAGK120	0	0	0	0	0	0	0	0	2.50111e-12	0
DAGK140	0	0	0	0	0	0	0	0	0	0
DAGK141	0	0	0	0	0	-1.75078e-11	0	0	0	0
DAGK160	0	0	0	0	2.50111e-12	0	7.50333e-12	0	0	0
DAGK161	0	0	0	0	2.50111e-12	0	0	0	0	0
DAGK180	0	0	0	0	0	0	0	0	0	0
DAGK181	0	0	0	0	0	5.00222e-12	0	0	0	0
DALAt2pp	0.0123006	0.00767278	0.00167795	0.00161271	0.0123006	0.00197556	0.0019789	0.0014066	0.00176605	0.0107489
DALAtex	0	0	0	0	0	0	0	0	0	0
DAMPtex	0	0	0	0	0	0	0	0	0	0
DAPAL	0	0	0	0	0	0	0	0	0	0
DAPDC	0.303928	0.189582	0.0414594	0.0398476	0.303928	0.0488129	0.0488955	0.0347549	0.0436362	0.265589
DAPE	0.328529	0.204928	0.0448153	0.043073	0.328529	0.052764	0.0528533	0.0375681	0.0471683	0.287087
DAPabcpp	0	0	0	0	0	0	0	0	0	0
DAPtex	0	0	0	0	0	0	0	0	0	0
DASYN120	0	0	0	0	0	0	0	0	0	0
DASYN140	0	0	0	0	0	0	0	0	0	0
DASYN141	0	0	0	0	0	0	0	0	2.50111e-12	0
DASYN160	0.0565083	0.0352484	0.00770841	0.00740873	0.0565083	0.00907561	0.00909097	0.00646185	0.00811313	0.0493801
DASYN161	0.0666038	0.0415457	0.00908555	0.00873233	0.0666038	0.010697	0.0107151	0.0076163	0.00956259	0.0582021
DASYN180	0	0	0	0	0	0	0	0	0	0
DASYN181	0	0	0	0	0	0	0	0	0	0
DATPHs	0	0	0	0	0	0	0	0	0	0
DB4PS	0.00078993	0.000492737	0.000107756	0.000103567	0.00078993	0.000126868	0.000127083	9.03302e-05	0.000113414	0.000690284
DBTS	0	0	5.00222e-12	5.00222e-12	5.00222e-12	5.00222e-12	5.00222e-12	5.00222e-12	5.00222e-12	5.00222e-12
DCAtex	0	0	0	0	0	0	0	0	0	0
DCMPtex	0	0	0	0	0	0	0	0	0	0
DCTPD	0	0	0	0	0	0	0	0	0	0
DCYTD	0	0	5.00222e-12	5.00222e-12	5.00222e-12	5.00222e-12	5.00222e-12	5.00222e-12	5.00222e-12	5.00222e-12
DCYTt2pp	0	0	5.00222e-12	5.00222e-12	5.00222e-12	5.00222e-12	5.00222e-12	5.00222e-12	5.00222e-12	5.00222e-12
DCYTtex	0	0	2.50222e-12	2.50222e-12	2.50222e-12	2.50222e-12	2.50222e-12	2.50222e-12	2.50222e-12	2.50222e-12
DDCAtexi	0	0	5.00222e-12	5.00222e-12	5.00222e-12	5.00222e-12	5.00222e-12	5.00222e-12	5.00222e-12	5.00222e-12
DDGALK	0	0	5.00222e-12	5.00222e-12	5.00222e-12	5.00222e-12	5.00222e-12	5.00222e-12	5.00222e-12	5.00222e-12
DDGLCNt2rpp	0	0	1.00044e-11	1.00044e-11	1.00044e-11	1.00044e-11	1.00044e-11	1.00044e-11	1.00044e-11	1.00044e-11
DDGLCNtex	0	0	7.50444e-12	7.50444e-12	7.50444e-12	7.50444e-12	7.50444e-12	7.50444e-12	7.50444e-12	7.50444e-12
DDGLK	0	0	1.25056e-11	1.25056e-11	1.25056e-11	1.25056e-11	1.25056e-11	1.25056e-11	1.25056e-11	1.25056e-11
DDPA	0.329216	0.205356	0.0449089	0.043163	0.329216	0.0528742	0.0529637	0.0376465	0.0472669	0.287687
DDPGALA	0	0	5.00222e-12	5.00222e-12	5.00222e-12	5.00222e-12	5.00222e-12	5.00222e-12	5.00222e-12	5.00222e-12
DGK1	1.06652e-28	0	2.00089e-11	0	0	0	0	0	0	0
DGMPtex	0	0	0	0	0	0	0	0	0	0
DGSNt2pp	0	0	5.00222e-12	5.00222e-12	5.00222e-12	5.00222e-12	5.00222e-12	5.00222e-12	5.00222e-12	5.00222e-12
DGSNtex	0	0	2.50222e-12	2.50222e-12	2.50222e-12	2.50222e-12	2.50222e-12	2.50222e-12	2.50222e-12	2.50222e-12
DHAD1	0.774234	0.482947	0.105615	0.101509	0.774234	0.124347	0.124557	0.0885354	0.11116	2.04784
DHAD2	0.257258	0.160471	0.0350931	0.0337288	0.257258	0.0413174	0.0413873	0.0294181	0.0369357	0.224807
DHAPT	0	0.111966	9.05505	0	0	0	9.29935	7.50834	0	0
DHAtex	0	0	0	0	0	0	0	0	0	0
DHAtpp	0	0	0	0	0	0	0	0	0	0
DHBD	0	0	0	0	0	0	0	0	0	0
DHBS	0	0	0	0	1.00044e-11	0	0	0	1.00044e-11	0
DHBSH	0	0	0	0	1.00044e-11	0	0	0	1.00044e-11	0
DHCIND	0	0	0	0	0	0	0	0	0	0
DHCINDO	0	0	0	0	0	0	0	0	0	0
DHDPRy	0.328529	0.204928	0.0448153	0.043073	0.328529	0.052764	0.0528533	0.0375681	0.0471683	0.287087
DHDPS	0.328529	0.204928	0.0448153	0.043073	0.328529	0.052764	0.0528533	0.0375681	0.0471683	0.287087
DHFR	0.0237678	0.0148258	0.00324222	0.00311617	0.0237678	0.00381727	0.00382373	0.00271791	0.00341245	0.0207697
DHFS	0.000592447	0.000369553	8.08169e-05	7.76749e-05	0.000592447	9.51509e-05	9.5312e-05	6.77477e-05	8.50601e-05	0.000517713
DHNAOT4	0	0	0	0	0	0	0	0	0	0
DHNPA2	0.000592447	0.000369553	8.08169e-05	7.76749e-05	0.000592447	9.51509e-05	9.5312e-05	6.77477e-05	8.50601e-05	0.000517713
DHORD2	0	0.182727	0.0399603	0.0384067	0.292938	0.0470478	0.0471274	0	0.0420584	0.255985
DHORD5	0.292938	0	0	0	0	1.09139e-11	0	0.0334981	0	0
DHORTS	-0.292938	-0.182727	-0.0399603	-0.0384067	-0.292938	-0.0470478	-0.0471274	-0.0334981	-0.0420584	-0.255985
DHPPD	0	0	0	0	0	0	0	0	0	0
DHPPDA2	0.000394965	0.000246369	5.38779e-05	5.17833e-05	0.000394965	6.3434e-05	6.35413e-05	4.51651e-05	5.67068e-05	0.000345142
DHPS2	0.000592447	0.000369553	8.08169e-05	7.76749e-05	0.000592447	9.51509e-05	9.5312e-05	6.77477e-05	8.50601e-05	0.000517713
DHPTDCs	0.000394965	0.000246369	5.38779e-05	5.17833e-05	0.000394965	6.3434e-05	6.35413e-05	4.51651e-05	5.67068e-05	0.000345142
DHPTPE	0	0	0	0	0	0	0	0	0	0
DHQS	0.329216	0.205356	0.0449089	0.043163	0.329216	0.0528742	0.0529637	0.0376465	0.0472669	0.287687
DHQTi	0.329216	0.205356	0.0449089	0.043163	0.329216	0.0528742	0.0529637	0.0376465	0.0472669	0.287687
DIMPtex	0	0	0	0	0	0	0	0	0	0
DINSt2pp	0	0	5.00222e-12	5.00222e-12	5.00222e-12	5.00222e-12	5.00222e-12	5.00222e-12	5.00222e-12	5.00222e-12
DINStex	0	0	2.50222e-12	2.50222e-12	2.50222e-12	2.50222e-12	2.50222e-12	2.50222e-12	2.50222e-12	2.50222e-12
DKGLCNR1	0	0	0	0	0	0	0	0	0	0
DKGLCNR2x	0	0	0	0	0	0	0	0	0	0
DKGLCNR2y	0	0	0	0	0	0	0	0	0	0
DKMPPD	0	0	2.50111e-12	2.50111e-12	2.50111e-12	2.50111e-12	2.50111e-12	2.50111e-12	2.50111e-12	2.50111e-12
DKMPPD3	0	0	2.50111e-12	2.50111e-12	2.50111e-12	2.50111e-12	2.50111e-12	2.50111e-12	2.50111e-12	2.50111e-12
DMATT	0.000246189	0.000153566	3.35831e-05	3.22775e-05	0.000246189	3.95395e-05	3.96065e-05	2.81522e-05	3.53464e-05	0.000215133
DMPPS	0.00211563	0	0.000288597	0	0.00211563	0.000339784	3.96065e-05	0	0	0.00184875
DMQMT	0	0	0	0	0	0	0	0	0	0
DMSOR1	0	0	0	0	0	0	0	0	0	0
DMSOR1pp	0	0	0	0	0	0	0	0	0	0
DMSOR2	0	0	0	0	0	0	0	0	0	0
DMSOR2pp	0	0	0	0	0	0	0	0	0	0
DMSOtex	0	0	0	0	0	0	0	0	0	0
DMStex	0	0	0	0	0	0	0	0	0	0
DM_4HBA	0.000197482	0.000123184	2.6939e-05	2.58916e-05	0.000197482	3.1717e-05	3.17707e-05	2.25826e-05	2.83534e-05	0.000172571
DM_5DRIB	0	0	0	0	0	0	0	4.51651e-05	0	0
DM_AACALD	0	0	0	0	0	0	0	0	0	0
DM_HMFURN	0.000394965	0.000246369	5.38779e-05	5.17833e-05	0.000394965	6.3434e-05	6.35413e-05	4.51651e-05	5.67068e-05	0.000345142
DM_OXAM	0	0	0	0	0	0	0	0	0	0
DNMPPA	0.000592447	0.000369553	8.08169e-05	7.76749e-05	0.000592447	9.51509e-05	9.5312e-05	6.77477e-05	8.50601e-05	0.000517713
DNTPPA	0.000592447	0.000369553	8.08169e-05	7.76749e-05	0.000592447	9.51509e-05	9.5312e-05	6.77477e-05	8.50601e-05	0.000517713
DOGULNR	0	0	0	0	0	0	0	0	0	0
DOPAtex	0	0	0	0	0	0	0	0	0	0
DPCOAK	0.000510089	0.00031818	6.95823e-05	6.68771e-05	0.000510089	8.19237e-05	8.20623e-05	5.83299e-05	7.32356e-05	0.000445744
DPR	0.000510089	0.00031818	6.95823e-05	6.68771e-05	0.000510089	8.19237e-05	8.20623e-05	5.83299e-05	7.32356e-05	0.000445744
DRPA	0	0	5.00222e-12	2.50111e-11	0	1.50067e-11	0	4.1245e-09	0	0
DSBAO1	0	0	0	0	0	0	0	0	0	0
DSBAO2	0	0	0	0	0	0	0	0	0	0
DSBCGT	0	0	0	0	0	0	0	0	0	0
DSBDR	0	0	0	0	0	0	0	0	0	0
DSBGGT	0	0	0	0	0	0	0	0	0	0
DSERDHr	0	0	0	0	0	0	0	0	0	0
DSERt2pp	0	0	0	0	0	0	0	0	0	0
DSERtex	0	0	0	0	0	0	0	0	0	0
DTMPK	0.0231754	0.0144562	0.0031614	0.00303849	0.0231754	0.00372212	0.00372842	0.00265016	0.00332739	0.0202519
DTMPtex	0	0	0	0	0	0	0	0	0	0
DUMPtex	0	0	0	0	0	0	0	0	0	0
DURIK1	0	0	0	0	0	1.00044e-11	2.50111e-11	0	0	0
DURIPP	4.10676e-28	0	1.00044e-11	1.00044e-11	0	0	-1.50067e-11	1.00044e-11	-1.50067e-11	1.00044e-11
DURIt2pp	0	0	5.00222e-12	5.00222e-12	5.00222e-12	5.00222e-12	5.00222e-12	5.00222e-12	5.00222e-12	5.00222e-12
DURItex	0	0	2.50222e-12	2.50222e-12	2.50222e-12	2.50222e-12	2.50222e-12	2.50222e-12	2.50222e-12	2.50222e-12
DUTPDP	0	0	0	0	0	0	0	0	0	0
DXPRIi	0.00211563	0.00131967	0.000288597	0.000277377	0.00211563	0.000339784	0.000340359	0.000241927	0.00030375	0.00184875
DXPS	0.00251059	0.00156604	0.000342475	0.000329161	0.00251059	0.000403218	0.0004039	0.000287092	0.000360457	0.0021939
DXYLK	0	0	0	0	0	0	0	0	0	0
D_LACt2pp	0	0	0	0	0	0	0	-18.5064	0	0
D_LACtex	0	0	0	0	0	0	0	-18.5064	0	0
E4PD	0.000197482	0.000123184	2.6939e-05	2.58916e-05	0.000197482	3.1717e-05	3.17707e-05	2.25826e-05	2.83534e-05	0.000172571
EAR100x	0.181914	0.113473	0	0	0.181914	0.0292166	0.029266	0.0208023	0	0.158967
EAR100y	0	0	0.0248152	0	0	0	0	0	0.0098919	0
EAR120x	0.181914	0.113473	0	0	0.181914	0.0292166	0.029266	0.0208023	0	0.158967
EAR120y	0	0	0.0248152	0	0	0	0	0	0.0098919	0
EAR121x	0.133208	0.0830915	0	0.0413152	0.133208	0.021394	0.0214302	0.0152326	0.0353514	0.116404
EAR121y	0	0	0.0181711	0	0	0	0	0	0	0
EAR140x	0.113017	0.0704968	0.0154168	0	0.113017	0.0181512	0.0181819	0.0129237	0	0.0987601
EAR140y	0	0	0	0	0	0	0	0	0	0
EAR141x	0.133208	0.0830915	0.0181711	0.0413152	0.133208	0.021394	0.0214302	0.0152326	0.0353514	0.116404
EAR141y	0	0	0	0	0	0	0	0	0	0
EAR160x	0.113017	0.0704968	0.0154168	0	0.113017	0.0181512	0.0181819	0.0129237	0.0162263	0.0987601
EAR160y	0	0	0	0	0	0	0	0	0	0
EAR161x	0.133208	0.0830915	0.0181711	0.0322821	0.133208	0.021394	0.0214302	0.0152326	0.0191252	0.116404
EAR161y	0	0	0	0	0	0	0	0	0	0
EAR180x	0	0	0	0	-1.00044e-11	0	0	0	0	0
EAR180y	0	0	0	0	0	0	0	0	0	0
EAR181x	0	0	0	0	0	-1.00044e-11	0	0	0	0
EAR181y	0	0	0	0	0	0	0	0	0	0
EAR40x	0.315122	0.196565	0	0.0413152	0.315122	0.0506106	0.0506963	0.0360349	0	0.275371
EAR40y	0	0	0.0429864	0	0	0	0	0	0.0452433	0
EAR60x	0.315122	0.196565	0	0.0413152	0.315122	0.0506106	0.0506963	0.0360349	0	0.275371
EAR60y	0	0	0.0429864	0	0	0	0	0	0.0452433	0
EAR80x	0.315122	0.196565	0	0.0413152	0.315122	0.0506106	0.0506963	0.0360349	0	0.275371
EAR80y	0	0	0.0429864	0	0	0	0	0	0.0452433	0
ECA4COLIPAtex	-9.51119e-30	0	0	0	0	0	0	0	0	0
ECA4OALpp	-9.51119e-30	0	0	0	0	0	0	0	0	0
ECAP1pp	9.51119e-30	0	0	0	0	0	0	0	0	0
ECAP2pp	-9.51093e-30	0	0	0	0	0	0	0	0	0
ECAP3pp	-9.51093e-30	0	0	0	0	0	0	0	0	0
ECAtpp	0	0	0	0	0	0	0	0	0	0
ECOAH1	-8.87864e-28	0	0	0	0	0	2.50111e-12	0	0	0
ECOAH2	-8.87871e-28	0	0	0	0	0	2.50111e-12	0	0	0
ECOAH3	0	0	0	0	0	0	0	0	0	0
ECOAH4	-1.73024e-30	0	0	0	0	0	0	0	0	0
ECOAH5	1.76764e-27	0	0	0	0	0	0	0	0	0
ECOAH6	3.57519e-30	0	5.00222e-12	-0.00903305	0	0	0	-5.00222e-12	0	0
ECOAH7	0	0	0	0	0	0	0	0	0	1.00044e-11
ECOAH8	0	0	-1.00044e-11	-1.00044e-11	0	0	-1.00044e-11	-1.00044e-11	-1.00044e-11	-1.00044e-11
EDA	0	0	6.25278e-11	9.89941	1.25056e-11	2.251e-11	1.25056e-11	1.25056e-11	1.25056e-11	1.25056e-11
EDD	0	0	5.00222e-11	9.89941	0	1.00044e-11	0	0	0	0
EDTXS1	2.48247e-30	0	0	0	0	0	0	0	0	0
EDTXS2	0	0	0	0	0	0	0	0	0	0
EDTXS3	0	0	0	0	0	0	0	0	0	0
EDTXS4	0	0	0	0	0	0	0	0	0	0
ENLIPAtex	0	0	0	0	0	0	0	0	0	0
ENO	14.7734	18.6787	19.5104	0	14.7743	0	19.4148	19.6502	19.4052	14.8598
ENTCS	0	0	0	0	3.33481e-12	0	0	0	3.33481e-12	0
ENTERES	0	0	-3.32701e-12	-3.33481e-12	0	-3.33481e-12	-3.33481e-12	-3.33481e-12	0	-3.31811e-12
ENTERES2	0	0	0	0	0	0	0	0	0	0
ETHAAL	0	0	0	0	0	0	0	0	0	0
ETHAt2pp	0	0	0	0	0	0	0	0	0	0
ETHAtex	0	0	0	0	0	0	0	0	0	0
ETHSO3abcpp	0	0	0	0	0	0	0	0	0	0
ETHSO3tex	0	0	0	0	0	0	0	0	0	0
ETOHt2rpp	0	0	-18.1862	0	0	-10.7945	0	0	0	0
ETOHtex	0	0	-18.1862	0	0	-10.7945	0	0	0	0
EX_12ppd_R(e)	0	0	0	0	0	0	0	0	0	0
EX_12ppd_S(e)	0	0	5.00222e-12	5.00222e-12	5.00222e-12	5.00222e-12	5.00222e-12	5.00222e-12	5.00222e-12	5.00222e-12
EX_14glucan(e)	0	0	-1.66889e-12	-1.66889e-12	-1.66889e-12	-1.66889e-12	-1.66889e-12	-1.66889e-12	-1.66889e-12	-1.66889e-12
EX_15dap(e)	0	0	0	0	0	0	0	0	0	0
EX_23camp(e)	0	0	0	0	0	0	0	0	0	0
EX_23ccmp(e)	0	0	0	0	0	0	0	0	0	0
EX_23cgmp(e)	0	0	0	0	0	0	0	0	0	0
EX_23cump(e)	0	0	0	0	0	0	0	0	0	0
EX_23dappa(e)	0	0	0	0	0	0	0	0	0	0
EX_26dap_M(e)	0	0	0	0	0	0	0	0	0	0
EX_2ddglcn(e)	0	0	-5.00444e-12	-5.00444e-12	-5.00444e-12	-5.00444e-12	-5.00444e-12	-5.00444e-12	-5.00444e-12	-5.00444e-12
EX_34dhpac(e)	0	0	0	0	0	0	0	0	0	0
EX_3amp(e)	0	0	-2.22086e-15	-2.22086e-15	-2.22086e-15	-2.22086e-15	-2.22086e-15	-2.22086e-15	-2.22086e-15	-2.22086e-15
EX_3cmp(e)	0	0	-2.22086e-15	-2.22086e-15	-2.22086e-15	-2.22086e-15	-2.22086e-15	-2.22086e-15	-2.22086e-15	-2.22086e-15
EX_3gmp(e)	0	0	-2.22086e-15	-2.22086e-15	-2.22086e-15	-2.22086e-15	-2.22086e-15	-2.22086e-15	-2.22086e-15	-2.22086e-15
EX_3hcinnm(e)	0	0	0	0	0	0	0	0	0	0
EX_3hpppn(e)	0	0	0	0	0	0	0	0	0	0
EX_3ump(e)	0	0	-2.22086e-15	-2.22086e-15	-2.22086e-15	-2.22086e-15	-2.22086e-15	-2.22086e-15	-2.22086e-15	-2.22086e-15
EX_4abut(e)	0	0	0	0	0	0	0	0	0	0
EX_4hoxpacd(e)	0	0	0	0	0	0	0	0	0	0
EX_5dglcn(e)	0	0	0	0	0	0	0	0	0	0
EX_LalaDgluMdapDala(e)	0	0	0	0	0	0	0	0	0	0
EX_LalaDgluMdap(e)	0	0	0	0	0	0	0	0	0	0
EX_ac(e)	1.67586	0	0	18.2503	1.67641	0	0	0	8.62624	7.81597e-14
EX_acac(e)	0	0	0	0	0	0	0	0	0	0
EX_acald(e)	0	0	0	0	0	0	0	0	0	0
EX_acgal1p(e)	0	0	-2.22086e-15	-2.22086e-15	-2.22086e-15	-2.22086e-15	-2.22086e-15	-2.22086e-15	-2.22086e-15	-2.22086e-15
EX_acgal(e)	0	0	5.00222e-12	5.00222e-12	5.00222e-12	5.00222e-12	5.00222e-12	5.00222e-12	5.00222e-12	5.00222e-12
EX_acgam1p(e)	0	0	-2.22086e-15	-2.22086e-15	-2.22086e-15	-2.22086e-15	-2.22086e-15	-2.22086e-15	-2.22086e-15	-2.22086e-15
EX_acgam(e)	0	0	-2.22086e-15	-2.22086e-15	-2.22086e-15	-2.22086e-15	-2.22086e-15	-2.22086e-15	-2.22086e-15	-2.22086e-15
EX_acmana(e)	0	0	0	0	0	0	0	0	0	0
EX_acmum(e)	0	0	-1.66889e-12	-1.66889e-12	-1.66889e-12	-1.66889e-12	-1.66889e-12	-1.66889e-12	-1.66889e-12	-1.66889e-12
EX_acnam(e)	0	0	0	0	0	0	0	0	0	0
EX_acolipa(e)	0	0	0	0	0	0	0	0	0	0
EX_acser(e)	0	0	0	0	0	0	0	0	0	0
EX_ade(e)	0	0	0	0	0	0	0	0	0	0
EX_adn(e)	0	0	5.00222e-12	5.00222e-12	5.00222e-12	5.00222e-12	5.00222e-12	5.00222e-12	5.00222e-12	5.00222e-12
EX_adocbl(e)	0	0	-1.66889e-12	-1.66889e-12	-1.66889e-12	-1.66889e-12	-1.66889e-12	-1.66889e-12	-1.66889e-12	-1.66889e-12
EX_ag(e)	0	0	0	0	0	0	0	0	0	0
EX_agm(e)	0	0	0	0	0	0	0	0	0	0
EX_akg(e)	0	0	0	0	0	0	0	0	0	0
EX_ala_B(e)	0	0	0	0	0	0	0	0	0	0
EX_ala_D(e)	0	0	0	0	0	0	0	0	0	0
EX_ala_L(e)	0	0	0	0	0	0	0	0	0	0
EX_alaala(e)	0	0	0	0	0	0	0	0	0	0
EX_all_D(e)	0	0	0	0	0	0	0	0	0	0
EX_alltn(e)	0	0	0	0	0	0	0	0	0	0
EX_amp(e)	0	0	0	0	0	0	0	0	0	0
EX_anhgm(e)	0	0	0	0	0	0	0	0	0	0
EX_arab_L(e)	0	0	-1.58422e-11	-1.58422e-11	-1.58422e-11	-1.58422e-11	-1.58422e-11	-1.58422e-11	-1.58422e-11	-1.58422e-11
EX_arbtn(e)	0	0	0	0	0	0	0	0	0	0
EX_arbtn_fe3(e)	0	0	0	0	0	0	0	0	0	0
EX_arg_L(e)	0	0	0	0	0	0	0	0	0	0
EX_ascb_L(e)	0	0	0	0	0	0	0	0	0	0
EX_asn_L(e)	0	0	0	0	0	0	0	0	0	0
EX_aso3(e)	0	0	0	0	0	0	0	0	0	0
EX_asp_L(e)	0	0	0	0	0	0	0	0	0	0
EX_but(e)	0	0	0	0	0	0	0	0	0	0
EX_butso3(e)	0	0	0	0	0	0	0	0	0	0
EX_ca2(e)	-0.00419495	-0.0026167	-0.000572241	-0.000549994	-0.00419495	-0.000673737	-0.000674877	-0.000479702	-0.000602287	-0.00366578
EX_cbi(e)	0	0	-1.66889e-12	-1.66889e-12	-1.66889e-12	-1.66889e-12	-1.66889e-12	-1.66889e-12	-1.66889e-12	-1.66889e-12
EX_cbl1(e)	0	0	5.00222e-12	5.00222e-12	5.00222e-12	5.00222e-12	5.00222e-12	5.00222e-12	5.00222e-12	5.00222e-12
EX_cd2(e)	0	0	0	0	0	0	0	0	0	0
EX_cgly(e)	0	0	0	0	0	0	0	0	0	0
EX_chol(e)	0	0	0	0	0	0	0	0	0	0
EX_cit(e)	0	0	0	0	0	0	0	0	0	0
EX_cl(e)	-0.00419495	-0.0026167	-0.000572241	-0.000549994	-0.00419495	-0.000673737	-0.000674877	-0.000479702	-0.000602287	-0.00366578
EX_cmp(e)	0	0	0	0	0	0	0	0	0	0
EX_co2(e)	20.382	12.1324	18.2461	18.7445	20.3831	7.04859	0.871428	0.198431	0	20.0828
EX_cobalt2(e)	-0.00279663	-0.00174447	-0.000381494	-0.000366663	-0.00279663	-0.000449158	-0.000449918	-0.000319801	-0.000401525	-0.00244385
EX_colipa(e)	9.51048e-30	0	-5.00444e-12	-5.00444e-12	-5.50444e-12	-5.50444e-12	-5.50444e-12	-5.00444e-12	-5.00444e-12	-5.00444e-12
EX_cpgn(e)	0	0	0	0	0	0	0	0	0	0
EX_cpgn_un(e)	0	0	0	0	0	0	0	0	0	0
EX_crn(e)	0	0	-3.60892e-11	-3.60892e-11	-3.60892e-11	-3.60892e-11	-3.60892e-11	-3.60369e-11	-3.60892e-11	-3.60892e-11
EX_csn(e)	0	0	0	0	0	0	0	0	0	0
EX_cu2(e)	-0.00279663	-0.00174447	-0.000381494	-0.000366663	-0.00279663	-0.000449158	-0.000449918	-0.000319801	-0.000401525	-0.00244385
EX_cu(e)	0	0	0	0	0	0	0	0	0	0
EX_cyan(e)	0	0	0	0	0	0	0	0	0	0
EX_cynt(e)	0	0	0	0	0	0	0	0	0	0
EX_cys_D(e)	0	0	0	0	0	0	0	0	0	0
EX_cys_L(e)	0	0	0	0	0	0	0	0	0	0
EX_cytd(e)	0	0	5.00222e-12	5.00222e-12	5.00222e-12	5.00222e-12	5.00222e-12	5.00222e-12	5.00222e-12	5.00222e-12
EX_dad_2(e)	0	0	-2.22086e-15	-2.22086e-15	-2.22086e-15	-2.22086e-15	-2.22086e-15	-2.22086e-15	-2.22086e-15	-2.22086e-15
EX_damp(e)	0	0	0	0	0	0	0	0	0	0
EX_dca(e)	0	0	0	0	0	0	0	0	0	0
EX_dcmp(e)	0	0	0	0	0	0	0	0	0	0
EX_dcyt(e)	0	0	-2.22086e-15	-2.22086e-15	-2.22086e-15	-2.22086e-15	-2.22086e-15	-2.22086e-15	-2.22086e-15	-2.22086e-15
EX_ddca(e)	0	0	-1.66889e-12	-1.66889e-12	-1.66889e-12	-1.66889e-12	-1.66889e-12	-1.66889e-12	-1.66889e-12	-1.66889e-12
EX_dgmp(e)	0	0	0	0	0	0	0	0	0	0
EX_dgsn(e)	0	0	-2.22086e-15	-2.22086e-15	-2.22086e-15	-2.22086e-15	-2.22086e-15	-2.22086e-15	-2.22086e-15	-2.22086e-15
EX_dha(e)	0	0	0	0	0	0	0	0	0	0
EX_dimp(e)	0	0	0	0	0	0	0	0	0	0
EX_din(e)	0	0	-2.22086e-15	-2.22086e-15	-2.22086e-15	-2.22086e-15	-2.22086e-15	-2.22086e-15	-2.22086e-15	-2.22086e-15
EX_dms(e)	0	0	0	0	0	0	0	0	0	0
EX_dmso(e)	0	0	0	0	0	0	0	0	0	0
EX_dopa(e)	0	0	0	0	0	0	0	0	0	0
EX_dtmp(e)	0	0	0	0	0	0	0	0	0	0
EX_dump(e)	0	0	0	0	0	0	0	0	0	0
EX_duri(e)	0	0	-2.22086e-15	-2.22086e-15	-2.22086e-15	-2.22086e-15	-2.22086e-15	-2.22086e-15	-2.22086e-15	-2.22086e-15
EX_eca4colipa(e)	-9.51119e-30	0	0	0	0	0	0	0	0	0
EX_enlipa(e)	0	0	0	0	0	0	0	0	0	0
EX_enter(e)	0	0	0	3.33481e-12	0	0	3.33481e-12	3.33481e-12	3.33481e-12	3.33481e-12
EX_etha(e)	0	0	0	0	0	0	0	0	0	0
EX_ethso3(e)	0	0	0	0	0	0	0	0	0	0
EX_etoh(e)	0	0	18.1862	0	0	10.7945	0	0	0	0
EX_f6p(e)	0	0	0	0	0	0	0	0	0	0
EX_fald(e)	0	0	0	0	0	0	0	0	0	0
EX_fe2(e)	-0.00668783	-0.00809702	-0.0009123	-0.00990884	-0.00668783	1.57188e-07	-0.00107593	-0.000764769	-0.0009602	-8.48453
EX_fe3(e)	-0.00629287	0	-0.000858422	0.00820696	-0.00629287	-0.00208494	-0.00101239	-0.000719604	-0.000903494	8.47319
EX_fe3dcit(e)	0	0	-1.66889e-12	-1.66889e-12	-1.66889e-12	-1.66889e-12	-1.66889e-12	-1.66889e-12	-1.66889e-12	-1.66889e-12
EX_fe3dhbzs(e)	0	0	-1.66889e-12	-1.66889e-12	-1.66889e-12	-1.66889e-12	-1.66889e-12	-1.66889e-12	-1.66889e-12	-1.66889e-12
EX_fe3hox(e)	0	0	0	0	0	0	0	0	0	0
EX_fe3hox_un(e)	0	0	0	0	0	0	0	0	0	0
EX_fecrm(e)	0	0	0	0	0	0	0	0	0	0
EX_fecrm_un(e)	0	0	0	0	0	0	0	0	0	0
EX_feenter(e)	0	0	0	0	0	0	0	0	0	0
EX_feoxam(e)	0	0	0	0	0	0	0	0	0	0
EX_feoxam_un(e)	0	0	0	0	0	0	0	0	0	0
EX_for(e)	0.00217231	0	0.434614	0.000284803	0	25.538	18.4316	0	0	0
EX_fru(e)	0	0	0	0	0	0	0	0	0	0
EX_frulys(e)	0	0	0	0	0	0	0	0	0	0
EX_fruur(e)	0	0	0	0	0	0	0	0	0	0
EX_fuc_L(e)	0	0	-7.50444e-12	-7.50444e-12	-7.50444e-12	-7.50444e-12	-7.50444e-12	-7.50444e-12	-7.50444e-12	-7.50444e-12
EX_fum(e)	0	0	0	0	0	0	0	0	9.38519	0
EX_g1p(e)	0	0	-2.50222e-12	-2.50222e-12	-2.50222e-12	-2.50222e-12	-2.50222e-12	-2.50222e-12	-2.50222e-12	-2.50222e-12
EX_g3pc(e)	0	0	-1.11043e-15	-1.11043e-15	-1.11043e-15	-1.11043e-15	-1.11043e-15	-1.11043e-15	-1.11043e-15	-2.50222e-12
EX_g3pe(e)	0	0	0	0	0	0	0	0	0	0
EX_g3pg(e)	0	0	0	0	0	0	0	0	0	0
EX_g3pi(e)	0	0	0	0	0	0	0	0	0	0
EX_g3ps(e)	0	0	0	0	0	0	0	0	0	0
EX_g6p(e)	0	0	0	0	0	0	0	0	0	0
EX_gal1p(e)	0	0	-2.50222e-12	-2.50222e-12	-2.50222e-12	-2.50222e-12	-2.50222e-12	-2.50222e-12	-2.50222e-12	-2.50222e-12
EX_gal_bD(e)	0	0	0	0	0	0	0	0	0	0
EX_gal(e)	0	0	-3.25155e-11	-3.25155e-11	-3.25155e-11	-3.25155e-11	-3.25155e-11	-3.25155e-11	-3.25155e-11	-3.25155e-11
EX_galct_D(e)	0	0	0	0	0	0	0	0	0	0
EX_galctn_D(e)	0	0	0	0	0	0	0	0	0	0
EX_galctn_L(e)	0	0	0	0	0	0	0	0	0	0
EX_galt(e)	0	0	0	0	0	0	0	0	0	0
EX_galur(e)	0	0	0	0	0	0	0	0	0	0
EX_gam6p(e)	0	0	0	0	0	0	0	0	0	0
EX_gam(e)	0	0	0	0	0	0	0	0	0	0
EX_gbbtn(e)	0	0	2.00089e-11	2.00089e-11	2.00089e-11	2.00089e-11	2.00089e-11	2.00089e-11	2.00089e-11	2.00089e-11
EX_gdp(e)	0	0	0	0	0	0	0	0	0	0
EX_glc(e)	-10	-10	-10	-10	-10	-10	-10	-10	-10	-10
EX_glcn(e)	0	0	0	0	0	0	0	0	0	0
EX_glcr(e)	0	0	0	0	0	0	0	0	0	0
EX_glcur1p(e)	0	0	-2.50222e-12	-2.50222e-12	-2.50222e-12	-2.50222e-12	-2.50222e-12	-2.50222e-12	-2.50222e-12	-2.50222e-12
EX_glcur(e)	0	0	2.50111e-12	2.50111e-12	2.50111e-12	2.50111e-12	2.50111e-12	2.50111e-12	2.50111e-12	2.50111e-12
EX_gln_L(e)	0	0	0	0	0	0	0	0	0	0
EX_glu_L(e)	0	0	0	0	0	0	0	0	0	0
EX_gly(e)	0	0	0	0	0	0	0	0	0	0
EX_glyald(e)	0	0	0	0	0	0	0	0	0	0
EX_glyb(e)	0	0	0	0	0	0	0	0	0	0
EX_glyc2p(e)	0	0	0	0	0	0	0	0	0	0
EX_glyc3p(e)	0	0	0	0	0	0	0	0	0	0
EX_glyc_R(e)	0	0	0	0	0	0	0	0	0	0
EX_glyc(e)	0	0	0	4.67188e-14	0	0	0	0	0	0
EX_glyclt(e)	0	0	0	0	0	9.51509e-05	17.4314	6.77477e-05	8.50576e-05	0
EX_gmp(e)	0	0	0	0	0	0	0	0	0	0
EX_gsn(e)	0	0	-7.50444e-12	-7.50444e-12	-7.50444e-12	-7.50444e-12	-7.50444e-12	-7.50444e-12	-7.50444e-12	-7.50444e-12
EX_gthox(e)	0	0	0	0	0	0	0	0	0	0
EX_gthrd(e)	0	0	0	0	0	0	0	0	0	0
EX_gtp(e)	0	0	0	0	0	0	0	0	0	0
EX_gua(e)	0	0	0	0	0	0	0	0	0	0
EX_h2(e)	0	0	-1.25067e-11	-1.25067e-11	-1.25067e-11	-1.25067e-11	-1.25067e-11	-1.25067e-11	-1.25067e-11	-1.25067e-11
EX_h2o2(e)	0	0	0	0	0	0	0	0	0	0
EX_h2o(e)	43.7089	32.9968	3.24187	21.8074	43.71	1.00044e-11	4.62421	2.89971	22.1195	46.0777
EX_h2s(e)	0	0	0	0	0	0	0	0	0	0
EX_h(e)	9.81144	17.693	1.54411	19.308	9.80981	26.8454	37.1715	19.5041	28.5645	-1.00044e-11
EX_hacolipa(e)	0	0	5.00222e-12	5.00222e-12	5.00222e-12	5.00222e-12	5.00222e-12	5.00222e-12	5.00222e-12	5.00222e-12
EX_halipa(e)	0	0	5.00222e-12	5.00222e-12	5.00222e-12	5.00222e-12	5.00222e-12	5.00222e-12	5.00222e-12	5.00222e-12
EX_hdca(e)	0	0	-1.30067e-11	-1.30067e-11	-1.30067e-11	-1.30067e-11	-1.30067e-11	-1.30067e-11	-1.30067e-11	-1.30067e-11
EX_hdcea(e)	0	0	-1.66889e-12	-1.66889e-12	-1.66889e-12	-1.66889e-12	-1.66889e-12	-1.66889e-12	-1.66889e-12	-1.66889e-12
EX_hg2(e)	0	0	0	0	0	0	0	0	0	0
EX_his_L(e)	0	0	0	0	0	0	3.46945e-18	0	0	0
EX_hom_L(e)	0	0	0	0	0	0	0	0	0	0
EX_hxa(e)	-8.87879e-28	0	0	0	0	0	2.50111e-12	0	0	0
EX_hxan(e)	0	0	0	0	0	0	0	0	0	0
EX_idon_L(e)	0	0	-3.75178e-11	0	0	0	0	0	-3.75178e-11	0
EX_ile_L(e)	0	0	0	0	0	0	0	0	0	0
EX_imp(e)	0	0	0	0	0	0	0	0	0	0
EX_indole(e)	0	0	0	0	0	0	0	0	0	0
EX_inost(e)	0	0	1.00044e-11	1.00044e-11	1.00044e-11	1.00044e-11	1.00044e-11	1.00044e-11	1.00044e-11	1.00044e-11
EX_ins(e)	0	0	0	0	0	0	0	0	0	0
EX_isetac(e)	0	0	0	0	0	0	0	0	0	0
EX_k(e)	-0.157277	-0.0981056	-0.0214545	-0.0206204	-0.157277	-0.0252598	-0.0253025	-0.017985	-0.022581	-0.137438
EX_kdo2lipid4(e)	0	0	0	0	0	0	4.33681e-19	0	0	0
EX_lac_D(e)	0	0	0	0	0	0	0	18.5064	0	0
EX_lac_L(e)	0	0	-1.25067e-11	-1.25067e-11	-1.25067e-11	-1.25067e-11	-1.25067e-11	-1.25067e-11	-1.25067e-11	-1.25067e-11
EX_lcts(e)	0	0	0	0	0	0	0	0	0	0
EX_leu_L(e)	0	0	0	0	0	0	1.38778e-17	0	0	1.37127
EX_lipa_cold(e)	0	0	0	0	0	0	0	0	0	0
EX_lipa(e)	-6.70504e-30	0	-2.50222e-12	-2.50222e-12	-2.50222e-12	-2.50222e-12	-2.50222e-12	-2.50222e-12	-2.50222e-12	-2.50222e-12
EX_lys_L(e)	0	0	0	0	0	0	6.93889e-18	0	0	0
EX_lyx_L(e)	0	0	0	0	0	0	0	0	0	0
EX_mal_D(e)	0	0	0	0	0	0	0	0	0	0
EX_mal_L(e)	0	0	0	0	0	0	0	0	0	0
EX_malt(e)	0	0	-1.66889e-12	-1.66889e-12	-1.66889e-12	-1.66889e-12	-1.66889e-12	-1.66889e-12	-1.66889e-12	-1.66889e-12
EX_malthx(e)	0	0	-1.66889e-12	-1.66889e-12	-1.66889e-12	-1.66889e-12	-1.66889e-12	-1.66889e-12	-1.66889e-12	-1.66889e-12
EX_maltpt(e)	0	0	-1.66889e-12	-1.66889e-12	-1.66889e-12	-1.66889e-12	-1.66889e-12	-1.66889e-12	-1.66889e-12	-1.66889e-12
EX_malttr(e)	0	0	-1.66889e-12	-1.66889e-12	-1.66889e-12	-1.66889e-12	-1.66889e-12	-1.66889e-12	-1.66889e-12	-1.66889e-12
EX_maltttr(e)	0	0	-1.66889e-12	-1.66889e-12	-1.66889e-12	-1.66889e-12	-1.66889e-12	-1.66889e-12	-1.66889e-12	-1.66889e-12
EX_man6p(e)	0	0	0	0	0	0	0	0	0	0
EX_man(e)	0	0	0	0	0	0	0	0	0	0
EX_manglyc(e)	0	0	0	0	0	0	0	0	0	0
EX_melib(e)	0	0	0	0	0	0	0	0	0	0
EX_met_D(e)	0	0	0	0	0	0	0	0	0	0
EX_met_L(e)	0	0	0	0	0	0	0	0	0	0
EX_metsox_R_L(e)	0	0	0	0	0	0	0	0	0	0
EX_metsox_S_L(e)	0	0	0	0	0	0	0	0	0	0
EX_mg2(e)	-0.00699158	-0.00436117	-0.000953736	-0.000916657	-0.00699158	-0.00112289	-0.0011248	-0.000799504	-0.00100381	-0.00610963
EX_minohp(e)	0	0	-1.66889e-12	-1.66889e-12	-1.66889e-12	-1.66889e-12	-1.66889e-12	-1.66889e-12	-1.66889e-12	-1.66889e-12
EX_mmet(e)	0	0	0	0	0	0	0	0	0	0
EX_mn2(e)	-0.00279663	-0.00174447	-0.000381494	-0.000366663	-0.00279663	-0.000449158	-0.000449918	-0.000319801	-0.000401525	-0.00244385
EX_mnl(e)	0	0	0	0	0	0	0	0	0	0
EX_mobd(e)	-0.00279663	-0.00174447	-0.000381494	-0.000366663	-0.00279663	-0.000449158	-0.000449918	-0.000319801	-0.000401525	-0.00244385
EX_mso3(e)	0	0	0	0	0	0	0	0	0	0
EX_n2o(e)	0	0	0	0	0	0	0	0	0	0
EX_na1(e)	4.51665e-14	0	0	0	0	0	0	0	0	0
EX_nac(e)	0	0	0	0	0	0	0	0	0	0
EX_nh4(e)	-9.55004	-5.95706	-1.30274	-1.25209	-9.55004	-1.5338	-1.53639	-1.09207	-1.37114	-9.71662
EX_ni2(e)	0	0	0	0	0	0	0	0	0	0
EX_nmn(e)	0	0	0	0	0	0	0	0	0	0
EX_no2(e)	0	0	-2.72959e-12	-2.72959e-12	-2.72959e-12	-2.72959e-12	-2.72959e-12	-2.72959e-12	-2.72959e-12	-1.25067e-11
EX_no3(e)	0	0	0	0	0	0	0	0	0	0
EX_no(e)	0	0	0	0	0	0	0	0	0	0
EX_o16a4colipa(e)	0	0	5.00222e-12	5.00222e-12	5.00222e-12	5.00222e-12	5.00222e-12	5.00222e-12	5.00222e-12	5.00222e-12
EX_o2(e)	-18.5	-14.1146	-0.0202389	-18.5	-18.5	-8.72041	-18.5	-2.66738e-11	-9.11487	-18.5
EX_o2s(e)	0	0	0	0	0	0	0	0	0	0
EX_ocdca(e)	0	0	-1.66889e-12	-1.66889e-12	-1.66889e-12	-1.66889e-12	-1.66889e-12	-1.66889e-12	-1.66889e-12	-1.66889e-12
EX_ocdcea(e)	0	0	-1.66889e-12	-1.66889e-12	-1.66889e-12	-1.66889e-12	-1.66889e-12	-1.66889e-12	-1.66889e-12	-1.66889e-12
EX_octa(e)	0	0	0	0	0	0	0	0	0	0
EX_orn(e)	0	0	0	0	0	0	0	0	0	0
EX_orot(e)	0	0	0	0	0	0	0	0	0	0
EX_pacald(e)	0	0	0	0	0	0	0	0	0	0
EX_peamn(e)	0	0	0	0	0	0	0	0	0	0
EX_phe_L(e)	0	0	0	0	0	0	3.46945e-18	0	0	0
EX_pheme(e)	0	0	0	0	0	0	0	0	0	0
EX_pi(e)	-0.851314	-0.531027	-0.116129	-0.111615	-0.851314	-0.136727	-0.136958	-0.0973497	-0.122227	-0.743925
EX_pnto_R(e)	0	0	0	0	0	0	0	0	0	0
EX_ppa(e)	0	0	0	0	0	0	0	0	0	0
EX_ppal(e)	0	0	0	0	0	0	0	0	0	0
EX_pppn(e)	0	0	0	0	0	0	0	0	0	0
EX_ppt(e)	0	0	0	0	0	0	0	0	0	0
EX_pro_L(e)	0	0	0	0	0	0	0	0	0	0
EX_progly(e)	0	0	0	0	0	0	0	0	0	0
EX_psclys(e)	0	0	0	0	0	0	0	0	0	0
EX_pser_L(e)	0	0	0	0	0	0	0	0	0	0
EX_ptrc(e)	0	0	0	0	0	0	0	0	0	-2.502e-12
EX_pyr(e)	0	0	0	0	0	0	0	0	0	0
EX_r5p(e)	0	0	0	0	0	0	0	0	0	0
EX_rib_D(e)	0	0	-2.50222e-12	-2.50222e-12	-2.50222e-12	-2.50222e-12	-2.50222e-12	-2.50222e-12	-2.50222e-12	-2.50222e-12
EX_rmn(e)	0	0	0	0	0	0	0	0	0	0
EX_sbt_D(e)	0	0	0	0	0	0	0	0	0	0
EX_ser_D(e)	0	0	0	0	0	0	0	0	0	0
EX_ser_L(e)	0	0	0	0	0	0	0	0	0	0
EX_skm(e)	0	0	0	0	0	0	0	0	0	0
EX_so2(e)	0	0	0	0	0	0	0	0	0	0
EX_so3(e)	0	0	0	0	0	0	0	0	0	0
EX_so4(e)	-0.221614	-0.138237	-0.0302308	-0.0290555	-0.221614	-0.0355927	-0.0356529	-0.0253421	-0.0318181	-0.193659
EX_spmd(e)	0	0	0	0	0	0	0	0	0	0
EX_succ(e)	0	6.31176	0	0	0	0	0	0.0337966	0	0
EX_sucr(e)	0	0	0	0	0	0	0	0	0	0
EX_sulfac(e)	0	0	0	0	0	0	0	0	0	0
EX_tartr_L(e)	0	0	0	0	0	0	0	0	0	0
EX_taur(e)	0	0	0	0	0	0	0	0	0	0
EX_tcynt(e)	0	0	0	0	0	0	0	0	0	0
EX_thm(e)	0	0	0	0	0	0	0	0	0	0
EX_thr_L(e)	0	0	0	0	0	0	0	0	0	1.22596e-08
EX_thrp(e)	0	0	0	0	0	0	0	0	0	0
EX_thym(e)	0	0	0	0	0	0	0	0	0	0
EX_thymd(e)	0	0	0	0	0	0	0	0	0	0
EX_tma(e)	0	0	0	0	0	0	0	0	0	0
EX_tmao(e)	0	0	0	0	0	0	0	0	0	0
EX_tre(e)	0	0	0	0	0	0	0	0	0	0
EX_trp_L(e)	0	0	0	0	0	0	0	0	0	0
EX_tsul(e)	0	0	0	0	0	0	0	0	0	0
EX_ttdca(e)	0	0	-1.66889e-12	-1.66889e-12	-1.66889e-12	-1.66889e-12	-1.66889e-12	-1.66889e-12	-1.66889e-12	-1.66889e-12
EX_ttdcea(e)	0	0	-1.66889e-12	-1.66889e-12	-1.66889e-12	-1.66889e-12	-1.66889e-12	-1.66889e-12	-1.66889e-12	-1.66889e-12
EX_tungs(e)	0	0	0	0	0	0	0	0	0	0
EX_tym(e)	0	0	0	0	0	0	0	0	0	0
EX_tyr_L(e)	0	0	0	0	0	0	3.46945e-18	0	0	0
EX_tyrp(e)	0	0	0	0	0	0	0	0	0	0
EX_uacgam(e)	0	0	0	0	0	0	0	0	0	0
EX_udpacgal(e)	0	0	0	0	0	0	0	0	0	0
EX_udpg(e)	0	0	0	0	0	0	0	0	0	0
EX_udpgal(e)	0	0	0	0	0	0	0	0	0	0
EX_udpglcur(e)	0	0	0	0	0	0	0	0	0	0
EX_ump(e)	0	0	-2.25111e-11	-2.25111e-11	-2.25111e-11	-2.25111e-11	-2.25111e-11	-2.25111e-11	-2.25111e-11	-2.25111e-11
EX_ura(e)	0	0	0	0	0	0	0	0	0	0
EX_urea(e)	0	0	0	0	0	0	0	0	0	0
EX_uri(e)	0	0	3.00133e-11	3.00133e-11	3.00133e-11	3.00133e-11	3.00133e-11	3.00133e-11	3.00133e-11	3.00133e-11
EX_val_L(e)	0	0	0	0	0	0	0	0	0	0
EX_xan(e)	0	0	0	0	0	0	0	0	0	0
EX_xmp(e)	0	0	0	0	0	0	0	0	0	0
EX_xtsn(e)	0	0	0	0	0	0	0	0	0	0
EX_xyl_D(e)	0	0	-7.50444e-12	-7.50444e-12	-7.50444e-12	-7.50444e-12	-7.50444e-12	-7.50444e-12	-7.50444e-12	-7.50444e-12
EX_xylu_L(e)	0	0	0	0	0	0	0	0	0	0
EX_zn2(e)	-0.00279663	-0.00174447	-0.000381494	-0.000366663	-0.00279663	-0.000449158	-0.000449918	-0.000319801	-0.000401525	-0.00244385
Ec_biomass_iAF1260_core_59p81M	0.885571	0.552396	0.120802	0.116106	0.885571	0.142229	0.142469	0.101267	0.127145	0.773861
F6PA	0	0.111966	9.05505	0	0	0	9.29935	7.50834	0	0
F6PP	0	0	0	0	0	0	0	0	0	0
F6Pt6_2pp	0	0	0	0	0	0	0	0	0	0
F6Ptex	0	0	0	0	0	0	0	0	0	0
FA100ACPHi	1.78212e-27	0	0	0	0	0	0	0	0	0
FA120ACPHi	0	0	0	0	0	0	0	0	0	0
FA140ACPHi	0	0	0	0	0	0	0	0	0	0
FA141ACPHi	0	0	0	0	0	0	0	0	0	0
FA160ACPHi	0	0	-1.50067e-11	0	0	0	0	0	0	0
FA161ACPHi	0	0	0	0	0	0	0	0	0	0
FA80ACPHi	-4.96944e-30	0	0	0	0	0	0	0	0	0
FACOAE100	-1.77366e-27	0	0	0	0	0	0	0	0	0
FACOAE120	0	0	0	0.00903305	5.00222e-12	0	0	0	0	5.00222e-12
FACOAE140	0	0	0	0	1.00044e-11	4.502e-11	5.00222e-12	0	0.0162263	0
FACOAE141	0	0	0	0	0	0	0	0	0	0
FACOAE160	0	0	1.50067e-11	0.0148175	0	0	7.50333e-12	1.00044e-11	1.50067e-11	2.00089e-11
FACOAE161	0	0	0	0	0	0	0	0	0	0
FACOAE180	0	0	0	-5.00222e-12	0	-5.00222e-12	0	0	-5.00222e-12	-5.00222e-12
FACOAE181	0	0	0	0	0	0	0	0	0	0
FACOAE60	0	0	0	0	0	0	2.50111e-12	0	0	0
FACOAE80	3.58149e-30	0	0	0	0	0	0	0	0	0
FACOAL100t2pp	0	0	0	0	0	0	0	0	0	0
FACOAL120t2pp	-1.76769e-27	0	5.00222e-12	5.00222e-12	5.00222e-12	0	0	-5.00222e-12	0	5.00222e-12
FACOAL140t2pp	0	0	-5.00222e-12	5.00222e-12	5.00222e-12	5.00222e-12	5.00222e-12	5.00222e-12	5.00222e-12	5.00222e-12
FACOAL141t2pp	1.58907e-33	0	0	0.00903305	5.00222e-12	4.00178e-11	0	0	0.0162263	5.00222e-12
FACOAL160t2pp	0	0	5.00222e-12	5.00222e-12	0	0	-2.50111e-12	0	5.00222e-12	0
FACOAL161t2pp	0	0	0	0.0148175	0	0	0	0	0	0
FACOAL180t2pp	0	0	5.00222e-12	0	-5.00222e-12	0	5.00222e-12	5.00222e-12	0	0
FACOAL181t2pp	0	0	5.00222e-12	5.00222e-12	5.00222e-12	-5.00222e-12	5.00222e-12	5.00222e-12	5.00222e-12	5.00222e-12
FACOAL60t2pp	0	0	0	0	0	0	0	0	0	0
FACOAL80t2pp	0	0	0	0	0	0	0	0	0	0
FADRx	0	0	0	0.0148175	1.00044e-11	0.000537134	0	-1.00044e-11	0.0162263	1.00044e-11
FADRx2	0	0	0	0	0	0	0	0	0	0
FALDH2	0	0	0	0	0	0	0	0	0	0
FALDtex	0	0	0	0	0	0	0	0	0	0
FALDtpp	0	0	0	0	0	0	0	0	0	0
FALGTHLs	0	0	0	0	0	0	0	0	0	0
FBA	7.64384	9.40948	0.8403	0	7.64373	9.87678	0.577227	2.4039	9.81713	7.36725
FBP	0	0	0	0	0	0	0	0	0	0
FCI	0	0	1.00044e-11	1.00044e-11	1.00044e-11	1.00044e-11	1.00044e-11	1.00044e-11	1.00044e-11	1.00044e-11
FCLK	0	0	1.00044e-11	1.00044e-11	1.00044e-11	1.00044e-11	1.00044e-11	1.00044e-11	1.00044e-11	1.00044e-11
FCLPA	0	0	1.00044e-11	1.00044e-11	1.00044e-11	1.00044e-11	1.00044e-11	1.00044e-11	1.00044e-11	1.00044e-11
FCLT	0.000197482	0.000123184	2.6939e-05	2.58916e-05	0.000197482	3.1717e-05	3.17707e-05	2.25826e-05	2.83534e-05	0.000172571
FDH4pp	0	0	0	0	0	0	0	0	0	0
FDH5pp	0	0	0	0	0	0	0	0	0	0
FDMO	0	0	0	0	0	0	0	0	0	0
FDMO2	0	0	0	0	0	0	0	0	0	0
FDMO3	0	0	0	0	0	0	0	0	0	0
FDMO4	0	0	0	0	0	0	0	0	0	0
FDMO6	0	0	0	0	0	0	0	0	0	0
FE2abcpp	0	0	0	0	0	0	0	0	0	0
FE2t2pp	0	0	0	0	0	0	0	0	0.0009602	0
FE2t3pp	0	0	0	0	0	1.57188e-07	0	0	0	0
FE2tex	0.00668783	0.00809702	0.0009123	0.00990884	0.00668783	-1.57188e-07	0.00107593	0.000764769	0.0009602	8.48453
FE2tpp	0.00668783	0.0041717	0.0009123	0.000876833	0.00668783	0	0.00107593	0.000764769	0	0.0058442
FE3DCITabcpp	0	0	1.00044e-11	1.00044e-11	1.00044e-11	1.00044e-11	1.00044e-11	1.00044e-11	1.00044e-11	1.00044e-11
FE3DCITtonex	0	0	5.00222e-12	5.00222e-12	5.00222e-12	5.00222e-12	5.00222e-12	5.00222e-12	5.00222e-12	5.00222e-12
FE3DHBZR	0	0	1.00044e-11	1.00044e-11	1.00044e-11	1.00044e-11	1.00044e-11	1.00044e-11	1.00044e-11	1.00044e-11
FE3DHBZSabcpp	0	0	1.00044e-11	1.00044e-11	1.00044e-11	1.00044e-11	1.00044e-11	1.00044e-11	1.00044e-11	1.00044e-11
FE3DHBZStonex	0	0	5.00222e-12	5.00222e-12	5.00222e-12	5.00222e-12	5.00222e-12	5.00222e-12	5.00222e-12	5.00222e-12
FE3HOXR1	0	0	0	0	0	0	0	0	0	0
FE3HOXR2	0	0	0	0	0	0	0	0	0	0
FE3HOXR3	0	0	0	0	0	0	0	0	0	0
FE3HOXUtex	0	0	0	0	0	0	0	0	0	0
FE3HOXUtpp	0	0	0	0	0	0	0	0	0	0
FE3HOXabcpp	0	0	0	0	0	0	0	0	0	0
FE3HOXexs	0	0	0	0	0	0	0	0	0	0
FE3HOXtonex	0	0	0	0	0	0	0	0	0	0
FE3Ri	0	0	0	0	0	0.000537134	0	0	0	0
FE3abcpp	0.00629287	0.00392533	0.000858422	0.000825049	0.00629287	0.00208494	0.00101239	0.000719604	0.000903494	0.00549906
FE3tex	0.00629287	0	0.000858422	-0.00820696	0.00629287	0.00208494	0.00101239	0.000719604	0.000903494	-8.47319
FECRMR1	0	0	0	0	0	0	0	0	0	0
FECRMR2	0	0	0	0	0	0	0	0	0	0
FECRMR3	0	0	0	0	0	0	0	0	0	0
FECRMUtex	0	0	0	0	0	0	0	0	0	0
FECRMUtpp	0	0	0	0	0	0	0	0	0	0
FECRMabcpp	0	0	0	0	0	0	0	0	0	0
FECRMexs	0	0	0	0	0	0	0	0	0	0
FECRMtonex	0	0	0	0	0	0	0	0	0	0
FEENTERR1	0	0	0	0	0	0	0	0	0	0
FEENTERR2	0	0	0	0	0	0	0	0	0	0
FEENTERR3	0	0	0	0	0	0	0	0	0	0
FEENTERabcpp	0	0	0	0	0	0	0	0	0	0
FEENTERexs	0	0	0	0	0	0	0	0	0	0
FEENTERtex	0	0	0	3.33481e-12	0	0	3.33481e-12	3.33481e-12	3.33481e-12	3.33481e-12
FEENTERtonex	0	0	0	0	0	0	0	0	0	0
FEENTERtpp	0	0	0	3.33481e-12	0	0	3.33481e-12	3.33481e-12	3.33481e-12	3.33481e-12
FEOXAMR1	0	0	0	0	0	0	0	0	0	0
FEOXAMR2	0	0	0	0	0	0	0	0	0	0
FEOXAMR3	0	0	0	0	0	0	0	0	0	0
FEOXAMUtex	0	0	0	0	0	0	0	0	0	0
FEOXAMUtpp	0	0	0	0	0	0	0	0	0	0
FEOXAMabcpp	0	0	0	0	0	0	0	0	0	0
FEOXAMexs	0	0	0	0	0	0	0	0	0	0
FEOXAMtonex	0	0	0	0	0	0	0	0	0	0
FEROpp	0	0.000981332	0	0.002258	0	0	0	0	0	2.11967
FFSD	0	0	0	0	0	0	0	0	0	0
FHL	0	0	0	0	0	0	0	0	0	0
FLDR	0	0.0443077	0.00958689	0.00607699	0.0463508	0.0114082	0.00372842	0.00273624	0	0.0202519
FLVR	0	0	0	0	0	0	0	0	0	0
FLVRx	0	0	0	0	0	0	0	0	0	0
FMETTRS	0	0	0	0	0	0	0	0	0	0
FMNAT	0.000197482	0.000123184	2.6939e-05	2.58916e-05	0.000197482	3.1717e-05	3.17707e-05	2.25826e-05	2.83534e-05	0.000172571
FMNRx	0	0	0	0	0	0	0	0	0	0
FMNRx2	0	0	0	0	0	0	0	0	0	0
FORt2pp	0	0	0	0	0	0	0	0	0	0
FORtex	-0.00217231	0	-0.434614	-0.000284803	0	-25.538	-18.4316	0	0	0
FORtppi	0.00217231	0	0.434614	0.000284803	0	25.538	18.4316	0	0	0
FRD2	0.294955	0	0	0	0.00201733	0	0	0.0337288	0	0.00176286
FRD3	0	0	0	5.00222e-12	5.00222e-12	5.00222e-12	19.0993	5.00222e-12	5.00222e-12	0.000517713
FRUK	0	0	0	0	0	0	0	0	0	0
FRULYSDG	0	0	0	0	0	0	0	0	0	0
FRULYSE	0	0	0	0	0	0	0	0	0	0
FRULYSK	0	0	0	0	0	0	0	0	0	0
FRULYSt2pp	0	0	0	0	0	0	0	0	0	0
FRULYStex	0	0	0	0	0	0	0	0	0	0
FRUURt2rpp	0	0	0	0	0	0	0	0	0	0
FRUURtex	0	0	0	0	0	0	0	0	0	0
FRUpts2pp	0	0	0	0	0	0	0	0	0	0
FRUptspp	0	0	0	0	0	0	0	0	0	0
FRUtex	0	0	0	0	0	0	0	0	0	0
FTHFD	0	0	0	0	0	13.2823	0	0	0	0
FUCtex	0	0	7.50444e-12	7.50444e-12	7.50444e-12	7.50444e-12	7.50444e-12	7.50444e-12	7.50444e-12	7.50444e-12
FUCtpp	0	0	1.00044e-11	1.00044e-11	1.00044e-11	1.00044e-11	1.00044e-11	1.00044e-11	1.00044e-11	1.00044e-11
FUM	4.31172	0.574887	0.125721	0.120833	4.31216	0.569054	18.0013	0.0715936	-9.25287	3.0685
FUMt2_2pp	0	0	0	0	0	0	0	0	0	0
FUMt2_3pp	0	0	0	0	0	0	0	0	0	0
FUMtex	0	0	0	0	0	0	0	0	-9.38519	0
G1PACT	0.0836511	0.0521794	0.011411	0.0109674	0.0836511	0.0134349	0.0134576	0.00956569	0.0120101	0.0730989
G1PPpp	0	0	5.00222e-12	5.00222e-12	5.00222e-12	5.00222e-12	5.00222e-12	5.00222e-12	5.00222e-12	5.00222e-12
G1PTT	0	0	0	0	0	0	0	0	0	0
G1Ptex	0	0	2.50222e-12	2.50222e-12	2.50222e-12	2.50222e-12	2.50222e-12	2.50222e-12	2.50222e-12	2.50222e-12
G1SAT	0.00315972	0.00197095	0.000431023	0.000414266	0.00315972	0.000507472	0.00050833	0.000361321	0.000453654	0.00276114
G2PPpp	0	0	0	0	0	0	0	0	0	0
G3PAT120	-8.83847e-28	0	0	0	0	-2.50111e-12	-2.50111e-12	-4.76636e-12	-2.30692e-12	0
G3PAT140	-1.78386e-30	0	0	0	0	0	0	0	0	0
G3PAT141	7.94537e-34	0	-2.3111e-12	0.00451652	0	1.75078e-11	-2.50111e-12	-2.50111e-12	0.00811313	0
G3PAT160	0.0565083	0.0352484	0.00770841	0.00740873	0.0565083	0.00907561	0.00909097	0.00646185	0.00811313	0.0493801
G3PAT161	0.0666038	0.0415457	0.00908555	0.0161411	0.0666038	0.010697	0.0107151	0.0076163	0.00956259	0.0582021
G3PAT180	0	0	0	0	-5.00222e-12	-2.50111e-12	0	0	-2.50111e-12	-2.50111e-12
G3PAT181	0	0	0	0	0	-5.00222e-12	0	0	0	0
G3PCabcpp	0	0	5.00222e-12	5.00222e-12	5.00222e-12	5.00222e-12	5.00222e-12	5.00222e-12	5.00222e-12	5.00222e-12
G3PCtex	0	0	2.50111e-12	2.50111e-12	2.50111e-12	2.50111e-12	2.50111e-12	2.50111e-12	2.50111e-12	5.00222e-12
G3PD2	-0.123112	-0.0767941	-0.016794	-0.0161411	-0.123112	-0.0197726	-0.0198061	-0.0140781	-0.0176757	-0.107582
G3PD5	0	0	0	0	0	0	0	0	0	0
G3PD6	0	0	0	0	0	0	0	0	0	0
G3PD7	0	0	0	0	0	0	0	0	0	0
G3PEabcpp	0	0	0	0	0	0	0	0	0	0
G3PEtex	0	0	0	0	0	0	0	0	0	0
G3PGabcpp	-5.68894e-30	0	0	0	0	0	0	-9.89607e-12	0	0
G3PGtex	0	0	0	0	0	0	0	0	0	0
G3PIabcpp	0	0	0	0	0	0	0	0	0	0
G3PItex	0	0	0	0	0	0	0	0	0	0
G3PSabcpp	0	0	0	0	0	0	0	0	0	0
G3PStex	0	0	0	0	0	0	0	0	0	0
G3PT	-5.68894e-30	0	0	0	0	0	0	0	0	0
G5SADs	0.1958	0.122135	0.0267094	0.025671	0.1958	0.0314467	0.0315	0.0223901	0.0281118	0.171101
G5SD	0.1958	0.122135	0.0267094	0	0.1958	0.0314467	0.0315	0.0223901	0.0281118	0.171101
G6PDA	0	0	0	0	0	0	0	0	0	0
G6PDH2r	4.76689	0	0	0	4.76722	0	0	-9.98485e-12	0	5.88698
G6PP	0	0	0	0	0	0	0	0	0	0
G6Pt6_2pp	0	0	0	0	0	0	0	0	0	0
G6Ptex	0	0	0	0	0	0	0	0	0	0
GAL1PPpp	0	0	5.00222e-12	5.00222e-12	5.00222e-12	5.00222e-12	5.00222e-12	5.00222e-12	5.00222e-12	5.00222e-12
GAL1Ptex	0	0	2.50222e-12	2.50222e-12	2.50222e-12	2.50222e-12	2.50222e-12	2.50222e-12	2.50222e-12	2.50222e-12
GALBDtex	0	0	0	0	0	0	0	0	0	0
GALCTD	0	0	0	0	0	0	0	0	0	0
GALCTLO	0	0	0	0	0	0	0	0	0	0
GALCTND	0	0	5.00222e-12	5.00222e-12	5.00222e-12	5.00222e-12	5.00222e-12	5.00222e-12	5.00222e-12	5.00222e-12
GALCTNLt2pp	0	0	0	0	0	0	0	0	0	0
GALCTNLtex	0	0	0	0	0	0	0	0	0	0
GALCTNt2pp	0	0	0	0	0	0	0	0	0	0
GALCTNtex	0	0	0	0	0	0	0	0	0	0
GALCTt2rpp	0	0	0	0	0	0	0	0	0	0
GALCTtex	0	0	0	0	0	0	0	0	0	0
GALKr	0	0	4.00178e-11	4.00178e-11	4.00178e-11	4.00178e-11	4.00178e-11	4.00178e-11	4.00178e-11	4.00178e-11
GALM2pp	0	0	0	0	0	0	0	0	0	0
GALS3	0	0	0	0	0	0	0	0	0	0
GALT1	0	0	0	0	0	0	0	0	0	0
GALTptspp	0	0	0	0	0	0	0	0	0	0
GALTtex	0	0	0	0	0	0	0	0	0	0
GALURt2rpp	0	0	0	0	0	0	0	0	0	0
GALURtex	0	0	0	0	0	0	0	0	0	0
GALUi	0	0	0	0	0	0	0	0	0	0
GALabcpp	0	0	2.00089e-11	2.00089e-11	2.00089e-11	2.00089e-11	2.00089e-11	2.00089e-11	2.00089e-11	2.00089e-11
GALt2pp	0	0	2.00089e-11	2.00089e-11	2.00089e-11	2.00089e-11	2.00089e-11	2.00089e-11	2.00089e-11	2.00089e-11
GALtex	0	0	3.3587e-11	3.3587e-11	3.3587e-11	3.3587e-11	3.3587e-11	3.3587e-11	3.3587e-11	3.3587e-11
GAM6Pt6_2pp	0	0	0	0	0	0	0	0	0	0
GAMAN6Ptex	0	0	0	0	0	0	0	0	0	0
GAMptspp	0	0	0	0	0	0	0	0	0	0
GAMtex	0	0	0	0	0	0	0	0	0	0
GAPD	16.2929	18.6787	19.7111	9.82288	16.2928	19.6598	19.6592	19.7577	19.6232	16.1867
GARFT	0.395787	-0.731443	0.0406527	0.051891	0.393614	0.0635659	0.0636735	-0.0266245	0.0565129	0.343962
GART	0	0.978325	0.0133373	5.0507e-09	0.00217231	0	4.2324e-09	0.0718835	0.000311887	0.00189828
GBBTNtex	0	0	-2.00089e-11	-2.00089e-11	-2.00089e-11	-2.00089e-11	-2.00089e-11	-2.00089e-11	-2.00089e-11	-2.00089e-11
GCALDD	0.000592447	0.000369553	8.08169e-05	7.76749e-05	0.000592447	9.51509e-05	9.5312e-05	6.77477e-05	8.50601e-05	0.000517713
GDMANE	0	0	0	0	0	0	0	0	0	0
GDPDPK	0	0	0	0	0	0	0	0	0	0
GDPMNH	0	0	0	0	0	0	0	0	0	0
GDPMNP	0	0	0	0	0	0	0	0	0	0
GDPtex	0	0	0	0	0	0	0	0	0	0
GF6PTA	0.0836511	0.0521794	0.011411	0.0109674	0.0836511	0.0134349	0.0134576	0.00956569	0.0120101	0.0730989
GGGABADr	0	0	0	0	0	0	0	0	0	0
GGGABAH	0	0	0	0	0	0	0	0	0	0
GGPTRCO	0	0	0	0	0	0	0	0	0	0
GGPTRCS	0	0	0	0	0	0	0	0	0	0
GHMT2r	0.987174	-0.332058	0.127994	0.129427	0.986088	6.7997	0.158815	0.0465922	0.141577	0.861698
GK1	0.215402	0.134362	0.0293834	0.0282411	0.215402	0.034595	0.0346535	0.0246317	0.0309262	0.18823
GLBRAN2	0	0	0	17.7476	0	0	0	0	8.12363	0
GLCATr	0	0	0	0	0	0	0	0	0	0
GLCDpp	0	0	0	9.89941	0	0	0	0	0.218152	0
GLCNt2rpp	0	0	0	9.89941	0	0	0	0	0.218152	0
GLCNtex	0	0	0	0	0	0	0	0	0	0
GLCP	0	0	0	0	0	0	0	999.601	0	0
GLCP2	0	0	0	17.7476	0	0	0	0	8.12363	0
GLCRAL	0	0	1.00044e-11	1.00044e-11	1.00044e-11	1.00044e-11	1.00044e-11	1.00044e-11	1.00044e-11	1.00044e-11
GLCRD	0	0	0	0	0	0	0	0	0	0
GLCRt2rpp	0	0	0	0	0	0	0	0	0	0
GLCRtex	0	0	0	0	0	0	0	0	0	0
GLCS1	0	0	0	17.7476	0	0	0	999.601	8.12363	0
GLCTR1	0	0	0	0	0	0	0	0	0	0
GLCTR2	0	0	0	0	0	0	0	0	0	0
GLCTR3	0	0	0	0	0	0	0	0	0	0
GLCUR1Ptex	0	0	2.50222e-12	2.50222e-12	2.50222e-12	2.50222e-12	2.50222e-12	2.50222e-12	2.50222e-12	2.50222e-12
GLCURt2rpp	0	0	2.50111e-12	2.50111e-12	2.50111e-12	2.50111e-12	2.50111e-12	2.48152e-12	2.50111e-12	2.50111e-12
GLCURtex	0	0	-2.50111e-12	-2.50111e-12	-2.50111e-12	-2.50111e-12	-2.50111e-12	-2.50111e-12	-2.50111e-12	-2.50111e-12
GLCabcpp	0	0	0	0	0	0	0	0	0	0
GLCptspp	10	10	10	0	10	0	10	10	9.54057	10
GLCt2pp	0	0	-3.00133e-11	0.100586	0	10	-3.0127e-11	0	0.241276	0
GLCtex	-990	10	10	10	0	0	0	10	10	0
GLCtexi	1000	0	0	0	10	10	10	0	0	10
GLDBRAN2	0	0	0	0	0	0	0	0	0	0
GLGC	0	0	0	17.7476	0	0	0	999.601	8.12363	0
GLNS	1.60069	0.998467	1.2433	0.209864	1.60069	0.257081	0.257516	0.183042	0.229817	1.39877
GLNTRS	0	0	0	0	0	0	0	0	0	0
GLNabcpp	0	0	0	0	0	0	0	0	0	0
GLNtex	0	0	0	0	0	0	0	0	0	0
GLTPD	0	0	0	0	0	0	0	0	0	0
GLU5K	0.1958	0.122135	0.0267094	0	0.1958	0.0314467	0.0315	0.0223901	0.0281118	0.171101
GLUABUTt7pp	1.11371e-13	0	0	0	1000	0	0	0	0	0
GLUCYS	0	0	0	0	0	0	0	0	0	0
GLUDC	0	5.27707	5.00222e-12	0	0	0	0	5.00222e-12	0	0
GLUDy	-7.56253	-4.68682	0	-10.6152	-7.56145	-20.6304	-1.21665	-0.859203	-1.08563	-7.97889
GLUN	0	0	0	0	0	0	0	0	0	0
GLUNpp	0	0	0	0	0	0	0	0	0	0
GLUPRT	0.395787	0.246881	0.05399	0.051891	0.395787	0.0635659	0.0636735	0.0452591	0.0568247	0.34586
GLUR	-0.0246012	-0.0153456	-0.00335589	-0.00322543	-0.0246012	-0.00395111	-0.0039578	-0.0028132	-0.00353209	-0.0214979
GLUSy	0	0	1.02495	0	0	0	0	0	0	0
GLUTRR	0.00315972	0.00197095	0.000431023	0.000414266	0.00315972	0.000507472	0.00050833	0.000361321	0.000453654	0.00276114
GLUTRS	0.00315972	0.00197095	0.000431023	0.000414266	0.00315972	0.000507472	0.00050833	0.000361321	0.000453654	0.00276114
GLUabcpp	0	0	0	0	0	0	0	0	0	0
GLUt2rpp	-1000	-0.0026167	0	0	-1000	0	0	0	0	-1000
GLUt4pp	1000	0.0026167	0	0	0	0	0	0	0	1000
GLUtex	0	0	0	0	0	0	0	0	0	0
GLXCL	0	0	1.06058e-09	0	-1.00044e-11	-1.00044e-11	-1.00044e-11	5.45697e-12	-9.84878e-12	0
GLYALDtex	0	0	0	0	0	0	0	0	0	0
GLYALDtpp	0	0	0	0	0	0	0	0	0	0
GLYAT	1.9773e-24	0	0	0	0	0	0	-0.0607031	0	0
GLYBabcpp	0	0	0	0	0	0	0	0	0	0
GLYBt2pp	0	0	0	0	0	0	0	0	0	0
GLYBtex	0	0	0	0	0	0	0	0	0	0
GLYC2Ptex	0	0	0	0	0	0	0	0	0	0
GLYC3Pabcpp	0	0	0	0	0	0	0	0	0	0
GLYC3Pt6pp	-8.79949e-28	0	-1.74405e-11	0.0119253	-1.23204e-11	0	-9.95972e-12	0	0.00811313	-7.43251e-12
GLYC3Ptex	0	0	0	0	0	0	0	0	0	0
GLYCAt2rpp	0	0	0	0	0	0	0	0	0	0
GLYCAtex	0	0	0	0	0	0	0	0	0	0
GLYCDx	0	0	0	0	0	0	0	1.00044e-11	0	0
GLYCK	2.88785e-28	0	0	0	0	0	0	1.54614e-11	0	1.00044e-11
GLYCK2	0	0	1.07058e-09	1.00044e-11	0	0	0	0	0	0
GLYCL	0.0488862	0	0	0.0064094	0.0478	6.64901	0.00786473	0	0.00686285	0.0417703
GLYCLTDx	0	0	0	0	0	0	17.4313	0	0	0
GLYCLTDy	0	0	0	0	0	0	0	0	0	0
GLYCLTt2rpp	0	0	0	0	0	-9.51509e-05	-17.4321	-6.77477e-05	-8.50576e-05	0
GLYCLTt4pp	0	0	0	0	0	0	0.000674877	0	0	0
GLYCLTtex	0	0	0	0	0	-9.51509e-05	-17.4314	-6.77477e-05	-8.50576e-05	0
GLYCTO2	0.000592447	0.000369553	8.08169e-05	7.76749e-05	0.000592447	0	0	1.09139e-11	2.48543e-09	0
GLYCTO3	0	0	0	0	0	0	0	0	0	0
GLYCTO4	0	0	0	0	0	0	0	0	0	0.000517713
GLYCtex	0	0	0	-4.67188e-14	0	0	0	0	0	0
GLYCtpp	-5.68894e-30	0	0	5.00222e-12	0	0	-7.50333e-12	-1.00044e-11	0	0
GLYK	0	0	0	0	0	0	0	0	0	0
GLYOX	0	0	0	0	0	0	0	0	0	0
GLYOX3	0	0	0	0	0	0	0	0	0	0
GLYTRS	0	0	0	0	0	0	0	0	0	0
GLYt2pp	0	0	0	0	0	0	0	0	0	0
GLYt4pp	0	0	0	0	0	0	0	0	0	0
GLYtex	0	0	0	0	0	0	0	0	0	0
GMAND	0	0	0	0	0	0	0	0	0	0
GMHEPAT	0	0	0	0	0	0	0	0	0	0
GMHEPK	0	0	0	0	0	0	0	0	0	0
GMHEPPA	0	0	0	0	0	0	0	0	0	0
GMPR	0	0	0	0	0	0	0	0	0	0
GMPS2	0.215402	0.134362	0.0293834	0.0282411	0.215402	0.034595	0.0346535	0.0246317	0.0309262	0.18823
GMPtex	0	0	0	0	0	0	0	0	0	0
GND	4.76689	0	0	0	4.76722	0	1.00044e-11	0	0.218152	5.88698
GNK	0	0	5.00222e-11	9.89941	1.00044e-11	1.00044e-11	1.00044e-11	1.00044e-11	0.218152	1.00044e-11
GOFUCR	0	0	0	0	0	0	0	0	0	0
GP4GH	0	0	0	0	0	0	0	0	0	0
GPDDA1	0	0	0	0	0	0	0	0	0	0
GPDDA1pp	0	0	-2.48325e-12	-2.50111e-12	-2.44263e-12	-2.44263e-12	-2.44263e-12	-2.50111e-12	-2.47627e-12	0
GPDDA2	0	0	0	0	0	0	0	0	0	0
GPDDA2pp	0	0	0	0	0	0	0	0	0	0
GPDDA3	0	0	0	0	0	0	0	0	0	0
GPDDA3pp	0	0	0	0	0	0	0	0	0	0
GPDDA4	0	0	0	5.00222e-12	0	0	-7.50333e-12	0	0	0
GPDDA4pp	5.68894e-30	0	0	0	-5.00222e-12	0	-2.50111e-12	0	0	0
GPDDA5	0	0	0	0	0	0	0	0	0	0
GPDDA5pp	0	0	0	0	0	0	0	0	0	0
GRTT	0.000246189	0.000153566	3.35831e-05	3.22775e-05	0.000246189	3.95395e-05	3.96065e-05	2.81522e-05	3.53464e-05	0.000215133
GRXR	0	0.0144562	0.033018	0.0348715	0.242046	0.0350312	0.0426684	0.0276785	0	0.252675
GSNK	0	0	0	0	2.00089e-11	0	0	0	2.00089e-11	2.00089e-11
GSNt2pp	0	0	1.50067e-11	1.50067e-11	1.50067e-11	1.50067e-11	1.50067e-11	1.50067e-11	1.50067e-11	1.50067e-11
GSNtex	0	0	8.00444e-12	8.00444e-12	8.00444e-12	8.00444e-12	8.00444e-12	8.00444e-12	8.00444e-12	8.00444e-12
GSPMDA	0	0	0	0	0	0	0	0	0	0
GSPMDS	0	0	0	0	0	0	0	0	0	0
GTHOXtex	0	0	0	0	0	0	0	0	0	0
GTHOr	0	0.0144562	0.033018	0.0348715	0.242046	0.0350312	0.0426684	0.0276785	0	0.252675
GTHRDHpp	0	0	0	0	0	0	0	0	0	0
GTHRDabc2pp	0	0	0	0	0	0	0	0	0	0
GTHRDabcpp	0	0	0	0	0	0	0	0	0	0
GTHRDtex	0	0	0	0	0	0	0	0	0	0
GTHS	0	0	0	0	0	0	0	0	0	0
GTPCI	0.000592447	0.000369553	8.08169e-05	7.76749e-05	0.000592447	9.51509e-05	9.5312e-05	6.77477e-05	8.50601e-05	0.000517713
GTPCII2	0.000394965	0.000246369	5.38779e-05	5.17833e-05	0.000394965	6.3434e-05	6.35413e-05	4.51651e-05	5.67068e-05	0.000345142
GTPDPDP	0	0	0	0	0	0	0	0	0	0
GTPDPK	0	0	0	0	0	0	0	0	0	0
GTPHs	0	0	0	0	0	0	0	0	0	0
GTPtex	0	0	0	0	0	0	0	0	0	0
GUAD	0	0	0	0	0	0	0	0	0	0
GUAPRT	0	0	0	2.00089e-11	0	2.00089e-11	2.00089e-11	4.1195e-09	0	0
GUAt2pp	0	0	0	0	0	0	0	0	0	0
GUAtex	0	0	0	0	0	0	0	0	0	0
GUAtpp	0	0	0	0	0	0	0	0	0	0
GUI1	0	0	2.50111e-12	2.50111e-12	2.50111e-12	2.50111e-12	2.50111e-12	2.50111e-12	2.50111e-12	2.50111e-12
GUI2	0	0	0	0	0	0	0	0	0	0
GUR1PPpp	0	0	5.00222e-12	5.00222e-12	5.00222e-12	5.00222e-12	5.00222e-12	5.00222e-12	5.00222e-12	5.00222e-12
H2O2tex	0	0	0	0	0	0	0	0	0	0
H2Otex	-43.7089	-32.9968	-3.24187	-21.8074	-43.71	0	-4.62421	-2.89971	-22.1195	-46.0777
H2Otpp	-43.7089	-32.9948	-3.24187	-31.7261	-43.71	-1.16643e-10	-4.62421	-2.89971	-22.3539	-41.8384
H2SO	0	0	0	0	0	0	0	0	0	0
H2St1pp	0	0	0	0	0	0	0	0	0	0
H2Stex	0	0	0	0	0	0	0	0	0	0
H2tex	0	0	1.30067e-11	1.30067e-11	1.30067e-11	1.30067e-11	1.30067e-11	1.30067e-11	1.30067e-11	1.30067e-11
H2tpp	0	0	1.50067e-11	1.50067e-11	1.50067e-11	1.50067e-11	1.50067e-11	1.50067e-11	1.50067e-11	1.50067e-11
HACD1i	8.87858e-28	0	0	0	0	0	-2.46434e-12	0	0	0
HACD2i	8.87865e-28	0	0	0	0	0	-2.50111e-12	0	0	0
HACD3i	0	0	0	0	0	0	0	0	0	0
HACD4i	1.731e-30	0	0	0	0	0	0	0	0	0
HACD5i	-1.76764e-27	0	0	0	0	0	0	0	0	0
HACD6i	-3.57078e-30	0	-4.96082e-12	0.00903305	0	0	0	5.00222e-12	0	0
HACD7i	0	0	0	0	0	0	0	0	0	-9.90543e-12
HACD8i	0	0	1.00044e-11	1.00044e-11	0	0	1.00044e-11	1.00044e-11	1.00044e-11	1.00044e-11
HBZOPT	0.000197482	0.000123184	2.6939e-05	2.58917e-05	0.000197482	3.1717e-05	3.17707e-05	2.25826e-05	2.83534e-05	0.000172571
HCINNMt2rpp	0	0	0	0	0	0	0	0	0	0
HCINNMtex	0	0	0	0	0	0	0	0	0	0
HCO3E	2.53254	1.57973	0.345469	0.341071	2.53254	0.406743	0.407432	0.289602	0.363608	2.21308
HCYSMT	0	0	0	0	0	0	0	0	0	0
HCYSMT2	0	0	0	0	0	0	0	0	0	0
HDCAtexi	0	0	5.00222e-12	5.00222e-12	5.00222e-12	5.00222e-12	5.00222e-12	5.00222e-12	5.00222e-12	5.00222e-12
HDCEAtexi	0	0	5.00222e-12	5.00222e-12	5.00222e-12	5.00222e-12	5.00222e-12	5.00222e-12	5.00222e-12	5.00222e-12
HDCOAI	0	0	0	0.0148175	0	0	0	0	0	0
HEMEOS	0	0	0	0	0	0	0	0	0	0
HEPK1	0	0	0	0	0	0	0	0	0	0
HEPK2	0	0	0	0	0	0	0	0	0	0
HEPT1	0	0	0	0	0	0	0	0	0	0
HEPT2	0	0	0	0	0	0	0	0	0	0
HEPT3	0	0	0	0	0	0	0	0	0	0
HEPT4	0	0	0	0	0	0	0	0	0	0
HETZK	0	0	0	0	0	0	0	0	0	0
HEX1	0	0	9.20409e-10	0	9.50422e-10	-4.00178e-11	9.20295e-10	0	0.241276	7.00311e-11
HEX4	0	0	0	0	0	0	0	0	0	0
HEX7	0	0	0	0.100586	0	10	0	9.50422e-10	0	0
HEXt2rpp	8.87879e-28	0	0	0	0	0	-2.50111e-12	0	0	0
HG2abcpp	0	0	0	0	0	0	0	0	0	0
HG2t3pp	0	0	0	0	0	0	0	0	0	0
HG2tex	0	0	0	0	0	0	0	0	0	0
HISTD	0.083899	0.052334	0.0114448	0.0109999	0.083899	0.0134747	0.0134975	0.00959404	0.0120457	0.0733156
HISTP	0.083899	0.052334	0.0114448	0.0109999	0.083899	0.0134747	0.0134975	0.00959404	0.0120457	0.0733156
HISTRS	0	0	0	0	0	0	0	0	0	0
HISabcpp	0	0	0	0	0	0	0	0	0	0
HISt2rpp	-8.68171e-30	0	0	0	0	0	-3.46945e-18	0	0	0
HIStex	0	0	0	0	0	0	-3.46945e-18	0	0	0
HKNDDH	0	0	1.84741e-13	1.84741e-13	1.84741e-13	1.84741e-13	1.84741e-13	1.84741e-13	1.84741e-13	1.00044e-11
HKNTDH	0	0	4.61853e-14	4.61853e-14	4.61853e-14	4.61853e-14	4.61853e-14	4.61853e-14	4.61853e-14	2.50111e-12
HMBS	0.000394965	0.000246369	5.38779e-05	5.17833e-05	0.000394965	6.3434e-05	6.35413e-05	4.51651e-05	5.67068e-05	0.000345142
HMPK1	0	0	0	0	0	0	0	0	0	0
HOMt2pp	0	0	0	0	0	0	0	0	0	0
HOMtex	0	0	0	0	0	0	0	0	0	0
HOPNTAL	0	0	5.34683e-12	5.34683e-12	5.34683e-12	5.34683e-12	5.34683e-12	5.34683e-12	5.34683e-12	2.251e-11
HPPK2	0.000592447	0.000369553	8.08169e-05	7.76749e-05	0.000592447	9.51509e-05	9.5312e-05	6.77477e-05	8.50601e-05	0.000517713
HPPPNDO	0	0	1.84741e-13	1.84741e-13	1.84741e-13	1.84741e-13	1.84741e-13	1.84741e-13	1.84741e-13	1.00044e-11
HPPPNt2rpp	0	0	0	0	0	0	0	0	0	0
HPPPNtex	0	0	0	0	0	0	0	0	0	0
HPYRI	0	0	0	-102.594	0	0	0	0	0	0
HPYRRx	0	0	0	0	0	0	0	0	0	0
HPYRRy	0	0	0	102.594	0	0	0	0	0	0
HSDy	-0.618238	-1.30298	-0.084335	-0.0810563	-0.618238	-0.0992931	-0.0994611	-0.1314	-0.088763	-0.54025
HSK	0.481928	1.21795	0.0657407	0.0631849	0.481928	0.0774008	0.0775318	0.115813	0.0691924	0.421135
HSST	0.13631	0.0850265	0.0185943	0.0178714	0.13631	0.0218923	0.0219293	0.0155873	0.0195706	0.119115
HSTPT	0.083899	0.052334	0.0114448	0.0109999	0.083899	0.0134747	0.0134975	0.00959404	0.0120457	0.0733156
HXAND	0	0	0	0	0	0	0	0.0246317	0	0
HXAtex	8.87879e-28	0	0	0	0	0	-2.50111e-12	0	0	0
HXCT	8.87873e-28	0	0	0	0	0	0	0	0	0
HXPRT	0	0	0	0	0	5.00222e-12	5.00222e-12	0	0	0
HYD1pp	0	0	5.00222e-12	5.00222e-12	5.00222e-12	5.00222e-12	5.00222e-12	5.00222e-12	5.00222e-12	5.00222e-12
HYD2pp	0	0	5.00222e-12	5.00222e-12	5.00222e-12	5.00222e-12	5.00222e-12	5.00222e-12	5.00222e-12	5.00222e-12
HYD3pp	0	0	5.00222e-12	5.00222e-12	5.00222e-12	5.00222e-12	5.00222e-12	5.00222e-12	5.00222e-12	5.00222e-12
HYPOE	0	0	0	0	0	0	0	0	0	0
HYXNtex	0	0	0	0	0	0	0	0	0	0
HYXNtpp	0	0	0	0	0	0	0	0	0	0
Htex	-9.81144	-17.693	-1.54411	-19.308	-9.80981	-26.8454	-37.1715	-19.5041	-28.5645	0
ICDHyr	4.34236	6.16102	0.129901	0.124851	4.3428	0.152941	0.1532	0.108894	0.136721	3.09528
ICHORS	-1000	1e-10	0	-1000	0	0	0	0	0	-1000
ICHORSi	1000	0	0	1000	0	0	0	0	0	1000
ICHORT	0	0	0	0	0	0	0	0	0	0
ICL	0	0.74474	0	0	0	0.421034	17.8531	0	0	0
IDOND	0	0	-5.00222e-11	-1.00044e-11	-1.00044e-11	-1.00044e-11	-1.00044e-11	-1.00044e-11	-5.00222e-11	-1.00044e-11
IDOND2	0	0	0	0	0	0	0	0	0	0
IDONt2rpp	0	0	4.00178e-11	0	0	0	0	0	4.00178e-11	0
IDONtex	0	0	3.75178e-11	0	0	0	0	0	3.75178e-11	0
IG3PS	0.083899	0.052334	0.0114448	0.0109999	0.083899	0.0134747	0.0134975	0.00959404	0.0120457	0.0733156
IGPDH	0.083899	0.052334	0.0114448	0.0109999	0.083899	0.0134747	0.0134975	0.00959404	0.0120457	0.0733156
IGPS	0.0503359	0.0313982	0.00686641	0.00659947	0.0503359	0.00808427	0.00809795	0.00575602	0.00722693	0.0439863
ILETA	-0.257258	-0.160471	-0.0350931	-0.0337288	-0.257258	-0.0413174	-0.0413873	-0.0294181	-0.0369357	-0.224807
ILETRS	0	0	0	0	0	0	0	0	0	0
ILEabcpp	0	0	0	0	0	0	0	0	0	0
ILEt2rpp	0	0	0	0	0	0	0	0	0	0
ILEtex	0	0	0	0	0	0	0	0	0	0
IMPC	-0.479488	-0.299092	-0.0654079	-0.062865	-0.479488	-0.077009	-0.0771393	-0.0548305	-0.0688421	-0.419003
IMPD	0.215402	0.134362	0.0293834	0.0282411	0.215402	0.034595	0.0346535	0	0.0309262	0.18823
IMPtex	0	0	0	0	0	0	0	0	0	0
INDOLEt2pp	0	0	0	1000	0	0	0	1000	1000	0
INDOLEt2rpp	7.60863e-28	0	2.38264e-15	1000	0	0	0	1000	1000	0
INDOLEtex	0	0	0	0	0	0	0	0	0	0
INOSTt4pp	0	0	0	0	0	0	0	0	0	0
INSH	0	0	0	0	-5.00222e-12	0	0	0	0	0
INSK	0	0	0	0	5.00222e-12	0	0	0	0	0
INSTtex	0	0	-1.00044e-11	-1.00044e-11	-1.00044e-11	-1.00044e-11	-1.00044e-11	-1.00044e-11	-1.00044e-11	-1.00044e-11
INSt2pp	1000	0	0	0	0	0	0	0	0	0
INSt2rpp	-1000	0	0	0	0	0	0	0	0	0
INStex	0	0	0	0	0	0	0	0	0	0
IPDDI	-0.00186944	0.000153566	-0.000255014	3.22775e-05	-0.00186944	-0.000300245	0	2.81522e-05	3.53464e-05	-0.00163362
IPDPS	0	0.00131967	0	0.000277377	0	0	0.000300753	0.000241927	0.00030375	0
IPMD	0.39895	0.248855	0.0544215	0.0523058	0.39895	0.064074	0.0641824	0.0456208	0.0572789	1.7199
IPPMIa	-0.39895	-0.248855	-0.0544215	-0.0523058	-0.39895	-0.064074	-0.0641824	-0.0456208	-0.0572789	-1.7199
IPPMIb	-0.39895	-0.248855	-0.0544215	-0.0523058	-0.39895	-0.064074	-0.0641824	-0.0456208	-0.0572789	-1.7199
IPPS	0.39895	0.248855	0.0544215	0.0523058	0.39895	0.064074	0.0641824	0.0456208	0.0572789	1.7199
ISETACabcpp	0	0	0	0	0	0	0	0	0	0
ISETACtex	0	0	0	0	0	0	0	0	0	0
K2L4Aabcpp	0.0172244	0.0107441	0.00234961	0.00225826	0.0172244	0.00276635	0.00277103	0.00196964	0.00247297	0.0150516
K2L4Atex	0.0172244	0.0107441	0.00234961	0.00225826	0.0172244	0.00276635	0.00277103	0.00196964	0.00247297	0.0150516
KARA1	-0.774234	-0.482947	-0.105615	-0.101509	-0.774234	-0.124347	-0.124557	-0.0885354	-0.11116	-2.04784
KARA2	0.257258	0.160471	0.0350931	0.0337288	0.257258	0.0413174	0.0413873	0.0294181	0.0369357	0.224807
KAS14	0.315122	0	0.0429864	0	0	0.0506106	0	0	0	0.275371
KAS15	0	0.196565	0	0.0413152	0.315122	0	0.0506963	0.0360349	0.0452433	0
KAT1	0	0	1000	0	0	0	-2.38409e-12	0	1000	0
KAT2	8.87869e-28	0	0	0	0	0	-2.50111e-12	0	0	0
KAT3	0	0	0	0	0	0	0	0	0	0
KAT4	0	0	0	0	0	0	0	0	0	0
KAT5	0	0	0	0	0	0	0	0	0	0
KAT6	0	0	-4.88898e-12	0.00903305	0	0	0	5.00222e-12	0	0
KAT7	0	0	0	0	0	0	0	0	0	-9.78056e-12
KAT8	0	0	1.00044e-11	1.00044e-11	0	0	1.00044e-11	1.00044e-11	1.00044e-11	1.00044e-11
KDOCT2	0.0344487	0.0214882	0.00469922	0.00451652	0.0344487	0.00553269	0.00554206	0.00393929	0.00494595	0.0301032
KDOPP	0.0344487	0.0214882	0.00469922	0.00451652	0.0344487	0.00553269	0.00554206	0.00393929	0.00494595	0.0301032
KDOPS	0.0344487	0.0214882	0.00469922	0.00451652	0.0344487	0.00553269	0.00554206	0.00393929	0.00494595	0.0301032
KG6PDC	0	0	5.00222e-12	5.00222e-12	5.00222e-12	5.00222e-12	5.00222e-12	5.00222e-12	5.00222e-12	5.00222e-12
Kabcpp	0	0	0	0	0	0	0	0	0	0
Kt2pp	0.157277	0.0981056	0.0214545	0.0206204	0.157277	0.0252598	0.0253025	0.017985	0.022581	0.137438
Kt3pp	0	0	0	0	0	0	0	0	0	0
Ktex	0.157277	0.0981056	0.0214545	0.0206204	0.157277	0.0252598	0.0253025	0.017985	0.022581	0.137438
LA4NTpp	0	0	0	0	0	0	0	0	0	0
LACZ	0	0	0	0	0	0	0	0	0	0
LACZpp	0	0	0	0	0	0	0	0	0	0
LADGMDH	0	0	0	0	0	0	0	0	0	0
LALDO2x	0	0	0	0	0	0	0	0	0	0
LALGP	0	0	0	0	0	0	0	0	0	0
LCADi	0	0	5.00222e-12	5.00222e-12	5.00222e-12	5.00222e-12	5.00222e-12	5.00222e-12	5.00222e-12	5.00222e-12
LCARR	0	0	0	0	0	0	0	0	0	0
LCARS	0	0	5.00222e-12	5.00222e-12	4.29923e-12	4.94946e-12	5.00222e-12	5.00222e-12	4.97766e-12	5.00222e-12
LCTSt3ipp	0	0	6.36678	0	0	0	0	0	1.83774	0
LCTStex	0	0	0	0	0	0	0	0	0	0
LCTStpp	0	0	6.36678	0	0	0	0	0	1.83774	0
LDH_D	-2.66015e-28	0	5.00222e-12	5.00222e-12	5.00222e-12	5.00222e-12	5.00222e-12	-18.5064	5.00222e-12	5.00222e-12
LDH_D2	0	0	0	0	0	0	0	0	0	0
LEUTAi	0.39895	0.248855	0.0544215	0.0523058	0.39895	0.064074	0.0641824	0.0456208	0.0572789	1.7199
LEUTRS	0	0	0	0	0	0	0	0	0	0
LEUabcpp	0	0	0	0	0	0	0	1.14589	0	0
LEUt2rpp	0	0	0	0	0	0	-1.38778e-17	-1.14589	0	-1.37127
LEUtex	0	0	0	0	0	0	-1.38778e-17	0	0	-1.37127
LGTHL	0	0	0	0	0	0	0	0	0	0
LIPACabcpp	0	0	0	0	0	0	0	0	0	0
LIPAHT2ex	0	0	5.00222e-12	5.00222e-12	5.00222e-12	5.00222e-12	5.00222e-12	5.00222e-12	5.00222e-12	5.00222e-12
LIPAHTex	0	0	5.00222e-12	5.00222e-12	5.00222e-12	5.00222e-12	5.00222e-12	5.00222e-12	5.00222e-12	5.00222e-12
LIPAabcpp	-6.70504e-30	0	0	0	0	0	0	0	0	0
LIPAtex	-6.70504e-30	0	0	0	0	0	0	0	0	0
LPADSS	0.0172244	0.0107441	0.00234961	0.00225826	0.0172244	0.00276635	0.00277103	0.00196964	0.00247297	0.0150516
LPLIPAL1A120pp	-8.83841e-28	0	0	0	0	-2.50111e-12	0	-4.9532e-12	-2.485e-12	0
LPLIPAL1A140pp	-1.78584e-30	0	-9.98413e-12	0	0	0	0	0	0	0
LPLIPAL1A141pp	7.94537e-34	0	-2.50111e-12	0.00451652	0	1.75078e-11	-2.50111e-12	7.50333e-12	0.00811313	0
LPLIPAL1A160pp	0	0	0	0	0	-2.50111e-12	0	2.50111e-12	0	-2.44972e-12
LPLIPAL1A161pp	0	0	-2.50111e-12	0.00740873	0	-2.50111e-12	-2.50111e-12	-2.50111e-12	0	-2.50111e-12
LPLIPAL1A180pp	0	0	0	-5.00222e-12	-5.00222e-12	-2.50111e-12	0	0	-2.50111e-12	-2.50111e-12
LPLIPAL1A181pp	0	0	0	0	0	-5.00222e-12	0	0	0	0
LPLIPAL1E120pp	0	0	0	0	0	0	0	0	0	0
LPLIPAL1E140pp	0	0	0	0	0	0	0	0	0	0
LPLIPAL1E141pp	0	0	0	0	0	0	0	0	2.50111e-12	0
LPLIPAL1E160pp	0	0	0	0	0	0	0	0	0	0
LPLIPAL1E161pp	0	0	0	0	0	0	0	0	-2.50111e-12	0
LPLIPAL1E180pp	0	0	0	0	0	0	0	0	0	0
LPLIPAL1E181pp	0	0	0	0	0	0	0	0	0	0
LPLIPAL1G120pp	0	0	0	0	0	0	-2.50111e-12	0	0	0
LPLIPAL1G140pp	0	0	0	0	0	0	0	0	0	0
LPLIPAL1G141pp	0	0	0	0	0	0	0	-1.00044e-11	0	0
LPLIPAL1G160pp	0	0	0	0	-2.50111e-12	0	0	0	0	0
LPLIPAL1G161pp	0	0	0	0	-2.50111e-12	0	0	0	0	0
LPLIPAL1G180pp	0	0	0	0	0	0	0	0	0	0
LPLIPAL1G181pp	0	0	0	0	0	0	0	0	0	0
LPLIPAL2A120	0	0	0	0	0	0	0	0	0	0
LPLIPAL2A140	0	0	1.00044e-11	0	0	0	0	0	0	0
LPLIPAL2A141	0	0	0	0	0	0	0	0	0	0
LPLIPAL2A160	0	0	0	0	0	0	0	-2.00089e-11	0	0
LPLIPAL2A161	0	0	0	0	0	0	0	0	0	0
LPLIPAL2A180	0	0	0	0	0	0	0	0	0	0
LPLIPAL2A181	0	0	0	0	0	0	0	0	0	0
LPLIPAL2ATE120	0	0	0	0	0	0	0	0	0	0
LPLIPAL2ATE140	0	0	0	0	0	0	0	0	0	0
LPLIPAL2ATE141	0	0	0	0	0	0	0	0	0	0
LPLIPAL2ATE160	0	0	0	0	0	0	0	0	0	0
LPLIPAL2ATE161	0	0	0	0	0	0	0	0	0	0
LPLIPAL2ATE180	0	0	0	0	0	0	0	0	0	0
LPLIPAL2ATE181	0	0	0	0	0	0	0	0	0	0
LPLIPAL2ATG120	0	0	0	0	0	0	0	0	0	0
LPLIPAL2ATG140	0	0	0	0	0	0	0	0	0	0
LPLIPAL2ATG141	0	0	0	0	0	0	0	0	0	0
LPLIPAL2ATG160	0	0	0	0	0	0	0	0	0	0
LPLIPAL2ATG161	0	0	0	0	0	0	0	0	0	0
LPLIPAL2ATG180	0	0	0	0	0	0	0	0	0	0
LPLIPAL2ATG181	0	0	0	0	0	0	0	0	0	0
LPLIPAL2E120	0	0	0	0	0	0	0	0	0	0
LPLIPAL2E140	0	0	0	0	0	0	0	0	0	0
LPLIPAL2E141	0	0	0	0	0	0	0	0	0	0
LPLIPAL2E160	-7.77517e-27	0	0	0	0	0	0	0	0	0
LPLIPAL2E161	7.77517e-27	0	0	0	0	0	0	0	0	0
LPLIPAL2E180	0	0	0	0	0	0	0	0	0	0
LPLIPAL2E181	0	0	0	0	0	0	0	0	0	0
LPLIPAL2G120	0	0	0	0	0	0	0	0	0	0
LPLIPAL2G140	0	0	0	0	0	0	0	0	0	0
LPLIPAL2G141	1.653e-49	0	0	0	0	0	0	0	0	0
LPLIPAL2G160	7.77556e-27	0	0	0	0	0	-7.50333e-12	1.00044e-11	0	0
LPLIPAL2G161	-4.78731e-28	0	0	0	0	0	0	0	0	0
LPLIPAL2G180	0	0	0	5.00222e-12	0	0	0	0	0	0
LPLIPAL2G181	0	0	0	0	0	0	0	0	0	0
LSERDHr	0	0	0	0	0	0	0	0	0	0
LYSDC	0	0	0	0	0	0	0	0	0	0
LYSTRS	0	0	0	0	0	0	0	0	0	0
LYSabcpp	0	0	0	0	0	0	0	0	0	0
LYSt2pp	0	0	0	0	0	0	0	0	0	0
LYSt3pp	0	0	0	0	0	0	6.93889e-18	0	0	0
LYStex	0	0	0	0	0	0	-6.93889e-18	0	0	0
LYXI	0	0	0	0	0	0	0	0	0	0
LYXt2pp	0	0	0	0	0	0	0	0	0	0
LYXtex	0	0	0	0	0	0	0	0	0	0
L_LACD2	0	0	1.00044e-11	1.00044e-11	1.00044e-11	1.00044e-11	1.00044e-11	1.00044e-11	1.00044e-11	1.00044e-11
L_LACD3	0	0	1.00044e-11	1.00044e-11	1.00044e-11	1.00044e-11	1.00044e-11	1.00044e-11	1.00044e-11	1.00044e-11
L_LACt2rpp	0	0	1.50067e-11	1.50067e-11	1.50067e-11	1.50067e-11	1.50067e-11	1.50067e-11	1.50067e-11	1.50067e-11
L_LACtex	0	0	1.25067e-11	1.25067e-11	1.25067e-11	1.25067e-11	1.25067e-11	1.25067e-11	1.25067e-11	1.25067e-11
M1PD	0	0	0	0	0	0	0	0	0	0
MACPD	0	0	0	0	0	0	0	0	0	0
MALDDH	0	0	0	0	0	0	0	0	0	0
MALDt2_2pp	0	0	0	0	0	0	0	0	0	0
MALDtex	0	0	0	0	0	0	0	0	0	0
MALS	0.000592447	0.745109	8.08147e-05	7.76749e-05	0.000592447	0.421034	0.421747	0	2.50543e-09	0.000517713
MALTATr	0	0	0	0	0	0	0	0	0	0
MALTHXabcpp	0	0	1.50067e-11	1.50067e-11	1.50067e-11	1.50067e-11	1.50067e-11	1.50067e-11	1.50067e-11	1.50067e-11
MALTHXtexi	0	0	5.00222e-12	5.00222e-12	5.00222e-12	5.00222e-12	5.00222e-12	5.00222e-12	5.00222e-12	5.00222e-12
MALTPTabcpp	0	0	1.00044e-11	1.00044e-11	1.00044e-11	1.00044e-11	1.00044e-11	1.00044e-11	1.00044e-11	1.00044e-11
MALTPTtexi	0	0	5.00222e-12	5.00222e-12	5.00222e-12	5.00222e-12	5.00222e-12	5.00222e-12	5.00222e-12	5.00222e-12
MALTTRabcpp	0	0	1.00044e-11	1.00044e-11	1.00044e-11	1.00044e-11	1.00044e-11	1.00044e-11	1.00044e-11	1.00044e-11
MALTTRtexi	0	0	5.00222e-12	5.00222e-12	5.00222e-12	5.00222e-12	5.00222e-12	5.00222e-12	5.00222e-12	5.00222e-12
MALTTTRabcpp	0	0	1.00044e-11	1.00044e-11	1.00044e-11	1.00044e-11	1.00044e-11	1.00044e-11	1.00044e-11	1.00044e-11
MALTTTRtexi	0	0	5.00222e-12	5.00222e-12	5.00222e-12	5.00222e-12	5.00222e-12	5.00222e-12	5.00222e-12	5.00222e-12
MALTabcpp	0	0	1.00044e-11	1.00044e-11	1.00044e-11	1.00044e-11	1.00044e-11	1.00044e-11	1.00044e-11	1.00044e-11
MALTptspp	0	0	0	0	0	0	0	0	0	0
MALTtexi	0	0	5.00222e-12	5.00222e-12	5.00222e-12	5.00222e-12	5.00222e-12	5.00222e-12	5.00222e-12	5.00222e-12
MALt2_2pp	0	0	0	0	0	0	0	0	0	0
MALt2_3pp	0	0	0	0	0	0	0	0	0	0
MALtex	0	0	0	0	0	0	0	0	0	0
MAN1PT2	0	0	0	0	0	0	0	0	0	0
MAN6PI	0	0	0	0	0	0	0	0	0	0
MAN6Pt6_2pp	0	0	0	0	0	0	0	0	0	0
MAN6Ptex	0	0	0	0	0	0	0	0	0	0
MANAO	0	0	-2.50111e-12	-2.50111e-12	-2.50111e-12	-2.50111e-12	-2.50111e-12	-2.50111e-12	-2.50111e-12	-2.50111e-12
MANGLYCptspp	0	0	0	0	0	0	0	0	0	0
MANGLYCtex	0	0	0	0	0	0	0	0	0	0
MANPGH	0	0	0	0	0	0	0	0	0	0
MANptspp	0	0	0	0	0	0	0	0	0	0
MANtex	0	0	0	0	0	0	0	0	0	0
MCITD	0	0	0	0	0	0	0	0	0	0
MCITL2	0	0	0	0	0	0	0	0	0	0
MCITS	0	0	0	0	0	0	0	0	0	0
MCOATA	2.13695	1.33298	0.291506	0.289206	2.13695	0.343209	0.34379	0.244366	0.306812	1.86739
MCPST	0	0	0	0	0	0	0	0	0	0
MCTP1App	0.0123006	0.00767278	0.00167795	0.00161271	0.0123006	0.00197556	0.0019789	0.0014066	0.00176605	0.0107489
MCTP1Bpp	0	0	0	0	0	0	0	0	0	0
MCTP2App	0	0	0	0	0	0	0	0	0	0
MDDCP1pp	0	0	0	0	0	0	0	0	0	0
MDDCP2pp	0	0	0	0	0	0	0	0	0	0
MDDCP3pp	0	0	0	0	0	0	0	0	0	0
MDDCP4pp	0	0	0	0	0	0	0	0	0	0
MDDCP5pp	0	0	0	0	0	0	0	0	0	0
MDDEP1pp	0	0	0	0	0	0	0	0	0	0
MDDEP2pp	0	0	0	0	0	0	0	0	0	0
MDDEP3pp	0	0	0	0	0	0	0	0	0	0
MDDEP4pp	0	0	0	0	0	0	0	0	0	0
MDH	4.31231	1.32	0.125802	0.120911	4.31275	0.990088	18.4231	-1.59398	-27.2219	3.06902
MDH2	0	0	0	0	0	0	0	0	0	0
MDH3	0	0	0	0	0	0	0	0	17.9691	0
MDRPD	0	0	5.00222e-12	5.00222e-12	5.00222e-12	5.00222e-12	5.00222e-12	5.00222e-12	5.00222e-12	5.00222e-12
ME1	0	0	0	0	0	0	0	0	0	0
ME2	0	0	0	0	0	0	0	1.66557	0	0
MECDPDH2	0.00211563	0.00131967	0.000288597	0.000277377	0.00211563	0.000339784	0.000340359	0.000241927	0.00030375	0.00184875
MECDPS	0.00211563	0.00131967	0.000288597	0.000277377	0.00211563	0.000339784	0.000340359	0.000241927	0.00030375	0.00184875
MELIBt2pp	0	0	0	0	0	0	0	0	0	0
MELIBt3ipp	0	0	0	0	0	0	0	0	0	0
MELIBtex	0	0	0	0	0	0	0	0	0	0
MEPCT	0.00211563	0.00131967	0.000288597	0.000277377	0.00211563	0.000339784	0.000340359	0.000241927	0.00030375	0.00184875
METAT	0.000592447	0.000369553	8.08169e-05	7.7675e-05	0.000592447	9.5151e-05	9.5312e-05	0.000112913	8.50602e-05	0.000517713
METDabcpp	0	0	0	0	0	0	0	0	0	0
METDtex	0	0	0	0	0	0	0	0	0	0
METOX1s	0	0	0	0	0	0	0	0	0	0
METOX2s	0	0	0	0	0	0	0	0	0	0
METS	0.136705	0.0852729	0.0186482	0.0179232	0.136705	0.0219557	0.0219928	0.0156325	0.0196273	0.11946
METSOX1abcpp	0	0	0	0	0	0	0	0	0	0
METSOX1tex	0	0	0	0	0	0	0	0	0	0
METSOX2abcpp	0	0	0	0	0	0	0	0	0	0
METSOX2tex	0	0	0	0	0	0	0	0	0	0
METSOXR1	0	0	0	0	0	0	0	0	0	0
METSOXR2	0	0	0	0	0	0	0	0	0	0
METTRS	0	0	0	0	0	0	0	0	0	0
METabcpp	0	0	0	0	0	0	0	0	0	0
METtex	0	0	0	0	0	0	0	0	0	0
MG2t3_2pp	0.00699158	0.00436117	0.000953736	0.000916657	0.00699158	0.00112289	0.0011248	0.000799504	0.00100381	0.00610963
MG2tex	0.00699158	0.00436117	0.000953736	0.000916657	0.00699158	0.00112289	0.0011248	0.000799504	0.00100381	0.00610963
MG2tpp	0	0	0	0	0	0	0	0	0	0
MG2uabcpp	0	0	0	0	0	0	0	0	0	0
MGSA	0	0	0	0	0	0	0	0	0	0
MI1PP	0	0	0	0	0	0	0	0	0	0
MICITD	0	0	0	0	0	0	0	0	0	0
MINOHPtexi	0	0	5.00222e-12	5.00222e-12	5.00222e-12	5.00222e-12	5.00222e-12	5.00222e-12	5.00222e-12	5.00222e-12
MLDCP1App	0	0	0	0	0	0	0	0	0	0
MLDCP1Bpp	0	0	0	0	0	0	0	0	0	0
MLDCP2App	0	0	0	0	0	0	0	0	0	0
MLDCP2Bpp	0	0	0	0	0	0	0	0	0	0
MLDCP3App	-1.33037e-28	0	0	0	0	0	0	0	0	0
MLDEP1pp	-1.33037e-28	0	0	0	0	0	0	0	0	0
MLDEP2pp	0	0	0	0	0	0	0	0	0	0
MLTG1	0	0	5.50244e-11	5.50244e-11	5.50244e-11	5.50244e-11	5.50244e-11	5.50244e-11	5.50244e-11	5.50244e-11
MLTG2	0	0	1.10049e-10	1.10049e-10	1.10049e-10	1.10049e-10	1.10049e-10	1.10049e-10	1.10049e-10	0
MLTG3	0	0	1.45064e-10	1.45064e-10	1.45064e-10	1.45064e-10	1.45064e-10	1.45064e-10	1.45064e-10	3.50155e-11
MLTG4	0	0	1.3506e-10	1.3506e-10	1.3506e-10	1.3506e-10	1.3506e-10	1.3506e-10	1.3506e-10	2.50111e-11
MLTG5	0	0	1.10049e-10	1.10049e-10	1.10049e-10	1.10049e-10	1.10049e-10	1.10049e-10	1.10049e-10	0
MLTGY1pp	0	0	0	0	0	0	0	0	0	0
MLTGY2pp	0	0	0	0	0	0	0	0	0	0
MLTGY3pp	-1.33039e-28	0	0	0	0	0	0	0	0	0
MLTGY4pp	0	0	0	0	0	0	0	0	0	0
MLTP1	0	0	0	0	0	0	0	0	0	0
MLTP2	0	0	0	0	0	0	0	0	0	0
MLTP3	0	0	0	0	0	0	0	0	0	0
MMCD	-2.95194e-14	0	0	0	0	0	0	0	0	0
MME	-2.95194e-14	0	0	0	0	0	0	0	0	0
MMETt2pp	0	0	0	0	0	0	0	0	0	0
MMETtex	0	0	0	0	0	0	0	0	0	0
MMM2	-2.95194e-14	0	0	0	0	0	0	0	0	0
MN2t3pp	0	0	0	0	0	0	0	0	0	0
MN2tpp	0.00279663	0.00174447	0.000381494	0.000366663	0.00279663	0.000449158	0.000449918	0.000319801	0.000401525	0.00244385
MN6PP	0	0	0	0	0	0	0	0	0	0
MNLptspp	0	0	0	0	0	0	0	0	0	0
MNLtex	0	0	0	0	0	0	0	0	0	0
MNNH	0	0	2.50111e-12	2.50111e-12	2.50111e-12	2.50111e-12	2.50111e-12	2.50111e-12	2.50111e-12	2.50111e-12
MNt2pp	0	0	0	0	0	0	0	0	0	0
MNtex	0.00279663	0.00174447	0.000381494	0.000366663	0.00279663	0.000449158	0.000449918	0.000319801	0.000401525	0.00244385
MOAT	0.0172244	0.0107441	0.00234961	0.00225826	0.0172244	0.00276635	0.00277103	0.00196964	0.00247297	0.0150516
MOAT2	0.0172244	0.0107441	0.00234961	0.00225826	0.0172244	0.00276635	0.00277103	0.00196964	0.00247297	0.0150516
MOAT3C	0	0	0	0	0	0	0	0	0	0
MOBDabcpp	0.00279663	0.00174447	0.000381494	0.000366663	0.00279663	0.000449158	0.000449918	0.000319801	0.000401525	0.00244385
MOBDtex	0.00279663	0.00174447	0.000381494	0.000366663	0.00279663	0.000449158	0.000449918	0.000319801	0.000401525	0.00244385
MOHMT	0.000510089	0.00031818	6.95823e-05	6.68771e-05	0.000510089	8.19237e-05	8.20623e-05	5.83299e-05	7.32356e-05	0.000445744
MPTG	0.0123006	0.00767278	0.00167795	0.00161271	0.0123006	0.00197556	0.0019789	0.0014066	0.00176605	0.0107489
MPTG2	0	0	0	0	0	0	0	0	0	0
MSO3abcpp	0	0	0	0	0	0	0	0	0	0
MSO3tex	0	0	0	0	0	0	0	0	0	0
MTAN	0	0	5.00222e-12	5.00222e-12	5.00222e-12	5.00222e-12	5.00222e-12	5.00222e-12	5.00222e-12	5.00222e-12
MTHFC	0.875472	-0.432228	0.106088	0.114782	0.8733	13.4229	0.140845	0.0282287	0.125383	0.763138
MTHFD	0.875472	-0.432228	0.106088	0.114782	0.8733	13.4229	0.140845	0.0282287	0.125383	0.763138
MTHFR2	0.136705	0.0852729	0.0186482	0.0179232	0.136705	0.0219557	0.0219928	0.0156325	0.0196273	0.11946
MTRI	0	0	5.00222e-12	5.00222e-12	5.00222e-12	5.00222e-12	5.00222e-12	5.00222e-12	5.00222e-12	5.00222e-12
MTRK	0	0	5.00222e-12	5.00222e-12	5.00222e-12	5.00222e-12	5.00222e-12	5.00222e-12	5.00222e-12	5.00222e-12
MTRPOX	0	0	0	0	0	0	0	0	0	0
N2Otex	0	0	0	0	0	0	0	0	0	0
N2Otpp	0	0	0	0	0	0	0	0	0	0
NACODA	0	0	0	0.025671	0	0	0	0	0	0
NACtex	0	0	0	0	0	0	0	0	0	0
NACtpp	0	0	0	0	0	0	0	0	0	0
NADDP	0	0	0	0	0	0	0	0	0	0
NADH10	0	0	0	0	0	0	0	0	0	0
NADH16pp	33.3132	28.0421	0	27.0572	33.3127	16.9722	0	0	0	30.2382
NADH17pp	0	0	0	0	0	0	0	0	0	0
NADH18pp	0	0	0	0	0	0	0	0	0	0
NADH5	0	0	0	0	0	0	0	0	0	0
NADH9	0	0	0	0	0	0	0	0	0	0
NADK	0.00039585	0.000246921	5.39987e-05	5.18994e-05	0.00039585	6.35762e-05	6.36838e-05	4.52664e-05	5.68339e-05	0.000345916
NADN	0	0	0	0	0	0	0	0	0	0
NADPHQR2	0	0	0	0	0	0	0	0	0	0
NADPHQR3	0	0	0	0	0	0	0	0	0	0
NADPHQR4	0	0	-5.03425e-12	0	0	0	19.0993	0	0	0
NADPPPS	0	0	0	0	0	0	0	0	0	0
NADS1	0.00201733	0.00125836	0.000275188	0.00026449	0.00201733	0.000323997	0.000324545	0.000230686	0.000289637	0.00176286
NADTRHD	0	0	0	0	0	0	42.8703	0	0	0
NAMNPP	0	0	0	0	0	0	0	0	0	0
NAt3_1p5pp	0	0	0	0	0	0	0	0	0	0
NAt3_2pp	0	0	0	0	0	0	0	0	0	0
NAt3pp	999.996	0	999.999	999.999	0	0	0	1000	0	0
NAtex	-4.51665e-14	0	0	0	0	0	0	0	0	0
NDPK1	-999.326	0.435149	0.0918977	982.679	0.673678	0.11204	0	0.0797728	1000	1000
NDPK2	0.353414	0.22045	0.0513713	0.0493741	0.376589	0.0567606	0.0568566	0.0404137	0.0507411	0.308832
NDPK3	0.136258	0.0999202	0.0218514	0.0178647	0.136258	0.025727	0.021921	0.0155815	0.0195632	0.11907
NDPK4	0.0231754	0.0144562	0.0031614	0.00303849	0.0231754	0.00372212	0.00372842	0.00265016	0.00332739	0.0202519
NDPK5	0.0239281	0	0.00326408	0.00313718	0.0239281	0	0.00384952	0	0.00343546	0.0209097
NDPK6	0	0	-0.0031614	-0.00303849	-0.0231754	0	0	4.12066e-14	0	0
NDPK7	0.0239281	0	0	0.00313718	0.0239281	0	0.00384952	0.00273624	0.00343546	0.0209097
NDPK8	0.0231754	0	0	0	1.50067e-11	0	0	0.00265016	0.00332739	2.50111e-11
NH4tex	9.55004	5.95706	1.30274	1.25209	9.55004	1.5338	1.53639	1.09207	1.37114	9.71662
NH4tpp	9.55004	5.95706	1.30274	1.25209	9.55004	1.5338	1.53639	1.09207	1.37114	9.71662
NHFRBO	0	0	0	0	0	0	0	0	0	0
NI2abcpp	0	0	0	0	0	0	0	0	0	0
NI2t3pp	0	0	0	0	0	0	0	0	0	0
NI2tex	0	0	0	0	0	0	0	0	0	0
NI2tpp	0	0	0	0	0	0	0	0	0	0
NI2uabcpp	0	0	0	0	0	0	0	0	0	0
NMNAT	1.58268e-27	0	0	0	0	0	0	0	0	0
NMNDA	0	0	0	0	0	0	0	0	0	0
NMNN	0	0	0	0	0	0	0	0	0	0
NMNPtpp	0	0	0	0	0	0	0	0	0	0
NMNt7pp	0	0	0	0	0	0	0	0	0	0
NMNtex	0	0	0	0	0	0	0	0	0	0
NNAM	0	0	0	0	0	0	0	0	0	0
NNATr	0.00201733	0.00125836	0.000275188	0.00026449	0.00201733	0.000323997	0.000324545	0.000230686	0.000289637	0.00176286
NNDMBRT	0	0	0	0	0	0	0	0	0	0
NNDPR	0.00201733	0.00125836	0.000275188	0.00026449	0.00201733	0.000323997	0.000324545	0.000230686	0.000289637	0.00176286
NO2t2rpp	0	0	-5.22959e-12	-5.22959e-12	-5.22959e-12	-5.17112e-12	-5.22959e-12	-5.22959e-12	-5.2109e-12	-1.50067e-11
NO2tex	0	0	4.11848e-12	4.11848e-12	4.11848e-12	4.17696e-12	4.11848e-12	4.11848e-12	4.13718e-12	1.38956e-11
NO3R1bpp	0	0	0	0	0	0	0	0	0	0
NO3R1pp	0	0	5.22959e-12	5.22959e-12	5.22959e-12	5.22959e-12	5.22959e-12	5.22959e-12	5.22959e-12	1.50067e-11
NO3R2bpp	0	0	0	0	0	0	0	0	0	0
NO3R2pp	0	0	5.22959e-12	5.22959e-12	5.22959e-12	5.22959e-12	5.22959e-12	5.22959e-12	5.22959e-12	1.50067e-11
NO3t7pp	0	0	0	0	0	0	0	0	0	0
NO3tex	0	0	0	0	0	0	0	0	0	0
NODOx	0	0	0	0	0	0	0	0	0	0
NODOy	0	0	0	0	0	0	0	0	0	0
NOtex	0	0	0	0	0	0	0	0	0	0
NOtpp	0	0	0	0	0	0	0	0	0	0
NPHS	0	0	0	0	0	0	0	0	0	0
NTD1	4.10678e-28	0	0	0	-1.00044e-11	0	0	0	-2.50111e-11	0
NTD10	0	0	0	0	0	0	0	0	0	0
NTD10pp	0	0	0	0	0	0	0	0	0	0
NTD11	0	0	-5.00222e-12	-5.00222e-12	0	0	0	0.0246317	-5.00222e-12	-5.00222e-12
NTD11pp	0	0	0	0	0	0	0	0	0	0
NTD12	0	0	0	0	0	0	0	0	0	0
NTD12pp	0	0	0	0	0	0	0	0	0	0
NTD1pp	0	0	0	0	0	0	0	0	0	0
NTD2	0	0	0	0	0	0	0	0	0	0
NTD2pp	0	0	2.50111e-11	2.50111e-11	2.50111e-11	2.50111e-11	2.50111e-11	2.50111e-11	2.50111e-11	2.50111e-11
NTD3	0	0	0	0	0	0	0	0	0	0
NTD3pp	0	0	0	0	0	0	0	0	0	0
NTD4	0	0	0	0	0	0	0	0	0	0
NTD4pp	0	0	0	0	0	0	0	0	0	0
NTD5	0	0	0	0	0	0	0	0	0	0
NTD5pp	0	0	0	0	0	0	0	0	0	0
NTD6	0	0	0	0	-1.50067e-11	0	0	0	0	-2.50111e-11
NTD6pp	0	0	0	0	0	0	0	0	0	0
NTD7	0	0	0	0	0	0	0	0	0	0
NTD7pp	0	0	0	0	0	0	0	0	0	0
NTD8	-1.06641e-28	0	-2.00089e-11	0	0	0	0	0	0	0
NTD8pp	0	0	0	0	0	0	0	0	0	0
NTD9	0	0	0	0	0	0	0	0	0	0
NTD9pp	0	0	0	0	0	0	0	0	0	0
NTP1	0	0	0	0	0	0	0	0	0	0
NTP10	0	0	0	0	0	0	0	0	0	0
NTP11	0	0	0	0	0	0	0	0	0	0
NTP12	0	0	0	0	0	0	0	0	0	0
NTP3	0	0	0	0	0	0	0	0	0	0
NTP3pp	0	0	0	0	0	0	0	0	0	0
NTP5	0	0	0	0	0	0	0	0	0	0
NTPP1	0	0	0	0	0	0	0	0	0	0
NTPP10	0	0	0	0	0	0	0	0	0	0
NTPP11	0	0	0	0	0	0	0	0	0	0
NTPP2	0	0	0	0	0	0	0	0	0	0
NTPP3	0	0	0	0	0	0	0	0	0	0
NTPP4	0	0	0	0	0	0	0	0	0	0
NTPP5	0	0	0	0	0	0	0	0	0	0
NTPP6	0	0	0	0	0	0	0	0	0	0
NTPP7	0	0	0	0	0	0	0	0	0	0
NTPP8	0	0	0	0	0	0	0	0	0	0
NTPP9	0	0	0	0	0	0	0	0	0	0
NTPTP1	0	0	0	0	0	0	0	4.09949e-09	0	0
NTPTP2	0	0	0	0	0	0	0	0	0	0
NTRIR2x	0	0	5.22959e-12	5.22959e-12	5.22959e-12	5.22959e-12	5.22959e-12	5.22959e-12	5.22959e-12	1.50067e-11
NTRIR3pp	0	0	5.22959e-12	5.22959e-12	5.22959e-12	5.22959e-12	5.22959e-12	5.22959e-12	5.22959e-12	1.50067e-11
NTRIR4pp	0	0	5.22959e-12	5.22959e-12	5.22959e-12	5.22959e-12	5.22959e-12	5.22959e-12	5.22959e-12	1.50067e-11
O16A4COLIPAtex	0	0	5.00222e-12	5.00222e-12	5.00222e-12	5.00222e-12	5.00222e-12	5.00222e-12	5.00222e-12	5.00222e-12
O16A4Lpp	0	0	5.00222e-12	5.00222e-12	5.00222e-12	5.00222e-12	5.00222e-12	5.00222e-12	5.00222e-12	5.00222e-12
O16AP1pp	0	0	2.50111e-12	2.50111e-12	2.50111e-12	2.50111e-12	2.50111e-12	2.50111e-12	2.50111e-12	2.50111e-12
O16AP2pp	0	0	5.00222e-12	5.00222e-12	5.00222e-12	5.00222e-12	5.00222e-12	5.00222e-12	5.00222e-12	5.00222e-12
O16AP3pp	0	0	5.00222e-12	5.00222e-12	5.00222e-12	5.00222e-12	5.00222e-12	5.00222e-12	5.00222e-12	5.00222e-12
O16AT	0	0	0	0	0	0	0	0	0	0
O16AUNDtpp	0	0	0	0	0	0	0	0	0	0
O16GALFT	0	0	0	0	0	0	0	0	0	0
O16GLCT1	0	0	0	0	0	0	0	0	0	0
O16GLCT2	0	0	0	0	0	0	0	0	0	0
O2Stex	0	0	0	0	0	0	0	0	0	0
O2tex	18.5	14.1146	0.0202389	18.5	18.5	8.72041	18.5	2.66738e-11	9.11487	18.5
O2tpp	18.5	14.1136	0.0202389	18.4977	18.5	8.72041	18.5	2.66738e-11	9.11487	16.3803
OAADC	0	0	0	0	0	0	0	0	0	0
OBTFL	0	0	0	0	0	0	0	0	0	0
OCBT	0.261952	0.163399	0.0357334	0.0343442	0.261952	0.0420712	0.0421424	0.0299548	0.0376095	0.228908
OCDCAtexi	0	0	5.00222e-12	5.00222e-12	5.00222e-12	5.00222e-12	5.00222e-12	5.00222e-12	5.00222e-12	5.00222e-12
OCDCEAtexi	0	0	5.00222e-12	5.00222e-12	5.00222e-12	5.00222e-12	5.00222e-12	5.00222e-12	5.00222e-12	5.00222e-12
OCTAtex	0	0	0	0	0	0	0	0	0	0
OCTDPS	0.000197482	0.000123184	2.6939e-05	2.58917e-05	0.000197482	3.1717e-05	3.17707e-05	2.25826e-05	2.83534e-05	0.000172571
ODECOAI	0	0	5.00222e-12	5.00222e-12	5.00222e-12	-2.65739e-12	5.00222e-12	5.00222e-12	5.00222e-12	5.00222e-12
OHPBAT	0.000197482	0.000123184	2.6939e-05	2.58916e-05	0.000197482	3.1717e-05	3.17707e-05	2.25826e-05	2.83534e-05	0.000172571
OHPHM	0	0	1.59162e-11	1.59162e-11	1.59162e-11	1.59162e-11	1.59162e-11	1.59162e-11	1.59162e-11	1.59162e-11
OMBZLM	0	0	1.59162e-11	1.59162e-11	1.59162e-11	1.59162e-11	1.59162e-11	1.59162e-11	1.59162e-11	1.59162e-11
OMCDC	0.39895	0.248855	0.0544215	0.0523058	0.39895	0.064074	0.0641824	0.0456208	0.0572789	1.7199
OMMBLHX	0	0	0	0	0	0	0	0	0	0
OMMBLHX3	0	0	0	0	0	0	0	0	0	0
OMPDC	0.292938	0.182727	0.0399603	0.0384067	0.292938	0.0470478	0.0471274	0.0334981	0.0420584	0.255985
OMPHHX	0	0	7.95808e-12	7.95808e-12	7.95808e-12	7.95808e-12	7.95808e-12	7.95808e-12	7.95808e-12	7.95808e-12
OMPHHX3	0	0	7.95808e-12	7.95808e-12	7.95808e-12	7.95808e-12	7.95808e-12	7.95808e-12	7.95808e-12	7.95808e-12
OP4ENH	0	0	5.34683e-12	5.34683e-12	5.34683e-12	5.34683e-12	5.34683e-12	5.34683e-12	5.34683e-12	2.251e-11
OPHBDC	0.000197482	0.000123184	2.6939e-05	2.58917e-05	0.000197482	3.1717e-05	3.17707e-05	2.25826e-05	2.83534e-05	0.000172571
OPHHX	0.000197482	0.000123184	2.6939e-05	2.58917e-05	0.000197482	3.1717e-05	3.17707e-05	0	2.83534e-05	0.000172571
OPHHX3	0	0	0	0	0	0	0	2.25826e-05	0	0
ORNDC	0	0	0	0	0	0	0	0	5.00222e-12	0
ORNabcpp	0	0	0	0	0	0	0	0	0	0
ORNtex	0	0	0	0	0	0	0	0	0	0
OROTt2_2pp	0	0	0	0	0	0	0	0	0	0
OROTtex	0	0	0	0	0	0	0	0	0	0
ORPT	-0.292938	-0.182727	-0.0399603	-0.0384067	-0.292938	-0.0470478	-0.0471274	-0.0334981	-0.0420584	-0.255985
OXAMTC	0	0	0	0	0	0	0	0	0	0
OXGDC2	0	0	0	0	0	0	0	0	0	0
P5CD	0	0	0	0	0	0	0	0	0	0
P5CR	0.1958	0.122135	0.0267094	0.025671	0.1958	0.0314467	0.0315	0.0223901	0.0281118	0.171101
PA120abcpp	0	0	0	0	0	-2.50111e-12	-2.50111e-12	-5.00222e-12	0	0
PA140abcpp	-1.78514e-30	0	0	0	0	0	0	0	0	0
PA141abcpp	7.94537e-34	0	-2.50111e-12	0.00451652	0	0	-2.50111e-12	-2.50111e-12	0.00811313	0
PA160abcpp	0	0	0	0	0	-2.50111e-12	0	-1.75078e-11	0	-2.50111e-12
PA161abcpp	0	0	-2.50111e-12	0.00740873	0	-2.50111e-12	-2.50111e-12	-2.50111e-12	0	-2.50111e-12
PA180abcpp	0	0	0	0	-5.00222e-12	-2.50111e-12	0	0	-2.50111e-12	-2.50111e-12
PA181abcpp	0	0	0	0	0	0	0	0	0	0
PACALDt2rpp	0	0	0	0	0	0	0	0	0	0
PACALDtex	0	0	0	0	0	0	0	0	0	0
PACCOAL	0	0	0	0	0	0	0	0	0	0
PANTS	0.000510089	0.00031818	6.95823e-05	6.68771e-05	0.000510089	8.19237e-05	8.20623e-05	5.83299e-05	7.32356e-05	0.000445744
PAPA120	-8.83845e-28	0	0	0	0	0	0	0	0	0
PAPA120pp	8.83844e-28	0	0	0	0	0	0	0	2.50111e-12	0
PAPA140	0	0	0	0	0	0	0	0	0	0
PAPA140pp	0	0	0	0	0	0	0	0	0	0
PAPA141	0	0	0	0	0	0	0	0	0	0
PAPA141pp	0	0	0	0	0	-1.75078e-11	0	0	0	0
PAPA160	0	0	0	0	0	0	0	0	0	0
PAPA160pp	0	0	0	0	2.50111e-12	0	7.50333e-12	0	0	0
PAPA161	0	0	0	0	0	0	0	0	0	0
PAPA161pp	0	0	0	0	2.50111e-12	0	0	0	0	0
PAPA180	0	0	0	0	0	0	0	0	0	0
PAPA180pp	0	0	0	0	0	0	0	0	0	0
PAPA181	0	0	0	0	0	0	0	0	0	0
PAPA181pp	0	0	0	0	0	5.00222e-12	0	0	0	0
PAPPT3	0.0246012	0.0153456	0.00335589	0.00322543	0.0246012	0.00395111	0.0039578	0.0028132	0.00353209	0.0214979
PAPSR	0.218118	0.136056	0	0	0	0	0	0	0.0313161	0
PAPSR2	0	0	0.0297539	0.0285971	0.218118	0.0350312	0.0350905	0.0249423	0	0.190604
PDE1	0	0	0	0	0	0	0	0	0	0
PDH	8.91905	7.56565	18.2642	18.7555	8.92003	0	0.463303	0.308204	9.17936	7.00145
PDX5PO2	0.000197482	0.000123184	2.6939e-05	2.58916e-05	0.000197482	3.1717e-05	3.17707e-05	2.25826e-05	2.83534e-05	0.000172571
PDX5POi	0	0	0	0	0	0	0	0	0	0
PDX5PS	0.000197482	0.000123184	2.6939e-05	2.58916e-05	0.000197482	3.1717e-05	3.17707e-05	2.25826e-05	2.83534e-05	0.000172571
PDXPP	0	0	0	0	0	0	0	0	0	0
PE120abcpp	0	0	0	0	0	0	0	0	0	0
PE140abcpp	0	0	0	0	0	0	0	0	0	0
PE141abcpp	0	0	0	0	0	0	0	0	2.50111e-12	0
PE160abcpp	0.0367335	0.0229134	0.00501089	0.00481608	0.0367335	0.00589964	0.00590963	0.00420056	0.00527398	0.0320998
PE161abcpp	0.0432956	0.0270067	0.00590603	0.00567642	0.0432956	0.00695356	0.00696532	0.00495095	0.00621613	0.0378341
PE180abcpp	0	0	0	0	0	0	0	0	0	0
PE181abcpp	0	0	0	0	0	0	0	0	0	0
PEAMNOpp	0	0	0	0	0	0	0	0	0	0
PEAMNtex	0	0	0	0	0	0	0	0	0	0
PERD	0.000197482	0.000123184	2.6939e-05	2.58916e-05	0.000197482	3.1717e-05	3.17707e-05	2.25826e-05	2.83534e-05	0.000172571
PETNT161pp	0	0	0	0	0	0	0	0	0	0
PETNT181pp	0	0	0	0	0	0	0	0	0	0
PFK	7.64384	9.40948	0.8403	0	7.64373	9.87678	0.577227	2.4039	9.81713	7.36725
PFK_2	0	0	5.00222e-12	5.00222e-12	5.00222e-12	5.00222e-12	5.00222e-12	5.00222e-12	5.00222e-12	5.00222e-12
PFL	0	0.97697	0.447655	0	0	12.2553	18.4313	0.0716351	0	0
PG120abcpp	0	0	0	0	0	0	0	0	0	0
PG140abcpp	0	0	0	0	0	0	0	0	0	0
PG141abcpp	0	0	0	0	0	0	0	0	0	0
PG160abcpp	0	0	0	0	0	0	0	1.00044e-11	0	0
PG161abcpp	0	0	0	0	0	0	0	0	0	0
PG180abcpp	0	0	0	0	0	0	0	0	0	0
PG181abcpp	0	0	0	0	0	0	0	0	0	0
PGAMT	-0.0836511	-0.0521794	-0.011411	-0.0109674	-0.0836511	-0.0134349	-0.0134576	-0.00956569	-0.0120101	-0.0730989
PGCD	1.51951	0	0.200611	9.82288	1.51842	19.6598	0.244456	0.107466	0.218007	1.32688
PGI	5.23311	10	10	4.00178e-11	5.23278	0	10	10	9.78185	4.11302
PGK	-16.2929	-18.6787	-19.7111	-9.82288	-16.2928	-19.6598	-19.6592	-19.7577	-19.6232	-16.1867
PGL	4.76689	0	0	0	4.76722	0	0	-1.00044e-11	0	5.88698
PGLYCP	0	0	0	0	0	0	0	0	0	0
PGM	-14.7734	-18.6787	-19.5104	1.00044e-11	-14.7743	0	-19.4148	-19.6502	-19.4052	-14.8598
PGMT	0	0	3.93928e-11	3.93928e-11	3.93928e-11	3.93928e-11	3.93928e-11	3.94124e-11	3.93928e-11	3.93928e-11
PGP120abcpp	0	0	0	0	0	0	0	0	0	0
PGP140abcpp	0	0	0	0	0	0	0	0	0	0
PGP141abcpp	0	0	0	0	0	0	0	0	0	0
PGP160abcpp	0	0	0	0	0	0	0	0	0	0
PGP161abcpp	0	0	0	0	0	0	0	0	0	0
PGP180abcpp	0	0	0	0	0	0	0	0	0	0
PGP181abcpp	0	0	0	0	0	0	0	0	0	0
PGPP120	0	0	0	0	0	0	0	0	0	0
PGPP120pp	0	0	0	0	0	0	0	0	0	0
PGPP140	0	0	0	0	0	0	0	0	0	0
PGPP140pp	0	0	0	0	0	0	0	0	0	0
PGPP141	0	0	0	0	0	0	0	0	0	0
PGPP141pp	0	0	0	0	0	0	0	0	0	0
PGPP160	7.77526e-27	0	0	0	0	0	0	1.00044e-11	0	0
PGPP160pp	0	0	0	0	0	0	0	0	0	0
PGPP161	-4.7873e-28	0	0	0	0	0	0	0	0	0
PGPP161pp	0	0	0	0	0	0	0	0	0	0
PGPP180	0	0	0	0	0	0	0	0	0	0
PGPP180pp	0	0	0	0	0	0	0	0	0	0
PGPP181	0	0	0	0	0	0	0	0	0	0
PGPP181pp	0	0	0	0	0	0	0	0	0	0
PGSA120	0	0	0	0	0	0	0	0	0	0
PGSA140	0	0	0	0	0	0	0	0	0	0
PGSA141	0	0	0	0	0	0	0	0	0	0
PGSA160	7.77666e-27	0	0	0	0	0	0	1.00044e-11	0	0
PGSA161	-4.78676e-28	0	0	0	0	0	0	0	0	0
PGSA180	0	0	0	0	0	0	0	0	0	0
PGSA181	0	0	0	0	0	0	0	0	0	0
PHEMEabcpp	0	0	0	0	0	0	0	0	0	0
PHEMEtiex	0	0	0	0	0	0	0	0	0	0
PHETA1	-0.155772	-0.0971665	-0.0212492	-0.0204231	-0.155772	-0.025018	-0.0250603	-0.0178129	-0.0223648	-0.136122
PHETRS	0	0	0	0	0	0	0	0	0	0
PHEt2rpp	0	0	0	0	0	0	-3.46945e-18	0	0	0
PHEtex	0	0	0	0	0	0	-3.46945e-18	0	0	0
PHYTSpp	0	0	1.00044e-11	1.00044e-11	1.00044e-11	1.00044e-11	1.00044e-11	1.00044e-11	1.00044e-11	1.00044e-11
PIt2rpp	0.851314	0.531027	0.116129	0.12354	0.851314	0.136727	0.136958	0.0973497	0.13034	0.743925
PItex	0.851314	0.531027	0.116129	0.111615	0.851314	0.136727	0.136958	0.0973497	0.122227	0.743925
PIuabcpp	0	0	0	0	0	0	0	0	0	0
PLIPA1A120pp	0	0	0	0	0	0	0	0	0	0
PLIPA1A140pp	0	0	1.00044e-11	0	0	0	0	0	0	0
PLIPA1A141pp	0	0	0	0	0	0	0	0	0	0
PLIPA1A160pp	0	0	0	0	0	0	0	-2.00089e-11	0	0
PLIPA1A161pp	0	0	0	0	0	0	0	0	0	0
PLIPA1A180pp	0	0	0	0	0	0	0	0	0	0
PLIPA1A181pp	0	0	0	0	0	0	0	0	0	0
PLIPA1E120pp	0	0	0	0	0	0	0	0	0	0
PLIPA1E140pp	0	0	0	0	0	0	0	0	0	0
PLIPA1E141pp	0	0	0	0	0	0	0	0	0	0
PLIPA1E160pp	0	0	0	0	0	0	0	0	0	0
PLIPA1E161pp	0	0	0	0	0	0	0	0	0	0
PLIPA1E180pp	0	0	0	0	0	0	0	0	0	0
PLIPA1E181pp	0	0	0	0	0	0	0	0	0	0
PLIPA1G120pp	0	0	0	0	0	0	0	0	0	0
PLIPA1G140pp	0	0	0	0	0	0	0	0	0	0
PLIPA1G141pp	0	0	0	0	0	0	0	0	0	0
PLIPA1G160pp	0	0	0	0	0	0	-7.50333e-12	1.00044e-11	0	0
PLIPA1G161pp	0	0	0	0	0	0	0	0	0	0
PLIPA1G180pp	0	0	0	5.00222e-12	0	0	0	0	0	0
PLIPA1G181pp	0	0	0	0	0	0	0	0	0	0
PLIPA2A120pp	-8.83846e-28	0	0	0	0	-2.50111e-12	0	-4.9532e-12	-2.485e-12	0
PLIPA2A140pp	-1.78584e-30	0	-9.98413e-12	0	0	0	0	0	0	0
PLIPA2A141pp	7.94537e-34	0	-2.50111e-12	0.00451652	0	1.75078e-11	-2.50111e-12	7.50333e-12	0.00811313	0
PLIPA2A160pp	0	0	0	0	0	-2.50111e-12	0	2.50111e-12	0	-2.49402e-12
PLIPA2A161pp	0	0	-2.50111e-12	0.00740873	0	-2.50111e-12	-2.50111e-12	-2.50111e-12	0	-2.50111e-12
PLIPA2A180pp	0	0	0	-5.00222e-12	-5.00222e-12	-2.50111e-12	0	0	-2.50111e-12	-2.50111e-12
PLIPA2A181pp	0	0	0	0	0	-5.00222e-12	0	0	0	0
PLIPA2E120pp	0	0	0	0	0	0	0	0	0	0
PLIPA2E140pp	0	0	0	0	0	0	0	0	0	0
PLIPA2E141pp	0	0	0	0	0	0	0	0	2.50111e-12	0
PLIPA2E160pp	0	0	0	0	0	0	0	0	0	0
PLIPA2E161pp	0	0	0	0	0	0	0	0	-2.50111e-12	0
PLIPA2E180pp	0	0	0	0	0	0	0	0	0	0
PLIPA2E181pp	0	0	0	0	0	0	0	0	0	0
PLIPA2G120pp	0	0	0	0	0	0	-2.50111e-12	0	0	0
[truncated: 384 more rows]
