# Supplementary material for: ReacKnock: Identifying Reaction Deletion Strategies for Microbial Strain Optimization Based on Genome-Scale Metabolic Network
Source: PLoS One. 2013 Dec 11;8(12):e72150. doi: 10.1371/journal.pone.0072150 (PMC3859475; doi:10.1371/journal.pone.0072150)
Supplement: Table S3 — Intracellular flux distributions of multiple strategies for succinate production after deleting those target reactions by using ReacKnock. (XLSX) [file pone.0072150.s005.xlsx]

## Sheet: Sheet1
	wild	1	2	3	4	5	6	7	8	9	10
12DGR120tipp	8.83844e-28	0	0	0	0	0	0	0	0	0	0
12DGR140tipp	0	0	0	0	0	0	0	0	0	0	6.00267e-11
12DGR141tipp	0	0	0	0	0	0	0	0	0	0	0
12DGR160tipp	0	0	0	0	0	0	0	0	0	0	0
12DGR161tipp	0	0	0	0	0	0	0	0	0	0	0
12DGR180tipp	0	0	0	0	0	0	0	0	0	0	0
12DGR181tipp	0	0	0	0	0	0	0	0	0	0	0
12PPDRtex	0	1.00044e-11	1.00044e-11	1.00044e-11	1.00044e-11	1.00044e-11	1.00044e-11	1.00044e-11	1.00044e-11	1.00044e-11	1.00044e-11
12PPDRtpp	0	1.00044e-11	1.00044e-11	1.00044e-11	1.00044e-11	1.00044e-11	1.00044e-11	1.00044e-11	1.00044e-11	1.00044e-11	1.00044e-11
12PPDStex	0	5.00222e-12	5.00222e-12	5.00222e-12	5.00222e-12	5.00222e-12	5.00222e-12	5.00222e-12	5.00222e-12	5.00222e-12	5.00222e-12
12PPDStpp	0	5.00222e-12	5.00222e-12	5.00222e-12	5.00222e-12	5.00222e-12	5.00222e-12	5.00222e-12	5.00222e-12	5.00222e-12	5.00222e-12
14GLUCANabcpp	0	5.00222e-12	5.00222e-12	5.00222e-12	5.00222e-12	5.00222e-12	5.00222e-12	5.00222e-12	5.00222e-12	5.00222e-12	5.00222e-12
14GLUCANtexi	0	0	0	0	0	0	0	0	0	0	0
23CAMPtex	0	-5.00832e-26	-5.00832e-26	-5.00832e-26	-5.00832e-26	-5.00832e-26	-5.00832e-26	-5.00832e-26	-5.00832e-26	-5.00832e-26	-5.00832e-26
23CCMPtex	0	-5.00832e-26	-5.00832e-26	-5.00832e-26	-5.00832e-26	-5.00832e-26	-5.00832e-26	-5.00832e-26	-5.00832e-26	-5.00832e-26	-5.00832e-26
23CGMPtex	0	-5.00832e-26	-5.00832e-26	-5.00832e-26	-5.00832e-26	-5.00832e-26	-5.00832e-26	-5.00832e-26	-5.00832e-26	-5.00832e-26	-5.00832e-26
23CUMPtex	0	-5.00832e-26	-5.00832e-26	-5.00832e-26	-5.00832e-26	-5.00832e-26	-5.00832e-26	-5.00832e-26	-5.00832e-26	-5.00832e-26	-5.00832e-26
23DAPPAt2pp	0	1.00044e-11	1.00044e-11	1.00044e-11	1.00044e-11	1.00044e-11	1.00044e-11	1.00044e-11	1.00044e-11	1.00044e-11	1.00044e-11
23DAPPAtex	0	-5.00832e-26	-5.00832e-26	-5.00832e-26	-5.00832e-26	-5.00832e-26	-5.00832e-26	-5.00832e-26	-5.00832e-26	-5.00832e-26	-5.00832e-26
23PDE2pp	0	1.00044e-11	1.00044e-11	1.00044e-11	1.00044e-11	1.00044e-11	1.00044e-11	1.00044e-11	1.00044e-11	1.00044e-11	1.00044e-11
23PDE4pp	0	1.00044e-11	1.00044e-11	1.00044e-11	1.00044e-11	1.00044e-11	1.00044e-11	1.00044e-11	1.00044e-11	1.00044e-11	1.00044e-11
23PDE7pp	0	1.00044e-11	1.00044e-11	1.00044e-11	1.00044e-11	1.00044e-11	1.00044e-11	1.00044e-11	1.00044e-11	1.00044e-11	1.00044e-11
23PDE9pp	0	1.00044e-11	1.00044e-11	1.00044e-11	1.00044e-11	1.00044e-11	1.00044e-11	1.00044e-11	1.00044e-11	1.00044e-11	1.00044e-11
26DAHtex	0	-5.00832e-26	-5.00832e-26	-5.00832e-26	-5.00832e-26	-5.00832e-26	-5.00832e-26	-5.00832e-26	-5.00832e-26	-5.00832e-26	-5.00832e-26
2AGPA120tipp	0	0	0	0	0	0	0	0	6.00267e-11	0	0
2AGPA140tipp	0	0	0	0	0	0	0	0	0	0	0
2AGPA141tipp	0	0	0	0	8.33703e-13	0	0	8.00355e-11	0	0	0
2AGPA160tipp	0	0	0	0	0	0	0	0	0	0	0
2AGPA161tipp	0	0	0	0	0	0	0	0	0	0	0
2AGPA180tipp	0	0	0	0	0	0	0	0	0	0	0
2AGPA181tipp	0	0	0	0	0	0	0	0	0	0	0
2AGPE120tipp	0	0	0	0	0	0	0	0	0	0	0
2AGPE140tipp	0	0	0	0	0	0	0	0	0	0	0
2AGPE141tipp	0	0	0	0	0	0	0	-8.00355e-11	0	0	0
2AGPE160tipp	0	0	0	0	0	0	0	0	0	0	0
2AGPE161tipp	0	0	0	0	0	0	0	0	0	0	0
2AGPE180tipp	0	0	0	0	0	0	0	8.00355e-11	0	0	0
2AGPE181tipp	0	0	0	0	0	0	0	0	0	0	0
2AGPEAT120	0	0	0	0	0	0	0	0	0	0	0
2AGPEAT140	0	0	0	0	0	0	0	0	0	0	0
2AGPEAT141	0	0	0	0	0	0	0	0	0	0	0
2AGPEAT160	7.77355e-27	0	0	0	0	0	0	0	0	0	0
2AGPEAT161	0	0	0	0	0	0	0	0	0	0	0
2AGPEAT180	0	0	0	0	0	0	0	0	0	0	0
2AGPEAT181	0	0	0	0	0	0	0	0	0	0	0
2AGPG120tipp	0	0	0	0	0	0	0	1.70076e-10	0	0	0
2AGPG140tipp	0	0	0	0	0	0	0	0	0	0	0
2AGPG141tipp	0	0	0	0	0	0	0	0	0	0	0
2AGPG160tipp	0	0	0	0	0	0	0	0	0	0	0
2AGPG161tipp	0	0	0	0	0	0	0	0	0	0	0
2AGPG180tipp	0	0	0	0	0	0	0	-8.00355e-11	0	0	0
2AGPG181tipp	0	0	0	0	0	0	0	0	0	0	0
2AGPGAT120	0	0	0	0	0	0	0	0	0	0	0
2AGPGAT140	0	0	0	0	0	0	0	0	0	0	0
2AGPGAT141	-1.653e-49	0	0	0	0	0	0	0	0	0	0
2AGPGAT160	-7.77556e-27	0	0	0	0	0	0	0	0	0	0
2AGPGAT161	4.78731e-28	0	0	0	0	0	0	0	0	0	0
2AGPGAT180	0	0	0	0	0	0	0	0	0	0	0
2AGPGAT181	0	0	0	0	0	0	0	0	0	0	0
2DGLCNRx	0	0	0	0	0	0	0	0	0	0	0
2DGLCNRy	0	0	0	0	0	0	0	0	0	0	0
2DGULRx	0	5.00222e-12	5.00222e-12	5.00222e-12	5.00222e-12	5.00222e-12	5.00222e-12	5.00222e-12	5.00222e-12	5.00222e-12	5.00222e-12
2DGULRy	0	5.00222e-12	5.00222e-12	5.00222e-12	5.00222e-12	5.00222e-12	5.00222e-12	5.00222e-12	5.00222e-12	5.00222e-12	5.00222e-12
2MAHMP	0	0	0	0	0	0	0	0	0	0	0
34dhpactex	0	-1.00044e-11	-1.00044e-11	-1.00044e-11	-1.00044e-11	-1.00044e-11	-1.00044e-11	-1.00044e-11	-1.00044e-11	-1.00044e-11	-1.00044e-11
3AMPtex	0	-1.50067e-11	-1.50067e-11	-1.50067e-11	-1.50067e-11	-1.50067e-11	-1.50067e-11	-1.50067e-11	-1.50067e-11	-1.50067e-11	-1.50067e-11
3CMPtex	0	-1.50067e-11	-1.50067e-11	-1.50067e-11	-1.50067e-11	-1.50067e-11	-1.50067e-11	-1.50067e-11	-1.50067e-11	-1.50067e-11	-1.50067e-11
3GMPtex	0	-1.50067e-11	-1.50067e-11	-1.50067e-11	-1.50067e-11	-1.50067e-11	-1.50067e-11	-1.50067e-11	-1.50067e-11	-1.50067e-11	-1.50067e-11
3HAD100	0.315122	0.0384994	0.0389913	0.046166	0.0384994	0.0456694	0.0384994	0.0386434	0.0384994	0.0384994	0.0384994
3HAD120	0.181914	0.022225	0.022509	0.0266508	0.022225	0.00998505	0.022225	0.0223081	0.022225	0.022225	0.022225
3HAD121	0.133208	0.0162744	0.0164823	0.0195152	0.0162744	0.0356844	0.0162744	0.0163353	0.0162744	0.0162744	0.0162744
3HAD140	0.113017	0.0138076	0.013984	0.0165572	0.0138076	0	0.0138076	0.0138592	0.0138076	0.0138076	0.0138076
3HAD141	0.133208	0.0162744	0.0164823	0.0195152	0.0162744	0.0356844	0.0162744	0.0163353	0.0162744	0.0162744	0.0162744
3HAD160	0.113017	0.0138076	0.013984	0.0165572	0.0138076	0.0163791	0.0138076	0.0138592	0.0138076	0.0138076	0.0138076
3HAD161	0.133208	0.0162744	0.0164823	0.0195152	0.0162744	0.0193053	0.0162744	0.0163353	0.0162744	0.0162744	0.0162744
3HAD180	0	0	0	0	0	0	0	0	0	0	0
3HAD181	0	0	0	0	0	0	0	0	0	0	0
3HAD40	0.315122	0.0384994	0.0389913	0.046166	0.0384994	0.0456694	0.0384994	0.0386434	0.0384994	0.0384994	0.0384994
3HAD60	0.315122	0.0384994	0.0389913	0.046166	0.0384994	0.0456694	0.0384994	0.0386434	0.0384994	0.0384994	0.0384994
3HAD80	0.315122	0.0384994	0.0389913	0.046166	0.0384994	0.0456694	0.0384994	0.0386434	0.0384994	0.0384994	0.0384994
3HCINNMH	0	1.00044e-11	1.00044e-11	1.00044e-11	1.00044e-11	1.00044e-11	1.00044e-11	1.00044e-11	1.00044e-11	1.00044e-11	1.00044e-11
3HPPPNH	0	1.00044e-11	1.00044e-11	1.00044e-11	1.00044e-11	1.00044e-11	1.00044e-11	1.00044e-11	1.00044e-11	1.00044e-11	1.00044e-11
3KGK	0	0	0	0	0	0	0	0	0	0	0
3NTD2pp	0	2.50111e-11	2.50111e-11	2.50111e-11	2.50111e-11	2.50111e-11	2.50111e-11	2.50111e-11	2.50111e-11	2.50111e-11	2.50111e-11
3NTD4pp	0	2.50111e-11	2.50111e-11	2.50111e-11	2.50111e-11	2.50111e-11	2.50111e-11	2.50111e-11	2.50111e-11	2.50111e-11	2.50111e-11
3NTD7pp	0	2.50111e-11	2.50111e-11	2.50111e-11	2.50111e-11	2.50111e-11	2.50111e-11	2.50111e-11	2.50111e-11	2.50111e-11	2.50111e-11
3NTD9pp	0	2.50111e-11	2.50111e-11	2.50111e-11	2.50111e-11	2.50111e-11	2.50111e-11	2.50111e-11	2.50111e-11	2.50111e-11	2.50111e-11
3OAR100	0.315122	0.0384994	0.0389913	0.046166	0.0384994	0.0456694	0.0384994	0.0386434	0.0384994	0.0384994	0.0384994
3OAR120	0.181914	0.022225	0.022509	0.0266508	0.022225	0.00998505	0.022225	0.0223081	0.022225	0.022225	0.022225
3OAR121	0.133208	0.0162744	0.0164823	0.0195152	0.0162744	0.0356844	0.0162744	0.0163353	0.0162744	0.0162744	0.0162744
3OAR140	0.181914	0.022225	0.022509	0.0266508	0.022225	0.00998505	0.022225	0.0223081	0.022225	0.022225	0.022225
3OAR141	0.133208	0.0162744	0.0164823	0.0195152	0.0162744	0.0356844	0.0162744	0.0163353	0.0162744	0.0162744	0.0162744
3OAR160	0.113017	0.0138076	0.013984	0.0165572	0.0138076	0.0163791	0.0138076	0.0138592	0.0138076	0.0138076	0.0138076
3OAR161	0.133208	0.0162744	0.0164823	0.0195152	0.0162744	0.0193053	0.0162744	0.0163353	0.0162744	0.0162744	0.0162744
3OAR180	0	0	0	0	0	0	0	0	0	0	0
3OAR181	0	0	0	0	0	0	0	0	0	0	0
3OAR40	0.315122	0.0384994	0.0389913	0.046166	0.0384994	0.0456694	0.0384994	0.0386434	0.0384994	0.0384994	0.0384994
3OAR60	0.315122	0.0384994	0.0389913	0.046166	0.0384994	0.0456694	0.0384994	0.0386434	0.0384994	0.0384994	0.0384994
3OAR80	0.315122	0.0384994	0.0389913	0.046166	0.0384994	0.0456694	0.0384994	0.0386434	0.0384994	0.0384994	0.0384994
3OAS100	0.315122	0.0384994	0.0389913	0.046166	0.0384994	0.0456694	0.0384994	0.0386434	0.0384994	0.0384994	0.0384994
3OAS120	0.181914	0.022225	0.022509	0.0266508	0.022225	0.00998505	0.022225	0.0223081	0.022225	0.022225	0.022225
3OAS121	0.133208	0.0162744	0.0164823	0.0195152	0.0162744	0.0356844	0.0162744	0.0163353	0.0162744	0.0162744	0.0162744
3OAS140	0.181914	0.022225	0.022509	0.0266508	0.022225	0.00998505	0.022225	0.0223081	0.022225	0.022225	0.022225
3OAS141	0.133208	0.0162744	0.0164823	0.0195152	0.0162744	0.0356844	0.0162744	0.0163353	0.0162744	0.0162744	0.0162744
3OAS160	0.113017	0.0138076	0.013984	0.0165572	0.0138076	0.0163791	0.0138076	0.0138592	0.0138076	0.0138076	0.0138076
3OAS161	0.133208	0.0162744	0.0164823	0.0195152	0.0162744	0.0193053	0.0162744	0.0163353	0.0162744	0.0162744	0.0162744
3OAS180	0	0	0	0	0	0	0	0	0	0	0
3OAS181	0	0	0	0	0	0	0	0	0	0	0
3OAS60	0.315122	0.0384994	0.0389913	0.046166	0.0384994	0.0456694	0.0384994	0.0386434	0.0384994	0.0384994	0.0384994
3OAS80	0.315122	0.0384994	0.0389913	0.046166	0.0384994	0.0456694	0.0384994	0.0386434	0.0384994	0.0384994	0.0384994
3PEPTabcpp	0	1.00044e-11	1.00044e-11	1.00044e-11	1.00044e-11	1.00044e-11	1.00044e-11	1.00044e-11	1.00044e-11	1.00044e-11	1.00044e-11
3PEPTtex	0	1.00044e-11	1.00044e-11	1.00044e-11	1.00044e-11	1.00044e-11	1.00044e-11	1.00044e-11	1.00044e-11	1.00044e-11	1.00044e-11
3UMPtex	0	-1.50067e-11	-1.50067e-11	-1.50067e-11	-1.50067e-11	-1.50067e-11	-1.50067e-11	-1.50067e-11	-1.50067e-11	-1.50067e-11	-1.50067e-11
42A12BOOXpp	0	1.00044e-11	1.00044e-11	1.00044e-11	1.00044e-11	1.00044e-11	1.00044e-11	1.00044e-11	1.00044e-11	1.00044e-11	1.00044e-11
4HOXPACDtex	0	-1.00044e-11	-1.00044e-11	-1.00044e-11	-1.00044e-11	-1.00044e-11	-1.00044e-11	-1.00044e-11	-1.00044e-11	-1.00044e-11	-1.00044e-11
4HTHRS	0	0	0	0	0	0	0	0	0	0	0
4PCP	0	0	0	1.00044e-11	0	0	0	0	0	1.00044e-11	0
4PCPpp	0	0	0	0	0	0	0	0	0	0	0
4PEPTabcpp	0	0	0	0	0	0	0	0	0	0	0
4PEPTtex	0	1.00044e-11	1.00044e-11	1.00044e-11	1.00044e-11	1.00044e-11	1.00044e-11	1.00044e-11	1.00044e-11	1.00044e-11	1.00044e-11
5DGLCNR	0	6.99359e-11	6.99359e-11	7.00311e-11	7.00311e-11	7.00311e-11	7.00311e-11	7.00311e-11	7.00311e-11	7.00311e-11	7.00311e-11
5DGLCNt2rpp	0	3.00133e-11	3.00133e-11	3.00133e-11	3.00133e-11	3.00133e-11	3.00133e-11	3.00133e-11	3.00133e-11	3.00133e-11	3.00133e-11
5DGLCNtex	0	3.00133e-11	3.00133e-11	3.00133e-11	3.00133e-11	3.00133e-11	3.00133e-11	3.00133e-11	3.00133e-11	3.00133e-11	3.00133e-11
5DOAN	0	0	0	0	0	0	0	0	0	0	0
A5PISO	0.0344487	0.00420871	0.00426248	0.00504681	0.00420871	0.00499253	0.00420871	0.00422445	0.00420871	0.00420871	0.00420871
AACPS1	0	0	0	0	-7.73992e-13	0.0163791	0	0	-6.00267e-11	0	-1.20053e-10
AACPS2	0	0	0	0	0	0	0	0	0	0	0
AACPS3	0	0	0	0	0	0	0	0	0	0	0
AACPS4	0	0	0	0	0	0	0	0	0	0	0
AACPS5	0	0	0	0	0	0	0	0	0	0	0
AACPS6	0	0	0	0	0	0	0	0	0	0	0
AACPS7	0	0	0	0	0	0	0	1.70076e-10	0	0	0
AACPS8	0	3.00133e-11	0	3.00133e-11	3.00133e-11	3.00133e-11	3.00133e-11	0	3.00133e-11	3.00133e-11	3.00133e-11
AACPS9	0	0	0	0	0	0	0	0	0	0	0
AACTOOR	0	0	0	0	0	0	0	0	0	0	0
AADDGT	0	0	0	0	0	0	0	0	0	0	0
AAMYL	0	5.00222e-12	5.00222e-12	5.00222e-12	5.00222e-12	5.00222e-12	5.00222e-12	5.00222e-12	5.00222e-12	5.00222e-12	5.00222e-12
AAMYLpp	0	5.00222e-12	5.00222e-12	5.00222e-12	5.00222e-12	5.00222e-12	5.00222e-12	5.00222e-12	5.00222e-12	5.00222e-12	5.00222e-12
AB6PGH	0	0	0	0	0	0	0	0	0	0	0
ABTA	0	4.00178e-11	4.00178e-11	4.00178e-11	4.00178e-11	4.00178e-11	4.00178e-11	4.00178e-11	4.00178e-11	4.00178e-11	3.00133e-11
ABUTD	0	3.00133e-11	3.00133e-11	3.00133e-11	3.00133e-11	3.00133e-11	3.00133e-11	3.00133e-11	3.00133e-11	3.00133e-11	2.00089e-11
ABUTt2pp	1.11371e-13	0	999.999	0	0	999.999	0	999.999	1000	0	0
ABUTtex	0	1.00044e-11	1.00044e-11	1.00044e-11	1.00044e-11	1.00044e-11	1.00044e-11	1.00044e-11	1.00044e-11	1.00044e-11	1.00044e-11
ACACCT	0	1.00044e-11	1.00044e-11	1.00044e-11	1.00044e-11	1.00044e-11	1.00044e-11	1.00044e-11	1.00044e-11	1.00044e-11	1.00044e-11
ACACT1r	-8.87856e-28	605.658	42.5338	999.912	999.876	999.876	602.309	605.824	999.876	483.456	388.629
ACACt2pp	0	1.00044e-11	1.00044e-11	1.00044e-11	1.00044e-11	1.00044e-11	1.00044e-11	1.00044e-11	1.00044e-11	1.00044e-11	1.00044e-11
ACACtex	0	-1.00044e-11	-1.00044e-11	-1.00044e-11	-1.00044e-11	-1.00044e-11	-1.00044e-11	-1.00044e-11	-1.00044e-11	-1.00044e-11	-1.00044e-11
ACALD	5.24896e-23	0.179671	1.10049e-10	0.21545	0.179671	1.10049e-10	0.179671	0.180343	0.179671	0.179671	0.179671
ACALDtex	0	3.00133e-11	3.00133e-11	3.00133e-11	3.00133e-11	3.00133e-11	3.00133e-11	3.00133e-11	3.00133e-11	3.00133e-11	3.00133e-11
ACALDtpp	0	3.00133e-11	3.00133e-11	3.00133e-11	3.00133e-11	3.00133e-11	3.00133e-11	3.00133e-11	3.00133e-11	3.00133e-11	3.00133e-11
ACANTHAT	0	0	0	0	0	0	0	0	0	0	0
ACBIPGT	0	0	0	0	0	0	0	0	0	0	0
ACCOAC	2.13695	0.261078	0.264414	0.313068	0.261078	0.309701	0.261078	0.262055	0.261078	0.261078	0.261078
ACCOAL	1000	0	0	0	0	0	0	0	0	0	997.933
ACGAL1PPpp	0	2.50111e-11	2.50111e-11	2.50111e-11	2.50111e-11	2.50111e-11	2.50111e-11	2.50111e-11	2.50111e-11	2.50111e-11	2.50111e-11
ACGAL1Ptex	0	-1.50067e-11	-1.50067e-11	-1.50067e-11	-1.50067e-11	-1.50067e-11	-1.50067e-11	-1.50067e-11	-1.50067e-11	-1.50067e-11	-1.50067e-11
ACGALtex	0	-3.00133e-11	-3.00133e-11	-3.00133e-11	-3.00133e-11	-3.00133e-11	-3.00133e-11	-3.00133e-11	-3.00133e-11	-3.00133e-11	-3.00133e-11
ACGAM1PPpp	0	2.50111e-11	2.50111e-11	2.50111e-11	2.50111e-11	2.50111e-11	2.50111e-11	2.50111e-11	2.50111e-11	2.50111e-11	2.50111e-11
ACGAM1Ptex	0	-1.50067e-11	-1.50067e-11	-1.50067e-11	-1.50067e-11	-1.50067e-11	-1.50067e-11	-1.50067e-11	-1.50067e-11	-1.50067e-11	-1.50067e-11
ACGAMK	-2.66048e-28	1.00044e-11	0	1.00044e-11	0	0	-1.00044e-11	0	1.00044e-11	1.00044e-11	1.00044e-11
ACGAMT	0	0	0	0	0	0	0	0	0	0	0
ACGAptspp	0	4.00178e-11	4.00178e-11	4.00178e-11	4.00178e-11	4.00178e-11	4.00178e-11	4.00178e-11	4.00178e-11	4.00178e-11	4.00178e-11
ACGAtex	0	-3.00133e-11	-3.00133e-11	-3.00133e-11	-3.00133e-11	-3.00133e-11	-3.00133e-11	-3.00133e-11	-3.00133e-11	-3.00133e-11	-3.00133e-11
ACGK	0.261952	0.0320035	0.0324124	0.0383765	0.0320035	0.0379637	0.0320035	0.0321232	0.0320035	0.0320035	0.0320035
ACGS	0.261952	0.0320035	0.0324124	0.0383765	0.0320035	0.0379637	0.0320035	0.0321232	0.0320035	0.0320035	0.0320035
ACHBS	0.257258	0.0314301	0.0318316	0.0376889	0.0314301	0.0372835	0.0314301	0.0315476	0.0314301	0.0314301	0.0314301
ACKr	-1.16135	0.0628604	-8.17292	0.0753781	0.0628604	-8.60033	0.0628604	0.0630955	0.0628604	0.0628604	0.0628604
ACLS	0.774234	0.0945906	0.0957991	0.113427	0.0945906	0.112207	0.0945906	0.0949444	0.0945906	0.0945906	0.0945906
ACM6PH	-2.66023e-28	1.50067e-11	5.00222e-12	1.50067e-11	5.00222e-12	5.00222e-12	-5.00222e-12	5.00222e-12	1.50067e-11	1.50067e-11	1.50067e-11
ACMAMUT	0	0	0	0	0	0	0	0	0	0	0
ACMANAptspp	0	1.00044e-11	1.00044e-11	1.00044e-11	1.00044e-11	1.00044e-11	1.00044e-11	1.00044e-11	1.00044e-11	1.00044e-11	1.00044e-11
ACMANAtex	0	-5.00832e-26	-5.00832e-26	-5.00832e-26	-5.00832e-26	-5.00832e-26	-5.00832e-26	-5.00832e-26	-5.00832e-26	-5.00832e-26	-5.00832e-26
ACMUMptspp	0	5.00222e-12	5.00222e-12	5.00222e-12	5.00222e-12	5.00222e-12	5.00222e-12	5.00222e-12	5.00222e-12	5.00222e-12	5.00222e-12
ACMUMtex	0	0	0	0	0	0	0	0	0	0	0
ACNAMt2pp	0	1.00044e-11	1.00044e-11	1.00044e-11	1.00044e-11	1.00044e-11	1.00044e-11	1.00044e-11	1.00044e-11	1.00044e-11	1.00044e-11
ACNAMtex	0	-5.00832e-26	-5.00832e-26	-5.00832e-26	-5.00832e-26	-5.00832e-26	-5.00832e-26	-5.00832e-26	-5.00832e-26	-5.00832e-26	-5.00832e-26
ACNML	0	1.00044e-11	1.00044e-11	1.00044e-11	1.00044e-11	1.00044e-11	1.00044e-11	1.00044e-11	1.00044e-11	1.00044e-11	1.00044e-11
ACOAD1f	8.87869e-28	3.00133e-11	3.00133e-11	3.00133e-11	3.00133e-11	3.00133e-11	3.00133e-11	3.00133e-11	3.00133e-11	3.00133e-11	3.00133e-11
ACOAD2f	8.87866e-28	0	0	0	0	0	0	0	0	0	0
ACOAD3f	0	-1.00044e-11	-1.00044e-11	-1.00044e-11	-1.00044e-11	-1.00044e-11	-1.00044e-11	-1.00044e-11	-1.00044e-11	-1.00044e-11	-1.00044e-11
ACOAD4f	1.72845e-30	-2.00089e-11	-2.00089e-11	-2.00089e-11	-2.00089e-11	-2.00089e-11	-2.00089e-11	-2.00089e-11	-2.00089e-11	-2.00089e-11	-2.00089e-11
ACOAD5f	-1.77331e-27	0	-3.00133e-11	0	0	0	0	-3.00133e-11	0	0	0
ACOAD6f	-3.57361e-30	0	0	0	8.33703e-13	-0.0163791	0	0	6.00267e-11	0	0
ACOAD7f	0	0	3.00133e-11	0	0	0	0	0	0	0	0
ACOAD8f	0	0	0	0	0	0	0	0	0	0	0
ACOATA	0.315122	0.0384994	0	0	0.0384994	0.0456694	0	0.0386434	0	0.0384994	0
ACODA	0.261952	0.0320035	0.0324124	0.0383765	0.0320035	0.0379637	0.0320035	0.0321232	0.0320035	0.0320035	0.0320035
ACOLIPAtex	0	0	0	0	0	0	0	0	0	0	0
ACONIs	0	0	0	0	0	0	0	0	0	0	0
ACONMT	0	0	0	0	0	0	0	0	0	0	0
ACONTa	4.34236	8.42995	0.117828	9.27327	8.42995	0.138009	8.42995	8.44579	8.42995	8.42995	8.42995
ACONTb	4.34236	8.42995	0.117828	9.27327	8.42995	0.138009	8.42995	8.44579	8.42995	8.42995	8.42995
ACOTA	-0.261952	-0.0320035	-0.0324124	-0.0383765	-0.0320035	-0.0379637	-0.0320035	-0.0321232	-0.0320035	-0.0320035	-0.0320035
ACPS1	0	0	0	0	0	0	0	0	0	0	0
ACS	0	0	0	0	0	0	0	0	0	0	0
ACSERtex	0	0	0	0	0	0	0	0	0	0	0
ACSERtpp	0	0	0	0	0	0	0	0	0	0	0
ACt2rpp	-1.67586	0	-8.23659	1.00044e-11	1.00044e-11	-8.67489	0	1.00044e-11	-5.89879e-13	0	1.00044e-11
ACt4pp	0	0	0	0	0	0	0	0	0	0	0
ACtex	-1.67586	0	-8.23659	1.00044e-11	1.00044e-11	-8.67489	0	1.00044e-11	-5.89879e-13	0	1.00044e-11
ADA	0	0	0	0	0	0	0	0	0	0	0
ADCL	0.000592447	7.23812e-05	7.33059e-05	8.67948e-05	7.23812e-05	8.58612e-05	7.23812e-05	7.26519e-05	7.23812e-05	7.23812e-05	7.23812e-05
ADCS	0.000592447	7.23812e-05	7.33059e-05	8.67948e-05	7.23812e-05	8.58612e-05	7.23812e-05	7.26519e-05	7.23812e-05	7.23812e-05	7.23812e-05
ADD	0	0	0	0	0	0	0	0	0	0	0
ADEt2rpp	0	3.00133e-11	3.00133e-11	3.00133e-11	3.00133e-11	3.00133e-11	3.00133e-11	3.00133e-11	3.00133e-11	3.00133e-11	3.00133e-11
ADEtex	0	3.00133e-11	3.00133e-11	3.00133e-11	3.00133e-11	3.00133e-11	3.00133e-11	3.00133e-11	3.00133e-11	3.00133e-11	3.00133e-11
ADK1	2.00531	0.244995	0.316736	0.293783	1000	0.323381	0.244995	0.245912	0.244995	1000	0.244995
ADK3	-1000	-1000	-1000	-1000	-999.755	-1000	-1000	-1000	-1000	-999.755	-1000
ADK4	0	0	0	0	0	0	0	0	0	0	0
ADMDC	0	-1.00044e-11	-1.00044e-11	-1.00044e-11	-1.00044e-11	-1.00044e-11	-1.00044e-11	-1.00044e-11	-1.00044e-11	-1.00044e-11	-1.00044e-11
ADNCYC	0	0	0	0	0	0	0	0	0	0	0
ADNK1	0	0	4.88708e-05	5.75255e-10	4.82543e-05	0	0	4.84348e-05	4.82543e-05	4.82543e-05	4.82543e-05
ADNUC	0	0	0	0	0	0	0	0	0	0	0
ADNt2pp	1000	0	0	0	0	0	0	0	0	0	0
ADNt2rpp	-1000	1.20053e-10	1.20053e-10	1.20053e-10	1.20053e-10	1.20053e-10	1.20053e-10	1.20053e-10	1.20053e-10	1.20053e-10	1.20053e-10
ADNtex	0	8.50378e-11	8.50378e-11	8.50378e-11	8.50378e-11	8.50378e-11	8.50378e-11	8.50378e-11	8.50378e-11	8.50378e-11	8.50378e-11
ADOCBIK	0	5.00222e-12	5.00222e-12	5.00222e-12	5.00222e-12	5.00222e-12	5.00222e-12	5.00222e-12	5.00222e-12	5.00222e-12	5.00222e-12
ADOCBLS	0	0	0	0	0	0	0	0	0	0	0
ADOCBLabcpp	0	5.00222e-12	5.00222e-12	5.00222e-12	5.00222e-12	5.00222e-12	5.00222e-12	5.00222e-12	5.00222e-12	5.00222e-12	5.00222e-12
ADOCBLtonex	0	0	0	0	0	0	0	0	0	0	0
ADPRDP	0	0	0	0	0	0	0	0	0	0	0
ADPT	0.000394965	4.82543e-05	0	5.78628e-05	0	5.7241e-05	4.82543e-05	0	0	0	0
ADSK	0.218118	0.0266482	0.0269886	0.0319547	0.0266482	0.031611	0.0266482	0.0267478	0.0266482	0.0266482	0.0266482
ADSL1r	0.264086	0.0322643	0.0326765	0.0386892	0.0322643	0.038273	0.0322643	0.0323849	0.0322643	0.0322643	0.0322643
ADSL2r	0.395589	0.0483304	0.117607	0.0579546	0.0483304	0.0573313	0.0483304	0.0485112	0.0483304	0.0483304	0.0483304
ADSS	0.264086	0.0322643	0.0326765	0.0386892	0.0322643	0.038273	0.0322643	0.0323849	0.0322643	0.0322643	0.0322643
AGDC	-5.32107e-28	8.50378e-11	6.50289e-11	8.50378e-11	6.50289e-11	6.50289e-11	4.502e-11	6.50289e-11	8.50378e-11	8.50378e-11	8.50378e-11
AGM3PA	-2.66062e-28	0	0	0	0	0	0	0	0	0	1.00044e-11
AGM3PApp	0	0	0	0	0	0	0	0	0	0	0
AGM3PH	0	1.00044e-11	0	0	0	0	-9.97507e-12	0	0	0	0
AGM3Pt2pp	-2.66072e-28	0	0	0	0	0	-1.00044e-11	0	0	0	0
AGM4PA	0	0	0	0	0	0	0	0	0	0	0
AGM4PApp	0	-1.00044e-11	-1.00044e-11	-1.00044e-11	-1.00044e-11	-1.00044e-11	-1.00044e-11	-1.00044e-11	-1.00044e-11	-1.00044e-11	-1.00044e-11
AGM4PCP	0	1.00044e-11	0	0	0	0	0	0	0	0	1.00044e-11
AGM4PCPpp	0	0	0	0	0	0	0	0	0	0	0
AGM4PH	0	0	0	1.00044e-11	0	0	0	0	1.00044e-11	1.00044e-11	0
AGM4Pt2pp	0	1.00044e-11	0	1.00044e-11	0	0	0	0	1.00044e-11	1.00044e-11	1.00044e-11
AGMH	-2.66062e-28	0	0	0	0	0	0	0	0	0	1.00044e-11
AGMHE	0	0	0	8.00355e-11	0	0	0	0	8.00355e-11	0	0
AGMT	0	1.00044e-11	1.00044e-11	1.00044e-11	1.00044e-11	1.00044e-11	1.00044e-11	1.00044e-11	1.00044e-11	1.00044e-11	0
AGMt2pp	0	0	0	0	0	0	0	0	0	0	0
AGMtex	0	1.00044e-11	1.00044e-11	1.00044e-11	1.00044e-11	1.00044e-11	1.00044e-11	1.00044e-11	1.00044e-11	1.00044e-11	1.00044e-11
AGPAT120	-8.8384e-28	0	-1.47283e-11	0	0	0	0	7.00311e-11	0	0	0
AGPAT140	-1.78386e-30	0	0	0	0	0	0	0	0	0	-5.98343e-11
AGPAT141	7.94537e-34	0	0	0	0	0.00818954	0	0	0	0	0
AGPAT160	0.0565083	0.0069038	0.006992	0.00827859	0.0069038	0.00818954	0.0069038	0.00692962	0.0069038	0.0069038	0.0069038
AGPAT161	0.0666038	0.0081372	0.00824116	0.0097576	0.0081372	0.00965264	0.0081372	0.00816764	0.0081372	0.0081372	0.0081372
AGPAT180	0	0	0	0	0	0	0	0	0	0	0
AGPAT181	0	0	0	0	0	0	0	0	0	0	0
AGPR	-0.261952	-0.0320035	-0.0324124	-0.0383765	-0.0320035	-0.0379637	-0.0320035	-0.0321232	-0.0320035	-0.0320035	-0.0320035
AGt3	0	0	0	0	0	0	0	0	0	0	0
AHCYSNS	0.000394965	4.82541e-05	4.88706e-05	5.78632e-05	4.82541e-05	5.72408e-05	4.82541e-05	4.84346e-05	4.82541e-05	4.82541e-05	4.82541e-05
AICART	0.479488	0.0585806	0.127988	0.070246	0.0585806	0.0694904	0.0585806	0.0587997	0.0585806	0.0585806	0.0585806
AIRC2	0.395589	0.0483304	0.117607	0.0579546	0.0483304	0.0573313	0.0483304	0.0485112	0.0483304	0.0483304	0.0483304
AIRC3	-0.395589	-0.0483304	-0.117607	-0.0579546	-0.0483304	-0.0573313	-0.0483304	-0.0485112	-0.0483304	-0.0483304	-0.0483304
AKGDH	3.39009	2.12394	0	9.13376	2.12394	0	2.12394	2.0016	2.12394	2.12394	2.12394
AKGt2rpp	0	3.00133e-11	3.00133e-11	3.00133e-11	3.00133e-11	3.00133e-11	3.00133e-11	3.00133e-11	3.00133e-11	3.00133e-11	3.00133e-11
AKGtex	0	3.00133e-11	3.00133e-11	3.00133e-11	3.00133e-11	3.00133e-11	3.00133e-11	3.00133e-11	3.00133e-11	3.00133e-11	3.00133e-11
ALAALAD	0	0	0	0	0	0	0	0	0	0	0
ALAALAabcpp	-2.66078e-28	1.00044e-11	1.00044e-11	1.00044e-11	1.00044e-11	1.00044e-11	0	1.00044e-11	1.00044e-11	1.00044e-11	1.00044e-11
ALAALAr	0.0246012	0.0030056	0.003044	0.00360412	0.0030056	0.00356536	0.0030056	0.00301685	0.0030056	0.0030056	0.0030056
ALAALAtex	0	1.00044e-11	1.00044e-11	1.00044e-11	1.00044e-11	1.00044e-11	1.00044e-11	1.00044e-11	1.00044e-11	1.00044e-11	1.00044e-11
ALAGLUE	0	0	0	0	0	0	0	0	0	0	0
ALAR	0.0369018	0.0045084	0.004566	0.00540619	0.0045084	0.00534803	0.0045084	0.00452527	0.0045084	0.0045084	0.0045084
ALATA_D2	0	0	0	0	0	0	0	0	0	0	0
ALATA_L	-1000	-0.0630687	-0.0638744	-0.0756278	-0.0630687	-1000	-0.0630687	-0.0633046	-0.0630687	-0.0630687	-1000
ALATA_L2	0	0	0	0	0	0	0	0	0	0	0
ALATRS	0	0	0	0	0	0	0	0	0	0	0
ALAabcpp	0	1.00044e-11	1.00044e-11	1.00044e-11	1.00044e-11	1.00044e-11	1.00044e-11	1.00044e-11	1.00044e-11	1.00044e-11	1.00044e-11
ALAt2pp	0	1.00044e-11	1.00044e-11	1.00044e-11	1.00044e-11	1.00044e-11	1.00044e-11	1.00044e-11	1.00044e-11	1.00044e-11	1.00044e-11
ALAt4pp	0	1.00044e-11	1.00044e-11	1.00044e-11	1.00044e-11	1.00044e-11	1.00044e-11	1.00044e-11	1.00044e-11	1.00044e-11	1.00044e-11
ALAtex	0	-5.00832e-26	-5.00832e-26	-5.00832e-26	-5.00832e-26	-5.00832e-26	-5.00832e-26	-5.00832e-26	-5.00832e-26	-5.00832e-26	-5.00832e-26
ALCD19	0	5.00222e-11	5.00222e-11	5.00222e-11	5.00222e-11	5.00222e-11	5.00222e-11	5.00222e-11	5.00222e-11	5.00222e-11	5.00222e-11
ALCD2x	-6.38475e-25	5.00222e-11	5.00222e-11	5.00222e-11	5.00222e-11	5.00222e-11	5.00222e-11	5.00222e-11	5.00222e-11	5.00222e-11	5.00222e-11
ALDD19x	0	0	0	0	0	0	0	0	0	0	0
ALDD2x	0	0	0	0	0	0	0	0	0	0	0
ALDD2y	0	0	0	0	0	0	0	0	0	0	0
ALDD3y	0	1.00044e-11	1.00044e-11	1.00044e-11	1.00044e-11	1.00044e-11	1.00044e-11	1.00044e-11	1.00044e-11	1.00044e-11	1.00044e-11
ALDD4	0	1.00044e-11	1.00044e-11	1.00044e-11	1.00044e-11	1.00044e-11	1.00044e-11	1.00044e-11	1.00044e-11	1.00044e-11	1.00044e-11
ALLK	0	1.00044e-11	1.00044e-11	1.00044e-11	1.00044e-11	1.00044e-11	1.00044e-11	1.00044e-11	1.00044e-11	1.00044e-11	1.00044e-11
ALLPI	0	1.00044e-11	1.00044e-11	1.00044e-11	1.00044e-11	1.00044e-11	1.00044e-11	1.00044e-11	1.00044e-11	1.00044e-11	1.00044e-11
ALLTAMH	0	3.00133e-11	0.0686588	3.00133e-11	3.00133e-11	3.00133e-11	3.00133e-11	3.00133e-11	3.00133e-11	3.00133e-11	3.00133e-11
ALLTN	0	3.00133e-11	0.0686588	3.00133e-11	3.00133e-11	3.00133e-11	3.00133e-11	3.00133e-11	3.00133e-11	3.00133e-11	3.00133e-11
ALLTNt2rpp	0	3.00133e-11	3.00133e-11	3.00133e-11	3.00133e-11	3.00133e-11	3.00133e-11	3.00133e-11	3.00133e-11	3.00133e-11	3.00133e-11
ALLTNtex	0	3.00133e-11	3.00133e-11	3.00133e-11	3.00133e-11	3.00133e-11	3.00133e-11	3.00133e-11	3.00133e-11	3.00133e-11	3.00133e-11
ALLULPE	0	1.00044e-11	1.00044e-11	1.00044e-11	1.00044e-11	1.00044e-11	1.00044e-11	1.00044e-11	1.00044e-11	1.00044e-11	1.00044e-11
ALLabcpp	0	1.00044e-11	1.00044e-11	1.00044e-11	1.00044e-11	1.00044e-11	1.00044e-11	1.00044e-11	1.00044e-11	1.00044e-11	1.00044e-11
ALLtex	0	-5.00832e-26	-5.00832e-26	-5.00832e-26	-5.00832e-26	-5.00832e-26	-5.00832e-26	-5.00832e-26	-5.00832e-26	-5.00832e-26	-5.00832e-26
ALPATE160pp	0	0	0	0	0	0	0	0	0	0	0
ALPATG160pp	0	0	0	0	0	0	0	0	0	0	0
ALR2	0	0	0	0	0	0	0	0	0	0	0
ALR4x	0	0	0	0	0	0	0	0	0	0	0
ALTRH	0	0	0	0	0	1.20053e-10	0	0	0	0	0
AM3PA	-1.63668e-29	1.00044e-11	0	0	0	0	-9.97507e-12	0	1.00044e-11	0	0
AM4PA	1.67751e-29	0	0	1.00044e-11	0	0	0	0	0	1.00044e-11	0
AM4PCP	-1.63677e-29	0	0	0	0	0	0	0	1.00044e-11	0	0
AMALT1	0	5.00222e-12	5.00222e-12	5.00222e-12	5.00222e-12	5.00222e-12	5.00222e-12	5.00222e-12	5.00222e-12	5.00222e-12	5.00222e-12
AMALT2	0	3.50155e-11	3.50155e-11	3.50155e-11	3.50155e-11	3.50155e-11	3.50155e-11	3.50155e-11	3.50155e-11	3.50155e-11	3.50155e-11
AMALT3	0	3.50155e-11	3.50155e-11	3.50155e-11	3.50155e-11	3.50155e-11	3.50155e-11	3.50155e-11	3.50155e-11	3.50155e-11	3.50155e-11
AMALT4	0	3.50155e-11	3.50155e-11	3.50155e-11	3.50155e-11	3.50155e-11	3.50155e-11	3.50155e-11	3.50155e-11	3.50155e-11	3.50155e-11
AMANAPEr	0	2.00089e-11	2.00089e-11	2.00089e-11	2.00089e-11	2.00089e-11	2.00089e-11	2.00089e-11	2.00089e-11	2.00089e-11	2.00089e-11
AMANK	0	1.00044e-11	1.00044e-11	1.00044e-11	1.00044e-11	1.00044e-11	1.00044e-11	1.00044e-11	1.00044e-11	1.00044e-11	1.00044e-11
AMAOTr	0	0	0	0	0	0	0	0	0	0	0
AMMQLT8	0	0	0	0	0	0	0	0	0	0	0
AMPMS2	0.000197482	2.4127e-05	2.44353e-05	2.89316e-05	2.4127e-05	2.86204e-05	2.4127e-05	2.42173e-05	2.4127e-05	2.4127e-05	2.4127e-05
AMPN	0	0	0	0	0	0	0	0	0	0	0
AMPTASECG	0	5.00222e-11	5.00222e-11	1.50067e-10	5.00222e-11	1.50067e-10	5.00222e-11	5.00222e-11	5.00222e-11	5.00222e-11	5.00222e-11
AMPTASEPG	0	1.00044e-11	1.00044e-11	1.00044e-11	1.00044e-11	1.00044e-11	1.00044e-11	1.00044e-11	1.00044e-11	1.00044e-11	1.00044e-11
AMPtex	0	-5.00832e-26	-5.00832e-26	-5.00832e-26	-5.00832e-26	-5.00832e-26	-5.00832e-26	-5.00832e-26	-5.00832e-26	-5.00832e-26	-5.00832e-26
ANHGMtex	0	1.00044e-11	1.00044e-11	1.00044e-11	1.00044e-11	1.00044e-11	1.00044e-11	1.00044e-11	1.00044e-11	1.00044e-11	1.00044e-11
ANHMK	-2.6603e-28	1.00044e-11	0	1.00044e-11	0	0	-1.00044e-11	0	1.00044e-11	1.00044e-11	1.00044e-11
ANPRT	0.0503359	0.00614969	0.00622826	0.00737431	0.00614969	0.00729499	0.00614969	0.0061727	0.00614969	0.00614969	0.00614969
ANS	0.0503359	0.00614969	0.00622826	0.00737431	0.00614969	0.00729499	0.00614969	0.0061727	0.00614969	0.00614969	0.00614969
AOBUTDs	0	0	0	0	0	0	0	0	0	0	0
AOXSr	0	0	0	0	0	0	0	0	0	0	0
AP4AH	0	0	0	0	0	0	0	0	0	0	0
AP5AH	0	0	0	0	0	0	0	0	0	0	0
APRAUR	0.000394965	4.82541e-05	4.88706e-05	5.78632e-05	4.82541e-05	5.72408e-05	4.82541e-05	4.84346e-05	4.82541e-05	4.82541e-05	4.82541e-05
ARAI	0	5.00222e-12	5.00222e-12	5.00222e-12	5.00222e-12	5.00222e-12	5.00222e-12	5.00222e-12	5.00222e-12	5.00222e-12	5.00222e-12
ARBTNR1	0	0	0	0	0	0	0	0	0	0	0
ARBTNR2	0	0	0	0	0	0	0	0	0	0	0
ARBTNR3	0	0	0	0	0	0	0	0	0	0	0
ARBTNabcpp	0	0	0	0	0	0	0	0	0	0	0
ARBTNexs	0	0	0	0	0	0	0	0	0	0	0
ARBTNtex	0	0	0	0	0	0	0	0	0	0	0
ARBTNtonex	0	0	0	0	0	0	0	0	0	0	0
ARBTNtpp	0	0	0	0	0	0	0	0	0	0	0
ARBabcpp	0	0	0	0	0	0	0	0	0	0	0
ARBt2rpp	0	5.00222e-12	31.473	5.00222e-12	5.00222e-12	5.00222e-12	5.00222e-12	5.00222e-12	5.00222e-12	5.00222e-12	5.00222e-12
ARBt3ipp	0	0	31.473	0	0	0	0	0	0	0	0
ARBtex	0	5.00222e-12	5.00222e-12	5.00222e-12	5.00222e-12	5.00222e-12	5.00222e-12	5.00222e-12	5.00222e-12	5.00222e-12	5.00222e-12
ARGAGMt7pp	0	-1.00044e-11	-1.00044e-11	-1.00044e-11	-1.00044e-11	-1.00044e-11	-1.00044e-11	-1.00044e-11	-1.00044e-11	-1.00044e-11	0
ARGDC	0	0	0	0	0	0	0	0	0	0	0
ARGDCpp	0	0	0	0	0	0	0	0	0	0	-9.92577e-12
ARGORNt7pp	0	2.00089e-11	2.00089e-11	-2.00089e-11	2.00089e-11	2.00089e-11	2.00089e-11	60.2416	2.00089e-11	2.00089e-11	-2.00089e-11
ARGSL	0.261952	0.0320035	0.0324124	0.0383765	0.0320035	0.0379637	0.0320035	0.0321232	0.0320035	0.0320035	0.0320035
ARGSS	0.261952	0.0320035	0.0324124	0.0383765	0.0320035	0.0379637	0.0320035	0.0321232	0.0320035	0.0320035	0.0320035
ARGTRS	0	0	0	0	0	0	0	0	0	0	0
ARGabcpp	0	0	0	0	0	0	0	0	0	0	0
ARGt3pp	0	0	0	-4.00178e-11	0	0	0	60.2416	0	0	-4.00178e-11
ARGtex	0	1.00044e-11	1.00044e-11	1.00044e-11	1.00044e-11	1.00044e-11	1.00044e-11	1.00044e-11	1.00044e-11	1.00044e-11	1.00044e-11
ASAD	-0.946767	-0.29534	-0.117147	-0.354153	-0.29534	-0.137211	-0.29534	-0.296445	-0.29534	-0.29534	-0.29534
ASCBPL	0	1.00044e-11	1.00044e-11	1.00044e-11	1.00044e-11	1.00044e-11	1.00044e-11	1.00044e-11	1.00044e-11	1.00044e-11	1.00044e-11
ASCBptspp	0	1.00044e-11	1.00044e-11	1.00044e-11	1.00044e-11	1.00044e-11	1.00044e-11	1.00044e-11	1.00044e-11	1.00044e-11	1.00044e-11
ASCBtex	0	-5.00832e-26	-5.00832e-26	-5.00832e-26	-5.00832e-26	-5.00832e-26	-5.00832e-26	-5.00832e-26	-5.00832e-26	-5.00832e-26	-5.00832e-26
ASNN	0	0	0	0	0	0	0	0	0	0	0
ASNNpp	0	-1.00044e-11	-1.00044e-11	-1.00044e-11	-1.00085e-11	-1.00044e-11	-1.00044e-11	-1.00044e-11	-1.00044e-11	-1.00044e-11	-1.00044e-11
ASNS1	0	0	0	0	0	0	0	0	0	0	0
ASNS2	0.213511	0.0260853	0.0264186	0.0312798	0.0260853	0.0309434	0.0260853	0.0261829	0.0260853	0.0260853	0.0260853
ASNTRS	0	0	0	0	0	0	0	0	0	0	0
ASNabcpp	0	0	0	0	-1.00004e-11	0	0	0	-1.00044e-11	0	0
ASNt2rpp	0	2.00089e-11	2.00089e-11	2.00089e-11	3.00133e-11	2.00089e-11	2.00089e-11	2.00089e-11	3.00133e-11	2.00089e-11	2.00089e-11
ASNtex	0	1.00044e-11	1.00044e-11	1.00044e-11	1.00044e-11	1.00044e-11	1.00044e-11	1.00044e-11	1.00044e-11	1.00044e-11	1.00044e-11
ASO3t8pp	0	0	0	0	0	0	0	0	0	0	0
ASO3tex	0	0	0	0	0	0	0	0	0	0	0
ASP1DC	0.000510089	6.23192e-05	6.31154e-05	7.47291e-05	6.23192e-05	7.39253e-05	6.23192e-05	6.25523e-05	6.23192e-05	6.23192e-05	6.23192e-05
ASPCT	0.292938	0.0357892	0.0362464	0.0429161	0.0357892	0.0424544	0.0357892	0.035923	0.0357892	0.0357892	0.0357892
ASPK	0.946767	0.29534	0.117147	0.354153	0.29534	0.137211	0.29534	0.296445	0.29534	0.29534	0.29534
ASPO3	0	0.000246464	0	0	0.000246464	0.000292364	0	0.000247386	0	0.000246464	0
ASPO4	0.00201733	0	0	0.00029541	0	0	0.000246464	0	0.000246464	0	0.000246464
ASPO5	0	0	0.000249613	1.33203e-07	0	0	0	0	0	0	0
ASPO6	0	0	0	0	0	0	0	0	0	0	0
ASPT	0	0	0	0	0	9.21504	0	0	0	0	0
ASPTA	-2.59088	-0.496207	-0.389239	-0.595019	-0.496207	-9.59053	-0.496207	-0.498063	-0.496207	-0.496207	-0.496207
ASPTRS	0	0	0	0	0	0	0	0	0	0	0
ASPabcpp	0	0	0	0	0	0	0	0	0	0	0
ASPt2_2pp	0	0	0	0	0	0	0	0	0	0	0
ASPt2_3pp	0	0	0	0	0	0	0	0	0	0	0
ASPt2pp	0	0	0	0	0	0	0	0	0	0	0
ASPtex	0	1.00044e-11	1.00044e-11	1.00044e-11	1.00044e-11	1.00044e-11	1.00044e-11	1.00044e-11	1.00044e-11	1.00044e-11	1.00044e-11
ASR	0	0	0	0	0	0	0	0	0	0	0
AST	0	0	0	0	0	0	0	0	0	0	0
ATHRDHr	-1.97747e-24	1.00044e-11	1.00044e-11	1.00044e-11	1.00044e-11	1.00044e-11	1.00044e-11	1.00044e-11	1.00044e-11	1.00044e-11	1.00044e-11
ATPHs	0	0	0	0	0	0	0	0	0	0	0
ATPM	8.39	8.39	8.39	8.39	8.39	8.39	8.39	8.39	8.39	8.39	8.39
ATPPRT	0.083899	0.0102502	0.0103812	0.0122914	0.0102502	0.0121592	0.0102502	0.0102886	0.0102502	0.0102502	0.0102502
ATPS4rpp	59.7002	0	0	0	0	0	0	0	0	0	0
BALAt2pp	0	1.00044e-11	1.00044e-11	1.00044e-11	1.00044e-11	1.00044e-11	1.00044e-11	1.00044e-11	1.00044e-11	1.00044e-11	1.00044e-11
BALAtex	0	-5.00832e-26	-5.00832e-26	-5.00832e-26	-5.00832e-26	-5.00832e-26	-5.00832e-26	-5.00832e-26	-5.00832e-26	-5.00832e-26	-5.00832e-26
BETALDHx	0	0	0	0	0	0	0	0	0	0	0
BETALDHy	0	0	0	0	0	0	0	0	0	0	0
BPNT	0.218118	0.0266482	0.0269886	0.0319547	0.0266482	0.031611	0.0266482	0.0267478	0.0266482	0.0266482	0.0266482
BSORx	0	0	0	0	0	0	0	0	0	0	0
BSORy	0	0	0	0	0	0	0	0	0	0	0
BTS4	0	0	0	0	0	0	0	0	0	0	0
BUTCT	0	3.00133e-11	3.00133e-11	3.00133e-11	3.00133e-11	3.00133e-11	3.00133e-11	3.00133e-11	3.00133e-11	3.00133e-11	3.00133e-11
BUTSO3abcpp	0	1.00044e-11	1.00044e-11	1.00044e-11	1.00044e-11	1.00044e-11	1.00044e-11	1.00044e-11	1.00044e-11	1.00044e-11	1.00044e-11
BUTSO3tex	0	-5.00832e-26	-5.00832e-26	-5.00832e-26	-5.00832e-26	-5.00832e-26	-5.00832e-26	-5.00832e-26	-5.00832e-26	-5.00832e-26	-5.00832e-26
BUTt2rpp	0	-1.74483e-25	-1.74483e-25	-1.74483e-25	-1.74483e-25	-1.74483e-25	-1.74483e-25	-1.74483e-25	-1.74483e-25	-1.74483e-25	-1.74483e-25
BUTtex	0	-1.74483e-25	-1.74483e-25	-1.74483e-25	-1.74483e-25	-1.74483e-25	-1.74483e-25	-1.74483e-25	-1.74483e-25	-1.74483e-25	-1.74483e-25
CA2t3pp	0	0	0	0	0	0	0	0	0	0	999.999
CA2tex	0.00419495	0.00051251	0.000519058	0.000614569	0.00051251	0.000607959	0.00051251	0.000514428	0.00051251	0.00051251	0.00051251
CADVtpp	0	0	0	0	0	0	0	0	0	0	0
CAT	0	0	0	0	0	0	0	0	0	0	0
CAt6pp	-0.00419495	-0.00051251	-0.000519058	-0.000614569	-0.00051251	-0.000607959	-0.00051251	-0.000514428	-0.00051251	-0.00051251	-1000
CBIAT	0	5.00222e-12	5.00222e-12	5.00222e-12	5.00222e-12	5.00222e-12	5.00222e-12	5.00222e-12	5.00222e-12	5.00222e-12	5.00222e-12
CBItonex	0	0	0	0	0	0	0	0	0	0	0
CBIuabcpp	0	5.00222e-12	5.00222e-12	5.00222e-12	5.00222e-12	5.00222e-12	5.00222e-12	5.00222e-12	5.00222e-12	5.00222e-12	5.00222e-12
CBL1abcpp	0	1.00044e-11	1.00044e-11	1.00044e-11	1.00044e-11	1.00044e-11	1.00044e-11	1.00044e-11	1.00044e-11	1.00044e-11	1.00044e-11
CBL1tonex	0	1.50067e-11	1.50067e-11	1.50067e-11	1.50067e-11	1.50067e-11	1.50067e-11	1.50067e-11	1.50067e-11	1.50067e-11	1.50067e-11
CBLAT	0	-5.00832e-26	-5.00832e-26	-5.00832e-26	-5.00832e-26	-5.00832e-26	-5.00832e-26	-5.00832e-26	-5.00832e-26	-5.00832e-26	-5.00832e-26
CBMKr	0.55489	0.0677927	0	0.0812926	0.0677927	0.0804182	0.0677927	0.0680463	0.0677927	0.0677927	0.0677927
CBPS	0	0	0	0	0	0	0	0	0	0	0
CD2abcpp	0	0	0	0	0	0	0	0	0	0	0
CD2t3pp	0	0	0	0	0	0	0	0	0	0	0
CD2tex	0	0	0	0	0	0	0	0	0	0	0
CD2tpp	0	0	0	0	0	0	0	0	0	0	0
CDAPPA120	0	0	0	0	0	0	0	0	0	0	0
CDAPPA140	0	0	0	0	0	0	0	0	0	0	0
CDAPPA141	0	0	0	0	0	0	0	0	0	0	0
CDAPPA160	0	0	0	0	0	0	0	0	0	0	0
CDAPPA161	0	0	0	0	0	0	0	0	0	0	0
CDAPPA180	0	0	0	0	0	0	0	0	0	0	0
CDAPPA181	0	0	0	0	0	0	0	0	0	0	0
CDPMEK	0.00211563	0.000258472	0.000261775	0.000309943	0.000258472	0.00030661	0.000258472	0.000259439	0.000258472	0.000258472	0.000258472
CFAS160E	0	0	0	0	0	0	0	0	0	0	0
CFAS160G	0	0	0	0	0	0	0	0	0	0	0
CFAS180E	0	0	0	0	0	0	0	0	0	0	0
CFAS180G	0	0	0	0	0	0	0	0	0	0	0
CGLYabcpp	0	5.00222e-11	5.00222e-11	1.50067e-10	5.00222e-11	1.50067e-10	5.00222e-11	5.00222e-11	5.00222e-11	5.00222e-11	5.00222e-11
CGLYtex	0	1.00044e-11	1.00044e-11	1.00044e-11	1.00044e-11	1.00044e-11	1.00044e-11	1.00044e-11	1.00044e-11	1.00044e-11	1.00044e-11
CHLabcpp	0	0	0	0	0	0	0	0	0	0	0
CHLt2pp	0	0	0	0	0	0	0	0	0	0	0
CHLtex	0	-1.00044e-11	-1.00044e-11	-1.00044e-11	-1.00044e-11	-1.00044e-11	-1.00044e-11	-1.00044e-11	-1.00044e-11	-1.00044e-11	-1.00044e-11
CHORM	0.27809	0.0339751	0.0344092	0.0407407	0.0339751	0.0403025	0.0339751	0.0341022	0.0339751	0.0339751	0.0339751
CHORS	0.329216	0.0402213	0.0407352	0.0482308	0.0402213	0.047712	0.0402213	0.0403718	0.0402213	0.0402213	0.0402213
CHRPL	0.000197482	2.41271e-05	2.44353e-05	2.89316e-05	2.41271e-05	2.86204e-05	2.41271e-05	2.42173e-05	2.41271e-05	2.41271e-05	2.41271e-05
CINNDO	0	0	0	0	0	0	0	0	0	0	0
CITL	0	0	0	0	0	0	0	0	0	0	0
CITt7pp	0	1.00044e-11	1.00044e-11	1.00044e-11	1.00044e-11	1.00044e-11	1.00044e-11	1.00044e-11	1.00044e-11	1.00044e-11	1.00044e-11
CITtex	0	-5.00832e-26	-5.00832e-26	-5.00832e-26	-5.00832e-26	-5.00832e-26	-5.00832e-26	-5.00832e-26	-5.00832e-26	-5.00832e-26	-5.00832e-26
CLIPAtex	0	0	0	0	0	0	0	0	0	0	0
CLPNH120pp	0	0	0	0	0	0	0	-6.98843e-11	0	0	0
CLPNH140pp	0	0	0	0	0	0	0	0	0	0	0
CLPNH141pp	-1.04201e-49	0	0	0	0	0	0	0	0	0	0
CLPNH160pp	0	0	0	0	0	0	0	0	1.00044e-11	0	0
CLPNH161pp	0	0	1.00044e-11	0	0	0	0	0	0	0	0
CLPNH180pp	0	0	0	0	0	0	0	0	0	0	0
CLPNH181pp	0	0	0	0	1.00044e-11	1.00044e-11	0	0	0	0	0
CLPNS120pp	0	0	0	0	0	0	0	-6.98843e-11	0	0	0
CLPNS140pp	0	0	0	0	0	0	0	0	0	0	0
CLPNS141pp	-1.39851e-49	0	0	0	0	0	0	0	0	0	0
CLPNS160pp	0	0	0	0	0	0	0	0	1.00044e-11	0	0
CLPNS161pp	0	0	1.00044e-11	0	0	0	0	0	0	0	0
CLPNS180pp	0	0	0	0	0	0	0	0	0	0	0
CLPNS181pp	0	0	0	0	1.00044e-11	1.00044e-11	0	0	0	0	0
CLt3_2pp	0.00209748	0.000256255	0.000259529	0.000307285	0.000256255	0.000303979	0.000256255	0.000257214	0.000256255	0.000256255	0.000256255
CLtex	0.00419495	0.00051251	0.000519058	0.000614569	0.00051251	0.000607959	0.00051251	0.000514428	0.00051251	0.00051251	0.00051251
CMPN	0	0	0	0	0	0	0	0	0	0	0
CMPtex	0	-5.00832e-26	-5.00832e-26	-5.00832e-26	-5.00832e-26	-5.00832e-26	-5.00832e-26	-5.00832e-26	-5.00832e-26	-5.00832e-26	-5.00832e-26
CO2tex	-20.382	0	0	-10.2658	0	0	0	0	0	0	9.92577e-12
CO2tpp	-20.382	0	0	-10.2658	0	0	0	0	0	0	0
COBALT2abcpp	0	0	0	0	0	0	0	0	0	0	0
COBALT2t3pp	0	0	0	0	0	0	0	0	0	0	0
COBALT2tex	0.00279663	0.000341674	0.000346039	0.000409713	0.000341674	0.000405306	0.000341674	0.000342952	0.000341674	0.000341674	0.000341674
COBALT2tpp	0.00279663	0.000341674	0.000346039	0.000409713	0.000341674	0.000405306	0.000341674	0.000342952	0.000341674	0.000341674	0.000341674
COLIPAabcpp	0	0	0	2.00089e-11	0	0	0	0	2.00089e-11	0	0
COLIPAtex	9.51048e-30	-1.75089e-11	-1.75089e-11	0	-1.75089e-11	-1.75089e-11	-1.75089e-11	-1.75089e-11	0	-1.75089e-11	-1.75089e-11
CPGNR1	0	0	0	0	0	0	0	0	0	0	0
CPGNR2	0	0	0	0	0	0	0	0	0	0	0
CPGNR3	0	0	0	0	0	0	0	0	0	0	0
CPGNUtex	0	0	0	0	0	0	0	0	0	0	0
CPGNUtpp	0	0	0	0	0	0	0	0	0	0	0
CPGNabcpp	0	0	0	0	0	0	0	0	0	0	0
CPGNexs	0	0	0	0	0	0	0	0	0	0	0
CPGNtonex	0	0	0	0	0	0	0	0	0	0	0
CPPPGO	0.000197482	2.41271e-05	2.44353e-05	2.89316e-05	2.41271e-05	2.86204e-05	2.41271e-05	2.42173e-05	2.41271e-05	2.41271e-05	2.41271e-05
CPPPGO2	0	0	0	0	0	0	0	0	0	0	0
CRNBTCT	0	0	0	0	0	0	0	0	0	0	0
CRNCAL2	0	5.00222e-12	5.00222e-12	5.00222e-12	5.00222e-12	5.00222e-12	5.00222e-12	5.00222e-12	5.00222e-12	5.00222e-12	5.00222e-12
CRNCAR	0	0	0	0	0	0	0	0	0	0	0
CRNCBCT	0	5.00222e-12	5.00222e-12	5.00222e-12	5.00222e-12	5.00222e-12	5.00222e-12	5.00222e-12	5.00222e-12	5.00222e-12	5.00222e-12
CRNCDH	0	0	0	0	0	0	0	0	0	0	0
CRNDCAL2	0	0	0	0	0	0	0	0	0	0	0
CRNDabcpp	0	0	0	0	0	0	0	0	0	0	0
CRNDt2rpp	0	0	57.167	0	0	0	0	0	0	0	0
CRNabcpp	0	0	0	0	0	0	0	0	0	0	0
CRNt2rpp	0	5.00222e-12	-57.167	5.00222e-12	5.00222e-12	5.00222e-12	5.00222e-12	5.00222e-12	5.00222e-12	5.00222e-12	5.00222e-12
CRNt7pp	0	0	0	0	0	0	0	0	0	0	0
CRNt8pp	0	0	57.167	0	0	0	0	0	0	0	0
CRNtex	0	5.00222e-12	5.00222e-12	5.00222e-12	5.00222e-12	5.00222e-12	5.00222e-12	5.00222e-12	5.00222e-12	5.00222e-12	5.00222e-12
CS	4.34236	8.42995	0.117828	9.27327	8.42995	0.138009	8.42995	8.44579	8.42995	8.42995	8.42995
CSND	0	1.00044e-11	1.00044e-11	1.00044e-11	1.00044e-11	1.00044e-11	1.00044e-11	1.00044e-11	1.00044e-11	1.00044e-11	1.00044e-11
CSNt2pp	0	1.00044e-11	1.00044e-11	1.00044e-11	1.00044e-11	1.00044e-11	1.00044e-11	1.00044e-11	1.00044e-11	1.00044e-11	1.00044e-11
CSNtex	0	-5.00832e-26	-5.00832e-26	-5.00832e-26	-5.00832e-26	-5.00832e-26	-5.00832e-26	-5.00832e-26	-5.00832e-26	-5.00832e-26	-5.00832e-26
CTBTCAL2	0	5.00222e-12	5.00222e-12	5.00222e-12	5.00222e-12	5.00222e-12	5.00222e-12	5.00222e-12	5.00222e-12	5.00222e-12	5.00222e-12
CTBTabcpp	0	0	0	0	0	0	0	0	0	0	0
CTBTt2rpp	0	0	0	0	0	0	0	0	0	0	0
CTPS2	0.142152	0.0173671	0.017589	0.0208256	0.0173671	0.0206015	0.0173671	0.0174321	0.0173671	0.0173671	0.0173671
CU1Opp	0	5.00222e-12	5.00222e-12	5.00222e-12	5.00222e-12	5.00222e-12	5.00222e-12	5.00222e-12	5.00222e-12	5.00222e-12	5.00222e-12
CU1abcpp	0	0	0	0	0	0	0	0	0	0	0
CU2abcpp	0	0	0	0	0	0	0	0	0	0	0
CU2tex	0.00279663	0.000341674	0.000346039	0.000409713	0.000341674	0.000405306	0.000341674	0.000342952	0.000341674	0.000341674	0.000341674
CU2tpp	0.00279663	0.000341674	0.000346039	0.000409713	0.000341674	0.000405306	0.000341674	0.000342952	0.000341674	0.000341674	0.000341674
CUt3	0	0	0	0	0	0	0	0	0	0	0
CUtex	0	-1.00166e-25	-1.00166e-25	-1.00166e-25	-1.00166e-25	-1.00166e-25	-1.00166e-25	-1.00166e-25	-1.00166e-25	-1.00166e-25	-1.00166e-25
CYANST	0	0	0	0	0	0	0	0	0	0	0
CYANSTpp	0	1.00044e-11	1.00044e-11	1.00044e-11	1.00044e-11	1.00044e-11	1.00044e-11	1.00044e-11	1.00044e-11	1.00044e-11	1.00044e-11
CYANtex	0	-5.00832e-26	-5.00832e-26	-5.00832e-26	-5.00832e-26	-5.00832e-26	-5.00832e-26	-5.00832e-26	-5.00832e-26	-5.00832e-26	-5.00832e-26
CYNTAH	0	1.00044e-11	1.00044e-11	1.00044e-11	1.00044e-11	1.00044e-11	1.00044e-11	1.00044e-11	1.00044e-11	1.00044e-11	1.00044e-11
CYNTt2pp	0	1.00044e-11	1.00044e-11	1.00044e-11	1.00044e-11	1.00044e-11	1.00044e-11	1.00044e-11	1.00044e-11	1.00044e-11	1.00044e-11
CYNTtex	0	-5.00832e-26	-5.00832e-26	-5.00832e-26	-5.00832e-26	-5.00832e-26	-5.00832e-26	-5.00832e-26	-5.00832e-26	-5.00832e-26	-5.00832e-26
CYSDDS	0	1.00044e-11	1.00044e-11	1.00044e-11	1.00044e-11	1.00044e-11	1.00044e-11	1.00044e-11	1.00044e-11	1.00044e-11	1.00044e-11
CYSDS	0	0	0	0	0	0	0	0	0	0	0
CYSDabcpp	0	1.00044e-11	1.00044e-11	1.00044e-11	1.00044e-11	1.00044e-11	1.00044e-11	1.00044e-11	1.00044e-11	1.00044e-11	1.00044e-11
CYSDtex	0	-5.00832e-26	-5.00832e-26	-5.00832e-26	-5.00832e-26	-5.00832e-26	-5.00832e-26	-5.00832e-26	-5.00832e-26	-5.00832e-26	-5.00832e-26
CYSS	0.218118	0.0266482	0.0269886	0.0319547	0.0266482	0.031611	0.0266482	0.0267478	0.0266482	0.0266482	0.0266482
CYSSADS	0	0	0	0	0	0	0	0	0	0	0
CYSTL	0.13631	0.0166534	0.0168662	0.0199697	0.0166534	0.0197549	0.0166534	0.0167157	0.0166534	0.0166534	0.0166534
CYSTRS	0	0	0	0	0	0	0	0	0	0	0
CYSabc2pp	0	0	0	0	0	0	0	0	0	0	0
CYSabcpp	0	1.00044e-11	1.00044e-11	1.00044e-11	1.00044e-11	1.00044e-11	1.00044e-11	0	1.00044e-11	1.00044e-11	1.00044e-11
CYStex	0	1.00044e-11	1.00044e-11	1.00044e-11	1.00044e-11	1.00044e-11	1.00044e-11	1.00044e-11	1.00044e-11	1.00044e-11	1.00044e-11
CYStpp	0	0	0	0	0	0	0	-8.89333e-12	0	0	0
CYTBD2pp	0	0	0	31.1213	0	0	0	0	0	0	0
CYTBDpp	0	0	0	0	24.3844	0	0	0	0	0	0
CYTBO3_4pp	36.9994	24.3844	9.32841	5.87852	0	8.80278	24.3844	24.4937	24.3844	24.3844	24.3843
CYTD	0	0	0	0	0	0	0	0	0	0	0
CYTDH	0	0	0	0	0	0	0	0	0	0	0
CYTDK2	0	0	0	0	0	0	0	0	0	0	0
CYTDt2pp	0	0	0	0	0	0	0	0	0	0	0
CYTDt2rpp	0	1.20053e-10	1.20053e-10	1.20053e-10	1.20053e-10	1.20053e-10	1.20053e-10	1.20053e-10	1.20053e-10	1.20053e-10	1.20053e-10
CYTDtex	0	8.50378e-11	8.50378e-11	8.50378e-11	8.50378e-11	8.50378e-11	8.50378e-11	8.50378e-11	8.50378e-11	8.50378e-11	8.50378e-11
CYTK1	0.160187	0.0195705	0.0198205	0.0234677	0.0195705	0.0232152	0.0195705	0.0196437	0.0195705	0.0195705	0.0195705
CYTK2	0	2.50111e-11	2.50111e-11	2.50111e-11	2.50111e-11	2.50111e-11	2.50111e-11	2.50111e-11	2.50111e-11	2.50111e-11	2.50111e-11
DAAD	0	0	0	0	0	0	0	0	0	0	0
DADA	0	0	0	0	0	0	0	0	0	0	0
DADK	3.03294e-28	0	0	0	0	0	0	0	0	0	0
DADNt2pp	0	2.50111e-11	2.50111e-11	2.50111e-11	2.50111e-11	2.50111e-11	2.50111e-11	2.50111e-11	2.50111e-11	2.50111e-11	2.50111e-11
DADNtex	0	-1.50067e-11	-1.50067e-11	-1.50067e-11	-1.50067e-11	-1.50067e-11	-1.50067e-11	-1.50067e-11	-1.50067e-11	-1.50067e-11	-1.50067e-11
DAGK120	0	0	0	0	0	0	0	0	0	0	0
DAGK140	0	0	0	0	0	0	0	0	0	0	6.00267e-11
DAGK141	0	0	0	0	0	0	0	0	0	0	0
DAGK160	0	0	0	0	0	0	0	0	0	0	0
DAGK161	0	0	0	0	0	0	0	0	0	0	0
DAGK180	0	0	0	0	0	0	0	0	0	0	0
DAGK181	0	0	0	0	0	0	0	0	0	0	0
DALAt2pp	0.0123006	0.0015028	0.001522	0.00180206	0.0015028	0.00178268	0.0015028	0.00150842	0.0015028	0.0015028	0.0015028
DALAtex	0	1.00044e-11	1.00044e-11	1.00044e-11	1.00044e-11	1.00044e-11	1.00044e-11	1.00044e-11	1.00044e-11	1.00044e-11	1.00044e-11
DAMPtex	0	-5.00832e-26	-5.00832e-26	-5.00832e-26	-5.00832e-26	-5.00832e-26	-5.00832e-26	-5.00832e-26	-5.00832e-26	-5.00832e-26	-5.00832e-26
DAPAL	0	1.00044e-11	1.00044e-11	1.00044e-11	1.00044e-11	1.00044e-11	1.00044e-11	1.00044e-11	1.00044e-11	1.00044e-11	1.00044e-11
DAPDC	0.303928	0.0371319	0.0376063	0.0445261	0.0371319	0.0440472	0.0371319	0.0372707	0.0371319	0.0371319	0.0371319
DAPE	0.328529	0.0401375	0.0406503	0.0481302	0.0401375	0.0476125	0.0401375	0.0402876	0.0401375	0.0401375	0.0401375
DAPabcpp	0	1.00044e-11	1.00044e-11	1.00044e-11	1.00044e-11	1.00044e-11	1.00044e-11	1.00044e-11	1.00044e-11	1.00044e-11	1.00044e-11
DAPtex	0	0	0	0	0	0	0	0	0	0	0
DASYN120	0	0	0	0	0	0	0	0	0	0	0
DASYN140	0	0	0	0	0	0	0	0	0	0	0
DASYN141	0	0	0	0	0	0	0	-8.00355e-11	0	0	0
DASYN160	0.0565083	0.0069038	0.006992	0.00827859	0.0069038	0.00818954	0.0069038	0.00692962	0.0069038	0.0069038	0.0069038
DASYN161	0.0666038	0.0081372	0.00824116	0.0097576	0.0081372	0.00965264	0.0081372	0.00816764	0.0081372	0.0081372	0.0081372
DASYN180	0	0	0	0	0	0	0	-2.00089e-11	0	0	0
DASYN181	0	-2.00089e-11	0	0	0	0	0	0	0	0	0
DATPHs	0	0	0	0	0	0	0	0	0	0	0
DB4PS	0.00078993	9.65082e-05	9.77412e-05	0.000115726	9.65082e-05	0.000114482	9.65082e-05	9.68692e-05	9.65082e-05	9.65082e-05	9.65082e-05
DBTS	0	0	0	0	0	0	0	0	0	0	0
DCAtex	0	-5.00832e-26	-5.00832e-26	-5.00832e-26	-5.00832e-26	-5.00832e-26	-5.00832e-26	-5.00832e-26	-5.00832e-26	-5.00832e-26	-5.00832e-26
DCMPtex	0	-5.00832e-26	-5.00832e-26	-5.00832e-26	-5.00832e-26	-5.00832e-26	-5.00832e-26	-5.00832e-26	-5.00832e-26	-5.00832e-26	-5.00832e-26
DCTPD	0	0	0	0	0	0	0	0	0	0	0
DCYTD	0	0	0	0	0	0	0	0	0	0	0
DCYTt2pp	0	2.50111e-11	2.50111e-11	2.50111e-11	2.50111e-11	2.50111e-11	2.50111e-11	2.50111e-11	2.50111e-11	2.50111e-11	2.50111e-11
DCYTtex	0	-1.50067e-11	-1.50067e-11	-1.50067e-11	-1.50067e-11	-1.50067e-11	-1.50067e-11	-1.50067e-11	-1.50067e-11	-1.50067e-11	-1.50067e-11
DDCAtexi	0	0	0	0	0	0	0	0	0	0	0
DDGALK	0	1.00044e-11	1.00044e-11	1.00044e-11	1.00044e-11	1.00044e-11	1.00044e-11	1.00044e-11	1.00044e-11	1.00044e-11	1.00044e-11
DDGLCNt2rpp	0	-3.30147e-10	-3.30147e-10	3.00133e-11	-3.30147e-10	-3.30147e-10	-3.30147e-10	-3.30147e-10	-3.30147e-10	-3.30147e-10	-3.30147e-10
DDGLCNtex	0	-3.50155e-10	-3.50155e-10	-3.50155e-10	-3.50155e-10	-3.50155e-10	-3.50155e-10	-3.50155e-10	-3.50155e-10	-3.50155e-10	-3.50155e-10
DDGLK	0	0	0	3.6016e-10	0	3.6016e-10	0	0	0	0	0
DDPA	0.329216	0.0402213	0.0407352	0.0482308	0.0402213	0.047712	0.0402213	0.0403718	0.0402213	0.0402213	0.0402213
DDPGALA	0	1.00044e-11	1.00044e-11	1.00044e-11	1.00044e-11	1.00044e-11	1.00044e-11	1.00044e-11	1.00044e-11	1.00044e-11	1.00044e-11
DGK1	1.06652e-28	0	0	9.004e-11	0	0	0	0	0	9.004e-11	0
DGMPtex	0	-5.00832e-26	-5.00832e-26	-5.00832e-26	-5.00832e-26	-5.00832e-26	-5.00832e-26	-5.00832e-26	-5.00832e-26	-5.00832e-26	-5.00832e-26
DGSNt2pp	0	2.50111e-11	2.50111e-11	2.50111e-11	2.50111e-11	2.50111e-11	2.50111e-11	2.50111e-11	2.50111e-11	2.50111e-11	2.50111e-11
DGSNtex	0	-1.50067e-11	-1.50067e-11	-1.50067e-11	-1.50067e-11	-1.50067e-11	-1.50067e-11	-1.50067e-11	-1.50067e-11	-1.50067e-11	-1.50067e-11
DHAD1	0.774234	0.0945906	0.0957991	0.113427	0.0945906	0.112207	0.0945906	0.0949444	0.0945906	0.0945906	0.0945906
DHAD2	0.257258	0.0314301	0.0318316	0.0376889	0.0314301	0.0372835	0.0314301	0.0315476	0.0314301	0.0314301	0.0314301
DHAPT	0	0	0	0	0	0	0	0	0	0	0
DHAtex	0	3.00133e-11	3.00133e-11	3.00133e-11	3.00133e-11	3.00133e-11	3.00133e-11	3.00133e-11	3.00133e-11	3.00133e-11	3.00133e-11
DHAtpp	0	3.00133e-11	3.00133e-11	3.00133e-11	3.00133e-11	3.00133e-11	3.00133e-11	3.00133e-11	3.00133e-11	3.00133e-11	3.00133e-11
DHBD	0	0	0	0	0	0	0	0	0	0	0
DHBS	0	0	5.00222e-12	0	0	0	0	0	0	0	0
DHBSH	0	0	5.00222e-12	0	0	0	0	0	0	0	0
DHCIND	0	0	0	0	0	0	0	0	0	0	0
DHCINDO	0	1.00044e-11	1.00044e-11	1.00044e-11	1.00044e-11	1.00044e-11	1.00044e-11	1.00044e-11	1.00044e-11	1.00044e-11	1.00044e-11
DHDPRy	0.328529	0.0401375	0.0406503	0.0481302	0.0401375	0.0476125	0.0401375	0.0402876	0.0401375	0.0401375	0.0401375
DHDPS	0.328529	0.0401375	0.0406503	0.0481302	0.0401375	0.0476125	0.0401375	0.0402876	0.0401375	0.0401375	0.0401375
DHFR	0.0237678	0.00290379	0.00294089	0.00348204	0.00290379	0.00344459	0.00290379	0.00291465	0.00290379	0.00290379	0.00290379
DHFS	0.000592447	7.23812e-05	7.33059e-05	8.67948e-05	7.23812e-05	8.58612e-05	7.23812e-05	7.26519e-05	7.23812e-05	7.23812e-05	7.23812e-05
DHNAOT4	0	0	0	0	0	0	0	0	0	0	0
DHNPA2	0.000592447	7.23812e-05	7.33059e-05	8.67948e-05	7.23812e-05	8.58612e-05	7.23812e-05	7.26519e-05	7.23812e-05	7.23812e-05	7.23812e-05
DHORD2	0	0	0	0	0.0357892	0.0424544	0	0	0	0.0357892	0.0357892
DHORD5	0.292938	0.0357892	0.0362464	0.0429161	0	0	0.0357892	0.035923	0.0357892	0	0
DHORTS	-0.292938	-0.0357892	-0.0362464	-0.0429161	-0.0357892	-0.0424544	-0.0357892	-0.035923	-0.0357892	-0.0357892	-0.0357892
DHPPD	0	1.00044e-11	1.00044e-11	1.00044e-11	1.00044e-11	1.00044e-11	1.00044e-11	1.00044e-11	1.00044e-11	1.00044e-11	1.00044e-11
DHPPDA2	0.000394965	4.82541e-05	4.88706e-05	5.78632e-05	4.82541e-05	5.72408e-05	4.82541e-05	4.84346e-05	4.82541e-05	4.82541e-05	4.82541e-05
DHPS2	0.000592447	7.23812e-05	7.33059e-05	8.67948e-05	7.23812e-05	8.58612e-05	7.23812e-05	7.26519e-05	7.23812e-05	7.23812e-05	7.23812e-05
DHPTDCs	0.000394965	4.82541e-05	4.88706e-05	5.78632e-05	4.82541e-05	5.72408e-05	4.82541e-05	4.84346e-05	4.82541e-05	4.82541e-05	4.82541e-05
DHPTPE	0	0	0	0	0	0	0	0	0	0	0
DHQS	0.329216	0.0402213	0.0407352	0.0482308	0.0402213	0.047712	0.0402213	0.0403718	0.0402213	0.0402213	0.0402213
DHQTi	0.329216	0.0402213	0.0407352	0.0482308	0.0402213	0.047712	0.0402213	0.0403718	0.0402213	0.0402213	0.0402213
DIMPtex	0	-5.00832e-26	-5.00832e-26	-5.00832e-26	-5.00832e-26	-5.00832e-26	-5.00832e-26	-5.00832e-26	-5.00832e-26	-5.00832e-26	-5.00832e-26
DINSt2pp	0	2.50111e-11	2.50111e-11	2.50111e-11	2.50111e-11	2.50111e-11	2.50111e-11	2.50111e-11	2.50111e-11	2.50111e-11	2.50111e-11
DINStex	0	-1.50067e-11	-1.50067e-11	-1.50067e-11	-1.50067e-11	-1.50067e-11	-1.50067e-11	-1.50067e-11	-1.50067e-11	-1.50067e-11	-1.50067e-11
DKGLCNR1	0	0	0	0	0	0	0	0	0	0	0
DKGLCNR2x	0	0	0	0	0	0	0	0	0	0	0
DKGLCNR2y	0	0	0	0	0	0	0	0	0	0	0
DKMPPD	0	2.50416e-26	2.50416e-26	2.50416e-26	2.50416e-26	2.50416e-26	2.50416e-26	2.50416e-26	2.50416e-26	2.50416e-26	2.50416e-26
DKMPPD3	0	2.50416e-26	2.50416e-26	2.50416e-26	2.50416e-26	2.50416e-26	2.50416e-26	2.50416e-26	2.50416e-26	2.50416e-26	2.50416e-26
DMATT	0.000246189	3.00776e-05	3.04619e-05	3.60671e-05	3.00776e-05	3.56792e-05	3.00776e-05	3.01901e-05	3.00776e-05	3.00776e-05	3.00776e-05
DMPPS	0.00211563	0.000258472	0.000261775	0	0.000258472	0	0.000258472	0	0.000258472	0	0
DMQMT	0	0	0	0	0	0	0	0	0	0	0
DMSOR1	0	0	0	0	0	0	0	0	0	0	0
DMSOR1pp	0	1.00044e-11	1.00044e-11	1.00044e-11	1.00044e-11	1.00044e-11	1.00044e-11	1.00044e-11	1.00044e-11	1.00044e-11	1.00044e-11
DMSOR2	0	0	0	0	0	0	0	0	0	0	0
DMSOR2pp	0	1.00044e-11	1.00044e-11	1.00044e-11	1.00044e-11	1.00044e-11	1.00044e-11	1.00044e-11	1.00044e-11	1.00044e-11	1.00044e-11
DMSOtex	0	-5.00832e-26	-5.00832e-26	-5.00832e-26	-5.00832e-26	-5.00832e-26	-5.00832e-26	-5.00832e-26	-5.00832e-26	-5.00832e-26	-5.00832e-26
DMStex	0	-2.00089e-11	-2.00089e-11	-2.00089e-11	-2.00089e-11	-2.00089e-11	-2.00089e-11	-2.00089e-11	-2.00089e-11	-2.00089e-11	-2.00089e-11
DM_4HBA	0.000197482	2.4127e-05	2.44353e-05	2.89316e-05	2.4127e-05	2.86204e-05	2.4127e-05	2.42173e-05	2.4127e-05	2.4127e-05	2.4127e-05
DM_5DRIB	0	0	0	0	0	0	0	0	0	0	0
DM_AACALD	0	1.00044e-11	1.00044e-11	1.00044e-11	1.00044e-11	1.00044e-11	1.00044e-11	1.00044e-11	1.00044e-11	1.00044e-11	1.00044e-11
DM_HMFURN	0.000394965	4.82541e-05	4.88706e-05	5.78632e-05	4.82541e-05	5.72408e-05	4.82541e-05	4.84346e-05	4.82541e-05	4.82541e-05	4.82541e-05
DM_OXAM	0	3.00133e-11	0.0686588	3.00133e-11	3.00133e-11	3.00133e-11	3.00133e-11	3.00133e-11	0	3.00133e-11	3.00133e-11
DNMPPA	0.000592447	7.23812e-05	7.33059e-05	8.67948e-05	7.23812e-05	8.58612e-05	7.23812e-05	7.26519e-05	7.23812e-05	7.23812e-05	7.23812e-05
DNTPPA	0.000592447	7.23812e-05	7.33059e-05	8.67948e-05	7.23812e-05	8.58612e-05	7.23812e-05	7.26519e-05	7.23812e-05	7.23812e-05	7.23812e-05
DOGULNR	0	0	0	0	0	0	0	0	0	0	0
DOPAtex	0	-5.00832e-26	-5.00832e-26	-5.00832e-26	-5.00832e-26	-5.00832e-26	-5.00832e-26	-5.00832e-26	-5.00832e-26	-5.00832e-26	-5.00832e-26
DPCOAK	0.000510089	6.23192e-05	6.31154e-05	7.47291e-05	6.23192e-05	7.39253e-05	6.23192e-05	6.25523e-05	6.23192e-05	6.23192e-05	6.23192e-05
DPR	0.000510089	6.23192e-05	6.31154e-05	7.47291e-05	6.23192e-05	7.39253e-05	6.23192e-05	6.25523e-05	6.23192e-05	6.23192e-05	6.23192e-05
DRPA	0	0	0	0	0	0	9.004e-11	0	0	0	-2.44495e-10
DSBAO1	0	0	0	0	0	0	0	0	0	0	0
DSBAO2	0	0	0	0	0	0	0	0	0	0	0
DSBCGT	0	0	0	0	0	0	0	0	0	0	0
DSBDR	0	0	0	0	0	0	0	0	0	0	0
DSBGGT	0	0	0	0	0	0	0	0	0	0	0
DSERDHr	0	1.00044e-11	1.00044e-11	1.00044e-11	1.00044e-11	1.00044e-11	1.00044e-11	1.00044e-11	1.00044e-11	1.00044e-11	1.00044e-11
DSERt2pp	0	1.00044e-11	1.00044e-11	1.00044e-11	1.00044e-11	1.00044e-11	1.00044e-11	1.00044e-11	1.00044e-11	1.00044e-11	1.00044e-11
DSERtex	0	-5.00832e-26	-5.00832e-26	-5.00832e-26	-5.00832e-26	-5.00832e-26	-5.00832e-26	-5.00832e-26	-5.00832e-26	-5.00832e-26	-5.00832e-26
DTMPK	0.0231754	0.00283141	0.00286759	0.00339525	0.00283141	0.00335873	0.00283141	0.002842	0.00283141	0.00283141	0.00283141
DTMPtex	0	-5.00832e-26	-5.00832e-26	-5.00832e-26	-5.00832e-26	-5.00832e-26	-5.00832e-26	-5.00832e-26	-5.00832e-26	-5.00832e-26	-5.00832e-26
DUMPtex	0	-5.00832e-26	-5.00832e-26	-5.00832e-26	-5.00832e-26	-5.00832e-26	-5.00832e-26	-5.00832e-26	-5.00832e-26	-5.00832e-26	-5.00832e-26
DURIK1	0	9.004e-11	0	0	0	9.004e-11	0	9.004e-11	9.004e-11	0	3.35149e-10
DURIPP	4.10676e-28	-6.50289e-11	-3.10138e-10	2.50111e-11	2.50111e-11	-6.50289e-11	2.50111e-11	-6.50289e-11	-6.50289e-11	2.50111e-11	-3.10138e-10
DURIt2pp	0	2.50111e-11	2.50111e-11	2.50111e-11	2.50111e-11	2.50111e-11	2.50111e-11	2.50111e-11	2.50111e-11	2.50111e-11	2.50111e-11
DURItex	0	-1.50067e-11	-1.50067e-11	-1.50067e-11	-1.50067e-11	-1.50067e-11	-1.50067e-11	-1.50067e-11	-1.50067e-11	-1.50067e-11	-1.50067e-11
DUTPDP	0	0	0	0	0	0	0	0	0	0	0
DXPRIi	0.00211563	0.000258472	0.000261775	0.000309943	0.000258472	0.00030661	0.000258472	0.000259439	0.000258472	0.000258472	0.000258472
DXPS	0.00251059	0.000306727	0.000310645	0.000367807	0.000306727	0.00036385	0.000306727	0.000307874	0.000306727	0.000306727	0.000306727
DXYLK	0	0	0	0	0	0	0	0	0	0	0
D_LACt2pp	0	3.00133e-11	3.00133e-11	3.00133e-11	3.00133e-11	3.00133e-11	3.00133e-11	3.00133e-11	3.00133e-11	3.00133e-11	3.00133e-11
D_LACtex	0	3.00133e-11	3.00133e-11	3.00133e-11	3.00133e-11	3.00133e-11	3.00133e-11	3.00133e-11	3.00133e-11	3.00133e-11	3.00133e-11
E4PD	0.000197482	2.41271e-05	2.44353e-05	2.89316e-05	2.41271e-05	2.86204e-05	2.41271e-05	2.42173e-05	2.41271e-05	2.41271e-05	2.41271e-05
EAR100x	0.181914	0.022225	0.022509	0.0266508	0.022225	0.00998505	0.022225	0.0223081	0.022225	0.022225	0.022225
EAR100y	0	0	0	0	0	0	0	0	0	0	0
EAR120x	0.181914	0.022225	0.022509	0.0266508	0.022225	0.00998505	0.022225	0.0223081	0.022225	0.022225	0.022225
EAR120y	0	0	0	0	0	0	0	0	0	0	0
EAR121x	0.133208	0.0162744	0.0164823	0.0195152	0.0162744	0.0356844	0.0162744	0.0163353	0.0162744	0.0162744	0.0162744
EAR121y	0	0	0	0	0	0	0	0	0	0	0
EAR140x	0.113017	0.0138076	0.013984	0.0165572	0.0138076	0	0.0138076	0.0138592	0.0138076	0.0138076	0.0138076
EAR140y	0	0	0	0	0	0	0	0	0	0	0
EAR141x	0.133208	0.0162744	0.0164823	0.0195152	0.0162744	0.0356844	0.0162744	0.0163353	0.0162744	0.0162744	0.0162744
EAR141y	0	0	0	0	0	0	0	0	0	0	0
EAR160x	0.113017	0.0138076	0.013984	0.0165572	0.0138076	0.0163791	0.0138076	0.0138592	0.0138076	0.0138076	0.0138076
EAR160y	0	0	0	0	0	0	0	0	0	0	0
EAR161x	0.133208	0.0162744	0.0164823	0.0195152	0.0162744	0.0193053	0.0162744	0.0163353	0.0162744	0.0162744	0.0162744
EAR161y	0	0	0	0	0	0	0	0	0	0	0
EAR180x	0	0	0	0	0	0	0	0	0	0	0
EAR180y	0	0	0	0	0	0	0	0	0	0	0
EAR181x	0	0	0	0	0	0	0	0	0	0	0
EAR181y	0	0	0	0	0	0	0	0	0	0	0
EAR40x	0.315122	0.0384994	0.0389913	0.046166	0.0384994	0.0456694	0.0384994	0.0386434	0.0384994	0.0384994	0.0384994
EAR40y	0	0	0	0	0	0	0	0	0	0	0
EAR60x	0.315122	0.0384994	0.0389913	0.046166	0.0384994	0.0456694	0.0384994	0.0386434	0.0384994	0.0384994	0.0384994
EAR60y	0	0	0	0	0	0	0	0	0	0	0
EAR80x	0.315122	0.0384994	0.0389913	0.046166	0.0384994	0.0456694	0.0384994	0.0386428	0.0384994	0.0384994	0.0384994
EAR80y	0	0	0	0	0	0	0	5.82178e-07	0	0	0
ECA4COLIPAtex	-9.51119e-30	0	0	0	0	0	0	0	0	0	0
ECA4OALpp	-9.51119e-30	0	0	0	0	0	0	0	0	0	0
ECAP1pp	9.51119e-30	0	0	0	0	0	0	0	0	0	0
ECAP2pp	-9.51093e-30	0	0	0	0	0	0	0	0	0	0
ECAP3pp	-9.51093e-30	0	0	0	0	0	0	0	0	0	0
ECAtpp	0	0	0	0	0	0	0	0	0	0	0
ECOAH1	-8.87864e-28	-3.00133e-11	-3.00133e-11	-3.00133e-11	-3.00133e-11	-3.00133e-11	-3.00133e-11	-3.00133e-11	-3.00133e-11	-3.00133e-11	-3.00133e-11
ECOAH2	-8.87871e-28	0	0	0	0	0	0	0	0	0	0
ECOAH3	0	1.00044e-11	1.00044e-11	1.00044e-11	1.00044e-11	1.00044e-11	1.00044e-11	1.00044e-11	1.00044e-11	1.00044e-11	1.00044e-11
ECOAH4	-1.73024e-30	2.00089e-11	2.00089e-11	2.00089e-11	2.00089e-11	2.00089e-11	2.00089e-11	2.00089e-11	2.00089e-11	2.00089e-11	2.00089e-11
ECOAH5	1.76764e-27	0	3.00133e-11	0	0	0	0	3.00133e-11	0	0	0
ECOAH6	3.57519e-30	0	0	0	0	0	0	0	-6.00267e-11	0	0
ECOAH7	0	0	0	0	0	0	0	0	0	0	0
ECOAH8	0	0	0	0	0	0	0	0	0	0	0
EDA	0	0	0	3.6016e-10	0	3.6016e-10	0	0	0	0	0
EDD	0	0	0	0	0	0	0	0	0	0	0
EDTXS1	2.48247e-30	0	0	2.00089e-11	0	0	0	0	2.00089e-11	0	0
EDTXS2	0	0	0	2.00089e-11	0	0	0	0	2.00089e-11	0	0
EDTXS3	0	0	0	0	0	0	0	0	0	0	0
EDTXS4	0	0	0	0	0	0	0	0	0	0	0
ENLIPAtex	0	0	0	0	0	0	0	0	0	0	0
ENO	14.7734	19.7412	19.1632	19.6897	19.7412	19.4304	19.7412	19.7185	19.7412	19.7412	19.7412
ENTCS	0	0	1.66741e-12	0	0	0	0	0	0	0	0
ENTERES	0	0	0	0	0	-1.66172e-12	-1.66741e-12	-1.64919e-12	-8.34074e-13	-1.66399e-12	-1.66741e-12
ENTERES2	0	-1.66047e-12	0	-1.66741e-12	-1.66457e-12	0	0	0	0	0	0
ETHAAL	0	0	0	2.00089e-11	2.00089e-11	0	2.00089e-11	0	0	2.00089e-11	2.00089e-11
ETHAt2pp	0	0	0	2.00089e-11	2.00089e-11	0	2.00089e-11	0	0	2.00089e-11	2.00089e-11
ETHAtex	0	1.00044e-11	1.00044e-11	1.00044e-11	1.00044e-11	1.00044e-11	1.00044e-11	1.00044e-11	1.00044e-11	1.00044e-11	1.00044e-11
ETHSO3abcpp	0	1.00044e-11	1.00044e-11	1.00044e-11	1.00044e-11	1.00044e-11	1.00044e-11	1.00044e-11	1.00044e-11	1.00044e-11	1.00044e-11
ETHSO3tex	0	-5.00832e-26	-5.00832e-26	-5.00832e-26	-5.00832e-26	-5.00832e-26	-5.00832e-26	-5.00832e-26	-5.00832e-26	-5.00832e-26	-5.00832e-26
ETOHt2rpp	0	5.00222e-11	5.00222e-11	5.00222e-11	5.00222e-11	5.00222e-11	5.00222e-11	5.00222e-11	5.00222e-11	5.00222e-11	5.00222e-11
ETOHtex	0	5.00222e-11	5.00222e-11	5.00222e-11	5.00222e-11	5.00222e-11	5.00222e-11	5.00222e-11	5.00222e-11	5.00222e-11	5.00222e-11
EX_12ppd_R(e)	0	-1.00044e-11	-1.00044e-11	-1.00044e-11	-1.00044e-11	-1.00044e-11	-1.00044e-11	-1.00044e-11	-1.00044e-11	-1.00044e-11	-1.00044e-11
EX_12ppd_S(e)	0	-5.00222e-12	-5.00222e-12	-5.00222e-12	-5.00222e-12	-5.00222e-12	-5.00222e-12	-5.00222e-12	-5.00222e-12	-5.00222e-12	-5.00222e-12
EX_14glucan(e)	0	0	0	0	0	0	0	0	0	0	0
EX_15dap(e)	0	0	0	0	0	0	0	0	0	0	0
EX_23camp(e)	0	5.00832e-26	5.00832e-26	5.00832e-26	5.00832e-26	5.00832e-26	5.00832e-26	5.00832e-26	5.00832e-26	5.00832e-26	5.00832e-26
EX_23ccmp(e)	0	5.00832e-26	5.00832e-26	5.00832e-26	5.00832e-26	5.00832e-26	5.00832e-26	5.00832e-26	5.00832e-26	5.00832e-26	5.00832e-26
EX_23cgmp(e)	0	5.00832e-26	5.00832e-26	5.00832e-26	5.00832e-26	5.00832e-26	5.00832e-26	5.00832e-26	5.00832e-26	5.00832e-26	5.00832e-26
EX_23cump(e)	0	5.00832e-26	5.00832e-26	5.00832e-26	5.00832e-26	5.00832e-26	5.00832e-26	5.00832e-26	5.00832e-26	5.00832e-26	5.00832e-26
EX_23dappa(e)	0	5.00832e-26	5.00832e-26	5.00832e-26	5.00832e-26	5.00832e-26	5.00832e-26	5.00832e-26	5.00832e-26	5.00832e-26	5.00832e-26
EX_26dap_M(e)	0	5.00832e-26	5.00832e-26	5.00832e-26	5.00832e-26	5.00832e-26	5.00832e-26	5.00832e-26	5.00832e-26	5.00832e-26	5.00832e-26
EX_2ddglcn(e)	0	3.50155e-10	3.50155e-10	3.50155e-10	3.50155e-10	3.50155e-10	3.50155e-10	3.50155e-10	3.50155e-10	3.50155e-10	3.50155e-10
EX_34dhpac(e)	0	1.00044e-11	1.00044e-11	1.00044e-11	1.00044e-11	1.00044e-11	1.00044e-11	1.00044e-11	1.00044e-11	1.00044e-11	1.00044e-11
EX_3amp(e)	0	1.50067e-11	1.50067e-11	1.50067e-11	1.50067e-11	1.50067e-11	1.50067e-11	1.50067e-11	1.50067e-11	1.50067e-11	1.50067e-11
EX_3cmp(e)	0	1.50067e-11	1.50067e-11	1.50067e-11	1.50067e-11	1.50067e-11	1.50067e-11	1.50067e-11	1.50067e-11	1.50067e-11	1.50067e-11
EX_3gmp(e)	0	1.50067e-11	1.50067e-11	1.50067e-11	1.50067e-11	1.50067e-11	1.50067e-11	1.50067e-11	1.50067e-11	1.50067e-11	1.50067e-11
EX_3hcinnm(e)	0	1.00044e-11	1.00044e-11	1.00044e-11	1.00044e-11	1.00044e-11	1.00044e-11	1.00044e-11	1.00044e-11	1.00044e-11	1.00044e-11
EX_3hpppn(e)	0	1.00044e-11	1.00044e-11	1.00044e-11	1.00044e-11	1.00044e-11	1.00044e-11	1.00044e-11	1.00044e-11	1.00044e-11	1.00044e-11
EX_3ump(e)	0	1.50067e-11	1.50067e-11	1.50067e-11	1.50067e-11	1.50067e-11	1.50067e-11	1.50067e-11	1.50067e-11	1.50067e-11	1.50067e-11
EX_4abut(e)	0	-1.00044e-11	-1.00044e-11	-1.00044e-11	-1.00044e-11	-1.00044e-11	-1.00044e-11	-1.00044e-11	-1.00044e-11	-1.00044e-11	-1.00044e-11
EX_4hoxpacd(e)	0	1.00044e-11	1.00044e-11	1.00044e-11	1.00044e-11	1.00044e-11	1.00044e-11	1.00044e-11	1.00044e-11	1.00044e-11	1.00044e-11
EX_5dglcn(e)	0	-3.00133e-11	-3.00133e-11	-3.00133e-11	-3.00133e-11	-3.00133e-11	-3.00133e-11	-3.00133e-11	-3.00133e-11	-3.00133e-11	-3.00133e-11
EX_LalaDgluMdapDala(e)	0	-1.00044e-11	-1.00044e-11	-1.00044e-11	-1.00044e-11	-1.00044e-11	-1.00044e-11	-1.00044e-11	-1.00044e-11	-1.00044e-11	-1.00044e-11
EX_LalaDgluMdap(e)	0	-1.00044e-11	-1.00044e-11	-1.00044e-11	-1.00044e-11	-1.00044e-11	-1.00044e-11	-1.00044e-11	-1.00044e-11	-1.00044e-11	-1.00044e-11
EX_ac(e)	1.67586	0	8.23659	-1.00044e-11	-1.00044e-11	8.67489	0	-1.00044e-11	5.89879e-13	0	-1.00044e-11
EX_acac(e)	0	1.00044e-11	1.00044e-11	1.00044e-11	1.00044e-11	1.00044e-11	1.00044e-11	1.00044e-11	1.00044e-11	1.00044e-11	1.00044e-11
EX_acald(e)	0	-3.00133e-11	-3.00133e-11	-3.00133e-11	-3.00133e-11	-3.00133e-11	-3.00133e-11	-3.00133e-11	-3.00133e-11	-3.00133e-11	-3.00133e-11
EX_acgal1p(e)	0	1.50067e-11	1.50067e-11	1.50067e-11	1.50067e-11	1.50067e-11	1.50067e-11	1.50067e-11	1.50067e-11	1.50067e-11	1.50067e-11
EX_acgal(e)	0	3.00133e-11	3.00133e-11	3.00133e-11	3.00133e-11	3.00133e-11	3.00133e-11	3.00133e-11	3.00133e-11	3.00133e-11	3.00133e-11
EX_acgam1p(e)	0	1.50067e-11	1.50067e-11	1.50067e-11	1.50067e-11	1.50067e-11	1.50067e-11	1.50067e-11	1.50067e-11	1.50067e-11	1.50067e-11
EX_acgam(e)	0	3.00133e-11	3.00133e-11	3.00133e-11	3.00133e-11	3.00133e-11	3.00133e-11	3.00133e-11	3.00133e-11	3.00133e-11	3.00133e-11
EX_acmana(e)	0	5.00832e-26	5.00832e-26	5.00832e-26	5.00832e-26	5.00832e-26	5.00832e-26	5.00832e-26	5.00832e-26	5.00832e-26	5.00832e-26
EX_acmum(e)	0	0	0	0	0	0	0	0	0	0	0
EX_acnam(e)	0	5.00832e-26	5.00832e-26	5.00832e-26	5.00832e-26	5.00832e-26	5.00832e-26	5.00832e-26	5.00832e-26	5.00832e-26	5.00832e-26
EX_acolipa(e)	0	0	0	0	0	0	0	0	0	0	0
EX_acser(e)	0	0	0	0	0	0	0	0	0	0	0
EX_ade(e)	0	-3.00133e-11	-3.00133e-11	-3.00133e-11	-3.00133e-11	-3.00133e-11	-3.00133e-11	-3.00133e-11	-3.00133e-11	-3.00133e-11	-3.00133e-11
EX_adn(e)	0	-8.50378e-11	-8.50378e-11	-8.50378e-11	-8.50378e-11	-8.50378e-11	-8.50378e-11	-8.50378e-11	-8.50378e-11	-8.50378e-11	-8.50378e-11
EX_adocbl(e)	0	0	0	0	0	0	0	0	0	0	0
EX_ag(e)	0	0	0	0	0	0	0	0	0	0	0
EX_agm(e)	0	-1.00044e-11	-1.00044e-11	-1.00044e-11	-1.00044e-11	-1.00044e-11	-1.00044e-11	-1.00044e-11	-1.00044e-11	-1.00044e-11	-1.00044e-11
EX_akg(e)	0	-3.00133e-11	-3.00133e-11	-3.00133e-11	-3.00133e-11	-3.00133e-11	-3.00133e-11	-3.00133e-11	-3.00133e-11	-3.00133e-11	-3.00133e-11
EX_ala_B(e)	0	5.00832e-26	5.00832e-26	5.00832e-26	5.00832e-26	5.00832e-26	5.00832e-26	5.00832e-26	5.00832e-26	5.00832e-26	5.00832e-26
EX_ala_D(e)	0	-1.00044e-11	-1.00044e-11	-1.00044e-11	-1.00044e-11	-1.00044e-11	-1.00044e-11	-1.00044e-11	-1.00044e-11	-1.00044e-11	-1.00044e-11
EX_ala_L(e)	0	5.00832e-26	5.00832e-26	5.00832e-26	5.00832e-26	5.00832e-26	5.00832e-26	5.00832e-26	5.00832e-26	5.00832e-26	5.00832e-26
EX_alaala(e)	0	-1.00044e-11	-1.00044e-11	-1.00044e-11	-1.00044e-11	-1.00044e-11	-1.00044e-11	-1.00044e-11	-1.00044e-11	-1.00044e-11	-1.00044e-11
EX_all_D(e)	0	5.00832e-26	5.00832e-26	5.00832e-26	5.00832e-26	5.00832e-26	5.00832e-26	5.00832e-26	5.00832e-26	5.00832e-26	5.00832e-26
EX_alltn(e)	0	-3.00133e-11	-3.00133e-11	-3.00133e-11	-3.00133e-11	-3.00133e-11	-3.00133e-11	-3.00133e-11	-3.00133e-11	-3.00133e-11	-3.00133e-11
EX_amp(e)	0	5.00832e-26	5.00832e-26	5.00832e-26	5.00832e-26	5.00832e-26	5.00832e-26	5.00832e-26	5.00832e-26	5.00832e-26	5.00832e-26
EX_anhgm(e)	0	-1.00044e-11	-1.00044e-11	-1.00044e-11	-1.00044e-11	-1.00044e-11	-1.00044e-11	-1.00044e-11	-1.00044e-11	-1.00044e-11	-1.00044e-11
EX_arab_L(e)	0	-5.00222e-12	-5.00222e-12	-5.00222e-12	-5.00222e-12	-5.00222e-12	-5.00222e-12	-5.00222e-12	-5.00222e-12	-5.00222e-12	-5.00222e-12
EX_arbtn(e)	0	0	0	0	0	0	0	0	0	0	0
EX_arbtn_fe3(e)	0	0	0	0	0	0	0	0	0	0	0
EX_arg_L(e)	0	-1.00044e-11	-1.00044e-11	-1.00044e-11	-1.00044e-11	-1.00044e-11	-1.00044e-11	-1.00044e-11	-1.00044e-11	-1.00044e-11	-1.00044e-11
EX_ascb_L(e)	0	5.00832e-26	5.00832e-26	5.00832e-26	5.00832e-26	5.00832e-26	5.00832e-26	5.00832e-26	5.00832e-26	5.00832e-26	5.00832e-26
EX_asn_L(e)	0	-1.00044e-11	-1.00044e-11	-1.00044e-11	-1.00044e-11	-1.00044e-11	-1.00044e-11	-1.00044e-11	-1.00044e-11	-1.00044e-11	-1.00044e-11
EX_aso3(e)	0	0	0	0	0	0	0	0	0	0	0
EX_asp_L(e)	0	-1.00044e-11	-1.00044e-11	-1.00044e-11	-1.00044e-11	-1.00044e-11	-1.00044e-11	-1.00044e-11	-1.00044e-11	-1.00044e-11	-1.00044e-11
EX_but(e)	0	1.74483e-25	1.74483e-25	1.74483e-25	1.74483e-25	1.74483e-25	1.74483e-25	1.74483e-25	1.74483e-25	1.74483e-25	1.74483e-25
EX_butso3(e)	0	5.00832e-26	5.00832e-26	5.00832e-26	5.00832e-26	5.00832e-26	5.00832e-26	5.00832e-26	5.00832e-26	5.00832e-26	5.00832e-26
EX_ca2(e)	-0.00419495	-0.00051251	-0.000519058	-0.000614569	-0.00051251	-0.000607959	-0.00051251	-0.000514428	-0.00051251	-0.00051251	-0.00051251
EX_cbi(e)	0	0	0	0	0	0	0	0	0	0	0
EX_cbl1(e)	0	-1.50067e-11	-1.50067e-11	-1.50067e-11	-1.50067e-11	-1.50067e-11	-1.50067e-11	-1.50067e-11	-1.50067e-11	-1.50067e-11	-1.50067e-11
EX_cd2(e)	0	0	0	0	0	0	0	0	0	0	0
EX_cgly(e)	0	-1.00044e-11	-1.00044e-11	-1.00044e-11	-1.00044e-11	-1.00044e-11	-1.00044e-11	-1.00044e-11	-1.00044e-11	-1.00044e-11	-1.00044e-11
EX_chol(e)	0	1.00044e-11	1.00044e-11	1.00044e-11	1.00044e-11	1.00044e-11	1.00044e-11	1.00044e-11	1.00044e-11	1.00044e-11	1.00044e-11
EX_cit(e)	0	5.00832e-26	5.00832e-26	5.00832e-26	5.00832e-26	5.00832e-26	5.00832e-26	5.00832e-26	5.00832e-26	5.00832e-26	5.00832e-26
EX_cl(e)	-0.00419495	-0.00051251	-0.000519058	-0.000614569	-0.00051251	-0.000607959	-0.00051251	-0.000514428	-0.00051251	-0.00051251	-0.00051251
EX_cmp(e)	0	5.00832e-26	5.00832e-26	5.00832e-26	5.00832e-26	5.00832e-26	5.00832e-26	5.00832e-26	5.00832e-26	5.00832e-26	5.00832e-26
EX_co2(e)	20.382	0	0	10.2658	0	0	0	0	0	0	-9.92577e-12
EX_cobalt2(e)	-0.00279663	-0.000341674	-0.000346039	-0.000409713	-0.000341674	-0.000405306	-0.000341674	-0.000342952	-0.000341674	-0.000341674	-0.000341674
EX_colipa(e)	9.51048e-30	-1.75089e-11	-1.75089e-11	0	-1.75089e-11	-1.75089e-11	-1.75089e-11	-1.75089e-11	0	-1.75089e-11	-1.75089e-11
EX_cpgn(e)	0	0	0	0	0	0	0	0	0	0	0
EX_cpgn_un(e)	0	0	0	0	0	0	0	0	0	0	0
EX_crn(e)	0	-5.00222e-12	-5.00222e-12	-5.00222e-12	-5.00222e-12	-5.00222e-12	-5.00222e-12	-5.00222e-12	-5.00222e-12	-5.00222e-12	-5.00222e-12
EX_csn(e)	0	5.00832e-26	5.00832e-26	5.00832e-26	5.00832e-26	5.00832e-26	5.00832e-26	5.00832e-26	5.00832e-26	5.00832e-26	5.00832e-26
EX_cu2(e)	-0.00279663	-0.000341674	-0.000346039	-0.000409713	-0.000341674	-0.000405306	-0.000341674	-0.000342952	-0.000341674	-0.000341674	-0.000341674
EX_cu(e)	0	1.00166e-25	1.00166e-25	1.00166e-25	1.00166e-25	1.00166e-25	1.00166e-25	1.00166e-25	1.00166e-25	1.00166e-25	1.00166e-25
EX_cyan(e)	0	5.00832e-26	5.00832e-26	5.00832e-26	5.00832e-26	5.00832e-26	5.00832e-26	5.00832e-26	5.00832e-26	5.00832e-26	5.00832e-26
EX_cynt(e)	0	5.00832e-26	5.00832e-26	5.00832e-26	5.00832e-26	5.00832e-26	5.00832e-26	5.00832e-26	5.00832e-26	5.00832e-26	5.00832e-26
EX_cys_D(e)	0	5.00832e-26	5.00832e-26	5.00832e-26	5.00832e-26	5.00832e-26	5.00832e-26	5.00832e-26	5.00832e-26	5.00832e-26	5.00832e-26
EX_cys_L(e)	0	-1.00044e-11	-1.00044e-11	-1.00044e-11	-1.00044e-11	-1.00044e-11	-1.00044e-11	-1.00044e-11	-1.00044e-11	-1.00044e-11	-1.00044e-11
EX_cytd(e)	0	-8.50378e-11	-8.50378e-11	-8.50378e-11	-8.50378e-11	-8.50378e-11	-8.50378e-11	-8.50378e-11	-8.50378e-11	-8.50378e-11	-8.50378e-11
EX_dad_2(e)	0	1.50067e-11	1.50067e-11	1.50067e-11	1.50067e-11	1.50067e-11	1.50067e-11	1.50067e-11	1.50067e-11	1.50067e-11	1.50067e-11
EX_damp(e)	0	5.00832e-26	5.00832e-26	5.00832e-26	5.00832e-26	5.00832e-26	5.00832e-26	5.00832e-26	5.00832e-26	5.00832e-26	5.00832e-26
EX_dca(e)	0	5.00832e-26	5.00832e-26	5.00832e-26	5.00832e-26	5.00832e-26	5.00832e-26	5.00832e-26	5.00832e-26	5.00832e-26	5.00832e-26
EX_dcmp(e)	0	5.00832e-26	5.00832e-26	5.00832e-26	5.00832e-26	5.00832e-26	5.00832e-26	5.00832e-26	5.00832e-26	5.00832e-26	5.00832e-26
EX_dcyt(e)	0	1.50067e-11	1.50067e-11	1.50067e-11	1.50067e-11	1.50067e-11	1.50067e-11	1.50067e-11	1.50067e-11	1.50067e-11	1.50067e-11
EX_ddca(e)	0	0	0	0	0	0	0	0	0	0	0
EX_dgmp(e)	0	5.00832e-26	5.00832e-26	5.00832e-26	5.00832e-26	5.00832e-26	5.00832e-26	5.00832e-26	5.00832e-26	5.00832e-26	5.00832e-26
EX_dgsn(e)	0	1.50067e-11	1.50067e-11	1.50067e-11	1.50067e-11	1.50067e-11	1.50067e-11	1.50067e-11	1.50067e-11	1.50067e-11	1.50067e-11
EX_dha(e)	0	-3.00133e-11	-3.00133e-11	-3.00133e-11	-3.00133e-11	-3.00133e-11	-3.00133e-11	-3.00133e-11	-3.00133e-11	-3.00133e-11	-3.00133e-11
EX_dimp(e)	0	5.00832e-26	5.00832e-26	5.00832e-26	5.00832e-26	5.00832e-26	5.00832e-26	5.00832e-26	5.00832e-26	5.00832e-26	5.00832e-26
EX_din(e)	0	1.50067e-11	1.50067e-11	1.50067e-11	1.50067e-11	1.50067e-11	1.50067e-11	1.50067e-11	1.50067e-11	1.50067e-11	1.50067e-11
EX_dms(e)	0	2.00089e-11	2.00089e-11	2.00089e-11	2.00089e-11	2.00089e-11	2.00089e-11	2.00089e-11	2.00089e-11	2.00089e-11	2.00089e-11
EX_dmso(e)	0	5.00832e-26	5.00832e-26	5.00832e-26	5.00832e-26	5.00832e-26	5.00832e-26	5.00832e-26	5.00832e-26	5.00832e-26	5.00832e-26
EX_dopa(e)	0	5.00832e-26	5.00832e-26	5.00832e-26	5.00832e-26	5.00832e-26	5.00832e-26	5.00832e-26	5.00832e-26	5.00832e-26	5.00832e-26
EX_dtmp(e)	0	5.00832e-26	5.00832e-26	5.00832e-26	5.00832e-26	5.00832e-26	5.00832e-26	5.00832e-26	5.00832e-26	5.00832e-26	5.00832e-26
EX_dump(e)	0	5.00832e-26	5.00832e-26	5.00832e-26	5.00832e-26	5.00832e-26	5.00832e-26	5.00832e-26	5.00832e-26	5.00832e-26	5.00832e-26
EX_duri(e)	0	1.50067e-11	1.50067e-11	1.50067e-11	1.50067e-11	1.50067e-11	1.50067e-11	1.50067e-11	1.50067e-11	1.50067e-11	1.50067e-11
EX_eca4colipa(e)	-9.51119e-30	0	0	0	0	0	0	0	0	0	0
EX_enlipa(e)	0	0	0	0	0	0	0	0	0	0	0
EX_enter(e)	0	0	0	1.66741e-12	0	1.66741e-12	0	0	1.66741e-12	0	1.66741e-12
EX_etha(e)	0	-1.00044e-11	-1.00044e-11	-1.00044e-11	-1.00044e-11	-1.00044e-11	-1.00044e-11	-1.00044e-11	-1.00044e-11	-1.00044e-11	-1.00044e-11
EX_ethso3(e)	0	5.00832e-26	5.00832e-26	5.00832e-26	5.00832e-26	5.00832e-26	5.00832e-26	5.00832e-26	5.00832e-26	5.00832e-26	5.00832e-26
EX_etoh(e)	0	-5.00222e-11	-5.00222e-11	-5.00222e-11	-5.00222e-11	-5.00222e-11	-5.00222e-11	-5.00222e-11	-5.00222e-11	-5.00222e-11	-5.00222e-11
EX_f6p(e)	0	5.00832e-26	5.00832e-26	5.00832e-26	5.00832e-26	5.00832e-26	5.00832e-26	5.00832e-26	5.00832e-26	5.00832e-26	5.00832e-26
EX_fald(e)	0	9.004e-11	9.004e-11	9.004e-11	9.004e-11	9.004e-11	9.004e-11	9.004e-11	9.004e-11	9.004e-11	9.004e-11
EX_fe2(e)	-0.00668783	-0.000817074	-0.000827513	-0.000979782	-0.000817074	-0.000969243	-0.000817074	-25.0133	-0.000817074	-0.000817074	-25.2318
EX_fe3(e)	-0.00629287	-0.00076882	-0.000778642	-0.000921919	-0.00076882	-0.000912002	-0.00076882	25.0117	-0.00076882	-0.00076882	25.2303
EX_fe3dcit(e)	0	0	0	0	0	0	0	0	0	0	0
EX_fe3dhbzs(e)	0	0	0	0	0	0	0	0	0	0	0
EX_fe3hox(e)	0	0	0	0	0	0	0	0	0	0	0
EX_fe3hox_un(e)	0	0	0	0	0	0	0	0	0	0	0
EX_fecrm(e)	0	0	0	0	0	0	0	0	0	0	0
EX_fecrm_un(e)	0	0	0	0	0	0	0	0	0	0	0
EX_feenter(e)	0	0	0	0	0	0	0	0	0	0	0
EX_feoxam(e)	0	0	0	0	0	0	0	0	0	0	0
EX_feoxam_un(e)	0	0	0	0	0	0	0	0	0	0	0
EX_for(e)	0.00217231	14.603	0.000268788	7.88636	14.603	-1.00044e-11	14.603	14.7565	14.603	14.603	14.603
EX_fru(e)	0	5.00832e-26	5.00832e-26	5.00832e-26	5.00832e-26	5.00832e-26	5.00832e-26	5.00832e-26	5.00832e-26	5.00832e-26	5.00832e-26
EX_frulys(e)	0	5.00832e-26	5.00832e-26	5.00832e-26	5.00832e-26	5.00832e-26	5.00832e-26	5.00832e-26	5.00832e-26	5.00832e-26	5.00832e-26
EX_fruur(e)	0	1.70076e-10	1.70076e-10	1.70076e-10	1.70076e-10	1.70076e-10	1.70076e-10	1.70076e-10	1.70076e-10	1.70076e-10	1.70076e-10
EX_fuc_L(e)	0	2.00089e-11	2.00089e-11	2.00089e-11	2.00089e-11	2.00089e-11	2.00089e-11	2.00089e-11	2.00089e-11	2.00089e-11	2.00089e-11
EX_fum(e)	0	-1.00044e-11	-1.00044e-11	-1.00044e-11	-1.00044e-11	-1.00044e-11	-1.00044e-11	-1.00044e-11	-1.00044e-11	-1.00044e-11	-1.00044e-11
EX_g1p(e)	0	1.50067e-11	1.50067e-11	1.50067e-11	1.50067e-11	1.50067e-11	1.50067e-11	1.50067e-11	1.50067e-11	1.50067e-11	1.50067e-11
EX_g3pc(e)	0	5.00832e-26	5.00832e-26	5.00832e-26	5.00832e-26	5.00832e-26	5.00832e-26	5.00832e-26	5.00832e-26	5.00832e-26	5.00832e-26
EX_g3pe(e)	0	-1.00044e-11	-1.00044e-11	-1.00044e-11	-1.00044e-11	-1.00044e-11	-1.00044e-11	-1.00044e-11	-1.00044e-11	-1.00044e-11	-1.00044e-11
EX_g3pg(e)	0	-1.00044e-11	-1.00044e-11	-1.00044e-11	-1.00044e-11	-1.00044e-11	-1.00044e-11	-1.00044e-11	-1.00044e-11	-1.00044e-11	-1.00044e-11
EX_g3pi(e)	0	5.00832e-26	5.00832e-26	5.00832e-26	5.00832e-26	5.00832e-26	5.00832e-26	5.00832e-26	5.00832e-26	5.00832e-26	5.00832e-26
EX_g3ps(e)	0	5.00832e-26	5.00832e-26	5.00832e-26	5.00832e-26	5.00832e-26	5.00832e-26	5.00832e-26	5.00832e-26	5.00832e-26	5.00832e-26
EX_g6p(e)	0	5.00832e-26	5.00832e-26	5.00832e-26	5.00832e-26	5.00832e-26	5.00832e-26	5.00832e-26	5.00832e-26	5.00832e-26	5.00832e-26
EX_gal1p(e)	0	1.50067e-11	1.50067e-11	1.50067e-11	1.50067e-11	1.50067e-11	1.50067e-11	1.50067e-11	1.50067e-11	1.50067e-11	1.50067e-11
EX_gal_bD(e)	0	5.00832e-26	5.00832e-26	5.00832e-26	5.00832e-26	5.00832e-26	5.00832e-26	5.00832e-26	5.00832e-26	5.00832e-26	5.00832e-26
EX_gal(e)	0	-6.50289e-11	-6.50289e-11	-6.50289e-11	-6.50289e-11	-6.50289e-11	-6.50289e-11	-6.50289e-11	-6.50289e-11	-6.50289e-11	-6.50289e-11
EX_galct_D(e)	0	1.00044e-11	1.00044e-11	1.00044e-11	1.00044e-11	1.00044e-11	1.00044e-11	1.00044e-11	1.00044e-11	1.00044e-11	1.00044e-11
EX_galctn_D(e)	0	5.00832e-26	5.00832e-26	5.00832e-26	5.00832e-26	5.00832e-26	5.00832e-26	5.00832e-26	5.00832e-26	5.00832e-26	5.00832e-26
EX_galctn_L(e)	0	5.00832e-26	5.00832e-26	5.00832e-26	5.00832e-26	5.00832e-26	5.00832e-26	5.00832e-26	5.00832e-26	5.00832e-26	5.00832e-26
EX_galt(e)	0	5.00832e-26	5.00832e-26	5.00832e-26	5.00832e-26	5.00832e-26	5.00832e-26	5.00832e-26	5.00832e-26	5.00832e-26	5.00832e-26
EX_galur(e)	0	1.10049e-10	1.10049e-10	1.10049e-10	1.10049e-10	1.10049e-10	1.10049e-10	1.10049e-10	1.10049e-10	1.10049e-10	1.10049e-10
EX_gam6p(e)	0	5.00832e-26	5.00832e-26	5.00832e-26	5.00832e-26	5.00832e-26	5.00832e-26	5.00832e-26	5.00832e-26	5.00832e-26	5.00832e-26
EX_gam(e)	0	5.00832e-26	5.00832e-26	5.00832e-26	5.00832e-26	5.00832e-26	5.00832e-26	5.00832e-26	5.00832e-26	5.00832e-26	5.00832e-26
EX_gbbtn(e)	0	0	0	0	0	0	0	0	0	0	0
EX_gdp(e)	0	1.00044e-11	1.00044e-11	1.00044e-11	1.00044e-11	1.00044e-11	1.00044e-11	1.00044e-11	1.00044e-11	1.00044e-11	1.00044e-11
EX_glc(e)	-10	-10	-10	-10	-10	-10	-10	-10	-10	-10	-10
EX_glcn(e)	0	-1.00044e-11	-1.00044e-11	-1.00044e-11	-1.00044e-11	-1.00044e-11	-1.00044e-11	-1.00044e-11	-1.00044e-11	-1.00044e-11	-1.00044e-11
EX_glcr(e)	0	1.00044e-11	1.00044e-11	1.00044e-11	1.00044e-11	1.00044e-11	1.00044e-11	1.00044e-11	1.00044e-11	1.00044e-11	1.00044e-11
EX_glcur1p(e)	0	1.50067e-11	1.50067e-11	1.50067e-11	1.50067e-11	1.50067e-11	1.50067e-11	1.50067e-11	1.50067e-11	1.50067e-11	1.50067e-11
EX_glcur(e)	0	1.70076e-10	1.70076e-10	1.70076e-10	1.70076e-10	1.70076e-10	1.70076e-10	1.70076e-10	1.70076e-10	1.70076e-10	1.70076e-10
EX_gln_L(e)	0	5.00832e-26	5.00832e-26	5.00832e-26	5.00832e-26	5.00832e-26	5.00832e-26	5.00832e-26	5.00832e-26	5.00832e-26	5.00832e-26
EX_glu_L(e)	0	-1.00044e-11	-1.00044e-11	-1.00044e-11	-1.00044e-11	-1.00044e-11	-1.00044e-11	-1.00044e-11	-1.00044e-11	-1.00044e-11	-1.00044e-11
EX_gly(e)	0	5.00832e-26	5.00832e-26	5.00832e-26	5.00832e-26	5.00832e-26	5.00832e-26	5.00832e-26	5.00832e-26	5.00832e-26	5.00832e-26
EX_glyald(e)	0	-5.00222e-11	-5.00222e-11	-5.00222e-11	-5.00222e-11	-5.00222e-11	-5.00222e-11	-5.00222e-11	-5.00222e-11	-5.00222e-11	-5.00222e-11
EX_glyb(e)	0	5.00832e-26	5.00832e-26	5.00832e-26	5.00832e-26	5.00832e-26	5.00832e-26	5.00832e-26	5.00832e-26	5.00832e-26	5.00832e-26
EX_glyc2p(e)	0	5.00832e-26	5.00832e-26	5.00832e-26	5.00832e-26	5.00832e-26	5.00832e-26	5.00832e-26	5.00832e-26	5.00832e-26	5.00832e-26
EX_glyc3p(e)	0	-1.00044e-11	-1.00044e-11	-1.00044e-11	-1.00044e-11	-1.00044e-11	-1.00044e-11	-1.00044e-11	-1.00044e-11	-1.00044e-11	-1.00044e-11
EX_glyc_R(e)	0	-3.00133e-11	-3.00133e-11	-3.00133e-11	-3.00133e-11	-3.00133e-11	-3.00133e-11	-3.00133e-11	-3.00133e-11	-3.00133e-11	-3.00133e-11
EX_glyc(e)	0	-1.00044e-11	-1.00044e-11	-1.00044e-11	-1.00044e-11	-1.00044e-11	-1.00044e-11	-1.00044e-11	-1.00044e-11	-1.00044e-11	-1.00044e-11
EX_glyclt(e)	0	-1.00044e-11	7.27496e-05	-1.00044e-11	-1.00044e-11	8.57482e-05	-1.00044e-11	-1.00044e-11	-1.00044e-11	-1.00044e-11	-1.00044e-11
EX_gmp(e)	0	5.00832e-26	5.00832e-26	5.00832e-26	5.00832e-26	5.00832e-26	5.00832e-26	5.00832e-26	5.00832e-26	5.00832e-26	5.00832e-26
EX_gsn(e)	0	1.00044e-10	1.00044e-10	1.00044e-10	1.00044e-10	1.00044e-10	1.00044e-10	1.00044e-10	1.00044e-10	1.00044e-10	1.00044e-10
EX_gthox(e)	0	1.00044e-11	1.00044e-11	1.00044e-11	1.00044e-11	1.00044e-11	1.00044e-11	1.00044e-11	1.00044e-11	1.00044e-11	1.00044e-11
EX_gthrd(e)	0	-1.00044e-11	-1.00044e-11	-1.00044e-11	-1.00044e-11	-1.00044e-11	-1.00044e-11	-1.00044e-11	-1.00044e-11	-1.00044e-11	-1.00044e-11
EX_gtp(e)	0	5.00832e-26	5.00832e-26	5.00832e-26	5.00832e-26	5.00832e-26	5.00832e-26	5.00832e-26	5.00832e-26	5.00832e-26	5.00832e-26
EX_gua(e)	0	-1.00044e-11	-1.00044e-11	-1.00044e-11	-1.00044e-11	-1.00044e-11	-1.00044e-11	-1.00044e-11	-1.00044e-11	-1.00044e-11	-1.00044e-11
EX_h2(e)	0	2.50111e-11	2.50111e-11	2.50111e-11	2.50111e-11	2.50111e-11	2.50111e-11	2.50111e-11	2.50111e-11	2.50111e-11	2.50111e-11
EX_h2o2(e)	0	3.00133e-11	3.00133e-11	3.00133e-11	3.00133e-11	3.00133e-11	3.00133e-11	3.00133e-11	3.00133e-11	3.00133e-11	3.00133e-11
EX_h2o(e)	43.7089	13.0915	12.7491	22.817	13.0915	12.7293	13.0915	25.5659	13.0915	13.0915	25.7071
EX_h2s(e)	0	0	0	0	0	0	0	0	0	0	0
EX_h(e)	9.81144	36.0799	28.8316	27.3454	36.0799	28.5509	36.0799	11.1397	36.0799	36.0799	10.8489
EX_hacolipa(e)	0	0	0	0	0	0	0	0	0	0	0
EX_halipa(e)	0	0	0	0	0	0	0	0	0	0	0
EX_hdca(e)	0	0	0	0	0	0	0	0	0	0	0
EX_hdcea(e)	0	0	0	0	0	0	0	0	0	0	0
EX_hg2(e)	0	1.00044e-11	1.00044e-11	1.00044e-11	1.00044e-11	1.00044e-11	1.00044e-11	1.00044e-11	1.00044e-11	1.00044e-11	1.00044e-11
EX_his_L(e)	0	-1.00044e-11	-1.00044e-11	-1.00044e-11	-1.00044e-11	-1.00044e-11	-1.00044e-11	-1.00044e-11	-1.00044e-11	-1.00044e-11	-1.00044e-11
EX_hom_L(e)	0	0	0	0	0	0	0	0	0	0	0
EX_hxa(e)	-8.87879e-28	-1.00044e-11	-1.00044e-11	-1.00044e-11	-1.00044e-11	-1.00044e-11	-1.00044e-11	-1.00044e-11	-1.00044e-11	-1.00044e-11	-1.00044e-11
EX_hxan(e)	0	-3.00133e-11	-3.00133e-11	-3.00133e-11	-3.00133e-11	-3.00133e-11	-3.00133e-11	-3.00133e-11	-3.00133e-11	-3.00133e-11	-3.00133e-11
EX_idon_L(e)	0	-3.00133e-11	-3.00133e-11	-3.00133e-11	-3.00133e-11	-3.00133e-11	-3.00133e-11	-3.00133e-11	-3.00133e-11	-3.00133e-11	-3.00133e-11
EX_ile_L(e)	0	-1.00044e-11	-1.00044e-11	-1.00044e-11	-1.00044e-11	-1.00044e-11	-1.00044e-11	-1.00044e-11	-1.00044e-11	-1.00044e-11	-1.00044e-11
EX_imp(e)	0	5.00832e-26	5.00832e-26	5.00832e-26	5.00832e-26	5.00832e-26	5.00832e-26	5.00832e-26	5.00832e-26	5.00832e-26	5.00832e-26
EX_indole(e)	0	-1.00044e-11	-1.00044e-11	-1.00044e-11	-1.00044e-11	-1.00044e-11	-1.00044e-11	-1.00044e-11	-1.00044e-11	-1.00044e-11	-1.00044e-11
EX_inost(e)	0	1.50067e-11	1.50067e-11	1.50067e-11	1.50067e-11	1.50067e-11	1.50067e-11	1.50067e-11	1.50067e-11	1.50067e-11	1.50067e-11
EX_ins(e)	0	-5.00222e-11	-5.00222e-11	-5.00222e-11	-5.00222e-11	-5.00222e-11	-5.00222e-11	-5.00222e-11	-5.00222e-11	-5.00222e-11	-5.00222e-11
EX_isetac(e)	0	5.00832e-26	5.00832e-26	5.00832e-26	5.00832e-26	5.00832e-26	5.00832e-26	5.00832e-26	5.00832e-26	5.00832e-26	5.00832e-26
EX_k(e)	-0.157277	-0.0192151	-0.0194606	-0.0230415	-0.0192151	-0.0227936	-0.0192151	-0.019287	-0.0192151	-0.0192151	-0.0192151
EX_kdo2lipid4(e)	0	0	0	0	0	0	0	0	0	0	0
EX_lac_D(e)	0	-3.00133e-11	-3.00133e-11	-3.00133e-11	-3.00133e-11	-3.00133e-11	-3.00133e-11	-3.00133e-11	-3.00133e-11	-3.00133e-11	-3.00133e-11
EX_lac_L(e)	0	1.30058e-10	1.30058e-10	1.30058e-10	1.30058e-10	1.30058e-10	1.30058e-10	1.30058e-10	1.30058e-10	1.30058e-10	1.30058e-10
EX_lcts(e)	0	1.75078e-11	1.75078e-11	1.75078e-11	1.75078e-11	1.75078e-11	1.75078e-11	1.75078e-11	1.75078e-11	1.75078e-11	1.75078e-11
EX_leu_L(e)	0	-1.00044e-11	-1.00044e-11	-1.00044e-11	-1.00044e-11	-1.00044e-11	-1.00044e-11	-1.00044e-11	-1.00044e-11	-1.00044e-11	-1.00044e-11
EX_lipa_cold(e)	0	0	0	0	0	0	0	0	0	0	0
EX_lipa(e)	-6.70504e-30	0	0	0	0	0	0	0	0	0	0
EX_lys_L(e)	0	-1.00044e-11	-1.00044e-11	-1.00044e-11	-1.00044e-11	-1.00044e-11	-1.00044e-11	-1.00044e-11	-1.00044e-11	-1.00044e-11	-1.00044e-11
EX_lyx_L(e)	0	5.00832e-26	5.00832e-26	5.00832e-26	5.00832e-26	5.00832e-26	5.00832e-26	5.00832e-26	5.00832e-26	5.00832e-26	5.00832e-26
EX_mal_D(e)	0	5.00832e-26	5.00832e-26	5.00832e-26	5.00832e-26	5.00832e-26	5.00832e-26	5.00832e-26	5.00832e-26	5.00832e-26	5.00832e-26
EX_mal_L(e)	0	5.00832e-26	5.00832e-26	5.00832e-26	5.00832e-26	5.00832e-26	5.00832e-26	5.00832e-26	5.00832e-26	5.00832e-26	5.00832e-26
EX_malt(e)	0	0	0	0	0	0	0	0	0	0	0
EX_malthx(e)	0	0	0	0	0	0	0	0	0	0	0
EX_maltpt(e)	0	0	0	0	0	0	0	0	0	0	0
EX_malttr(e)	0	0	0	0	0	0	0	0	0	0	0
EX_maltttr(e)	0	0	0	0	0	0	0	0	0	0	0
EX_man6p(e)	0	5.00832e-26	5.00832e-26	5.00832e-26	5.00832e-26	5.00832e-26	5.00832e-26	5.00832e-26	5.00832e-26	5.00832e-26	5.00832e-26
EX_man(e)	0	5.00832e-26	5.00832e-26	5.00832e-26	5.00832e-26	5.00832e-26	5.00832e-26	5.00832e-26	5.00832e-26	5.00832e-26	5.00832e-26
EX_manglyc(e)	0	5.00832e-26	5.00832e-26	5.00832e-26	5.00832e-26	5.00832e-26	5.00832e-26	5.00832e-26	5.00832e-26	5.00832e-26	5.00832e-26
EX_melib(e)	0	-5.00222e-12	-5.00222e-12	-5.00222e-12	-5.00222e-12	-5.00222e-12	-5.00222e-12	-5.00222e-12	-5.00222e-12	-5.00222e-12	-5.00222e-12
EX_met_D(e)	0	0	0	0	0	0	0	0	0	0	0
EX_met_L(e)	0	5.00832e-26	5.00832e-26	5.00832e-26	5.00832e-26	5.00832e-26	5.00832e-26	5.00832e-26	5.00832e-26	5.00832e-26	5.00832e-26
EX_metsox_R_L(e)	0	5.00832e-26	5.00832e-26	5.00832e-26	5.00832e-26	5.00832e-26	5.00832e-26	5.00832e-26	5.00832e-26	5.00832e-26	5.00832e-26
EX_metsox_S_L(e)	0	5.00832e-26	5.00832e-26	5.00832e-26	5.00832e-26	5.00832e-26	5.00832e-26	5.00832e-26	5.00832e-26	5.00832e-26	5.00832e-26
EX_mg2(e)	-0.00699158	-0.000854184	-0.000865097	-0.00102428	-0.000854184	-0.00101326	-0.000854184	-0.000857379	-0.000854184	-0.000854184	-0.000854184
EX_minohp(e)	0	0	0	0	0	0	0	0	0	0	0
EX_mmet(e)	0	5.00832e-26	5.00832e-26	5.00832e-26	5.00832e-26	5.00832e-26	5.00832e-26	5.00832e-26	5.00832e-26	5.00832e-26	5.00832e-26
EX_mn2(e)	-0.00279663	-0.000341674	-0.000346039	-0.000409713	-0.000341674	-0.000405306	-0.000341674	-0.000342952	-0.000341674	-0.000341674	-0.000341674
EX_mnl(e)	0	5.00832e-26	5.00832e-26	5.00832e-26	5.00832e-26	5.00832e-26	5.00832e-26	5.00832e-26	5.00832e-26	5.00832e-26	5.00832e-26
EX_mobd(e)	-0.00279663	-0.000341674	-0.000346039	-0.000409713	-0.000341674	-0.000405306	-0.000341674	-0.000342952	-0.000341674	-0.000341674	-0.000341674
EX_mso3(e)	0	5.00832e-26	5.00832e-26	5.00832e-26	5.00832e-26	5.00832e-26	5.00832e-26	5.00832e-26	5.00832e-26	5.00832e-26	5.00832e-26
EX_n2o(e)	0	1.00044e-11	1.00044e-11	1.00044e-11	1.00044e-11	1.00044e-11	1.00044e-11	1.00044e-11	1.00044e-11	1.00044e-11	1.00044e-11
EX_na1(e)	4.51665e-14	0	0	0	0	0	0	0	0	0	0
EX_nac(e)	0	5.00832e-26	5.00832e-26	5.00832e-26	5.00832e-26	5.00832e-26	5.00832e-26	5.00832e-26	5.00832e-26	5.00832e-26	5.00832e-26
EX_nh4(e)	-9.55004	-1.16676	-1.25032	-1.3991	-1.16676	-1.38405	-1.16676	-1.17112	-1.16676	-1.16676	-1.16676
EX_ni2(e)	0	0	0	0	0	0	0	0	0	0	0
EX_nmn(e)	0	5.00832e-26	5.00832e-26	5.00832e-26	5.00832e-26	5.00832e-26	5.00832e-26	5.00832e-26	5.00832e-26	5.00832e-26	5.00832e-26
EX_no2(e)	0	4.00178e-10	4.00178e-10	-1.07048e-09	4.00178e-10	4.00178e-10	4.00178e-10	4.00178e-10	4.00178e-10	4.00178e-10	4.00178e-10
EX_no3(e)	0	5.00832e-26	5.00832e-26	5.00832e-26	5.00832e-26	5.00832e-26	5.00832e-26	5.00832e-26	5.00832e-26	5.00832e-26	5.00832e-26
EX_no(e)	0	1.00044e-11	1.00044e-11	1.00044e-11	1.00044e-11	1.00044e-11	1.00044e-11	1.00044e-11	1.00044e-11	1.00044e-11	1.00044e-11
EX_o16a4colipa(e)	0	2.00089e-11	2.00089e-11	2.00089e-11	2.00089e-11	2.00089e-11	2.00089e-11	2.00089e-11	2.00089e-11	2.00089e-11	2.00089e-11
EX_o2(e)	-18.5	-12.1922	-4.7329	-18.5	-12.1922	-4.40143	-12.1922	-18.5	-12.1922	-12.1922	-18.5
EX_o2s(e)	0	0	0	0	0	0	0	0	0	0	0
EX_ocdca(e)	0	0	0	0	0	0	0	0	0	0	0
EX_ocdcea(e)	0	0	0	0	0	0	0	0	0	0	0
EX_octa(e)	0	5.00832e-26	5.00832e-26	5.00832e-26	5.00832e-26	5.00832e-26	5.00832e-26	5.00832e-26	5.00832e-26	5.00832e-26	5.00832e-26
EX_orn(e)	0	-1.00044e-11	-1.00044e-11	-1.00044e-11	-1.00044e-11	-1.00044e-11	-1.00044e-11	-1.00044e-11	-1.00044e-11	-1.00044e-11	-1.00044e-11
EX_orot(e)	0	5.00832e-26	5.00832e-26	5.00832e-26	5.00832e-26	5.00832e-26	5.00832e-26	5.00832e-26	5.00832e-26	5.00832e-26	5.00832e-26
EX_pacald(e)	0	1.00044e-11	1.00044e-11	1.00044e-11	1.00044e-11	1.00044e-11	1.00044e-11	1.00044e-11	1.00044e-11	1.00044e-11	1.00044e-11
EX_peamn(e)	0	5.00832e-26	5.00832e-26	5.00832e-26	5.00832e-26	5.00832e-26	5.00832e-26	5.00832e-26	5.00832e-26	5.00832e-26	5.00832e-26
EX_phe_L(e)	0	-4.00178e-11	-4.00178e-11	-4.00178e-11	-4.00178e-11	-4.00178e-11	-4.00178e-11	-4.00178e-11	-4.00178e-11	-4.00178e-11	-4.00178e-11
EX_pheme(e)	0	0	0	0	0	0	0	0	0	0	0
EX_pi(e)	-0.851314	-0.104008	-0.105337	-0.124719	-0.104008	-0.123378	-0.104008	-0.104397	-0.104008	-0.104008	-0.104008
EX_pnto_R(e)	0	5.00832e-26	5.00832e-26	5.00832e-26	5.00832e-26	5.00832e-26	5.00832e-26	5.00832e-26	5.00832e-26	5.00832e-26	5.00832e-26
EX_ppa(e)	0	5.00832e-26	5.00832e-26	5.00832e-26	5.00832e-26	5.00832e-26	5.00832e-26	5.00832e-26	5.00832e-26	5.00832e-26	5.00832e-26
EX_ppal(e)	0	1.00044e-11	1.00044e-11	1.00044e-11	1.00044e-11	1.00044e-11	1.00044e-11	1.00044e-11	1.00044e-11	1.00044e-11	1.00044e-11
EX_pppn(e)	0	1.00044e-11	1.00044e-11	1.00044e-11	1.00044e-11	1.00044e-11	1.00044e-11	1.00044e-11	1.00044e-11	1.00044e-11	1.00044e-11
EX_ppt(e)	0	5.00832e-26	5.00832e-26	5.00832e-26	5.00832e-26	5.00832e-26	5.00832e-26	5.00832e-26	5.00832e-26	5.00832e-26	5.00832e-26
EX_pro_L(e)	0	-1.00044e-11	-1.00044e-11	-1.00044e-11	-1.00044e-11	-1.00044e-11	-1.00044e-11	-1.00044e-11	-1.00044e-11	-1.00044e-11	-1.00044e-11
EX_progly(e)	0	5.00832e-26	5.00832e-26	5.00832e-26	5.00832e-26	5.00832e-26	5.00832e-26	5.00832e-26	5.00832e-26	5.00832e-26	5.00832e-26
EX_psclys(e)	0	5.00832e-26	5.00832e-26	5.00832e-26	5.00832e-26	5.00832e-26	5.00832e-26	5.00832e-26	5.00832e-26	5.00832e-26	5.00832e-26
EX_pser_L(e)	0	5.00832e-26	5.00832e-26	5.00832e-26	5.00832e-26	5.00832e-26	5.00832e-26	5.00832e-26	5.00832e-26	5.00832e-26	5.00832e-26
EX_ptrc(e)	0	-1.00044e-11	-1.00044e-11	-1.00044e-11	-1.00044e-11	-1.00044e-11	-1.00044e-11	-1.00044e-11	-1.00044e-11	-1.00044e-11	-1.00044e-11
EX_pyr(e)	0	-3.00133e-11	-3.00133e-11	-3.00133e-11	-3.00133e-11	-3.00133e-11	-3.00133e-11	-3.00133e-11	-3.00133e-11	-3.00133e-11	-3.00133e-11
EX_r5p(e)	0	5.00832e-26	5.00832e-26	5.00832e-26	5.00832e-26	5.00832e-26	5.00832e-26	5.00832e-26	5.00832e-26	5.00832e-26	5.00832e-26
EX_rib_D(e)	0	1.50067e-11	1.50067e-11	1.50067e-11	1.50067e-11	1.50067e-11	1.50067e-11	1.50067e-11	1.50067e-11	1.50067e-11	1.50067e-11
EX_rmn(e)	0	5.00832e-26	5.00832e-26	5.00832e-26	5.00832e-26	5.00832e-26	5.00832e-26	5.00832e-26	5.00832e-26	5.00832e-26	5.00832e-26
EX_sbt_D(e)	0	5.00832e-26	5.00832e-26	5.00832e-26	5.00832e-26	5.00832e-26	5.00832e-26	5.00832e-26	5.00832e-26	5.00832e-26	5.00832e-26
EX_ser_D(e)	0	5.00832e-26	5.00832e-26	5.00832e-26	5.00832e-26	5.00832e-26	5.00832e-26	5.00832e-26	5.00832e-26	5.00832e-26	5.00832e-26
EX_ser_L(e)	0	-1.00044e-11	-1.00044e-11	-1.00044e-11	-1.00044e-11	-1.00044e-11	-1.00044e-11	-1.00044e-11	-1.00044e-11	-1.00044e-11	-1.00044e-11
EX_skm(e)	0	5.00832e-26	5.00832e-26	5.00832e-26	5.00832e-26	5.00832e-26	5.00832e-26	5.00832e-26	5.00832e-26	5.00832e-26	5.00832e-26
EX_so2(e)	0	0	0	0	0	0	0	0	0	0	0
EX_so3(e)	0	1.50067e-11	1.50067e-11	1.50067e-11	1.50067e-11	1.50067e-11	1.50067e-11	1.50067e-11	1.50067e-11	1.50067e-11	1.50067e-11
EX_so4(e)	-0.221614	-0.0270753	-0.0274212	-0.032467	-0.0270753	-0.0321177	-0.0270753	-0.0271766	-0.0270753	-0.0270753	-0.0270753
EX_spmd(e)	0	5.00832e-26	5.00832e-26	5.00832e-26	5.00832e-26	5.00832e-26	5.00832e-26	5.00832e-26	5.00832e-26	5.00832e-26	5.00832e-26
EX_succ(e)	0	10.2416	9.7255	9.13376	10.2416	9.34861	10.2416	10.1991	10.2416	10.2416	10.2416
EX_sucr(e)	0	5.00832e-26	5.00832e-26	5.00832e-26	5.00832e-26	5.00832e-26	5.00832e-26	5.00832e-26	5.00832e-26	5.00832e-26	5.00832e-26
EX_sulfac(e)	0	5.00832e-26	5.00832e-26	5.00832e-26	5.00832e-26	5.00832e-26	5.00832e-26	5.00832e-26	5.00832e-26	5.00832e-26	5.00832e-26
EX_tartr_L(e)	0	1.00044e-11	1.00044e-11	1.00044e-11	1.00044e-11	1.00044e-11	1.00044e-11	1.00044e-11	1.00044e-11	1.00044e-11	1.00044e-11
EX_taur(e)	0	5.00832e-26	5.00832e-26	5.00832e-26	5.00832e-26	5.00832e-26	5.00832e-26	5.00832e-26	5.00832e-26	5.00832e-26	5.00832e-26
EX_tcynt(e)	0	1.50067e-11	1.50067e-11	1.50067e-11	1.50067e-11	1.50067e-11	1.50067e-11	1.50067e-11	1.50067e-11	1.50067e-11	1.50067e-11
EX_thm(e)	0	5.00832e-26	5.00832e-26	5.00832e-26	5.00832e-26	5.00832e-26	5.00832e-26	5.00832e-26	5.00832e-26	5.00832e-26	5.00832e-26
EX_thr_L(e)	0	-1.00044e-11	-1.00044e-11	-1.00044e-11	-1.00044e-11	-1.00044e-11	-1.00044e-11	-1.00044e-11	-1.00044e-11	-1.00044e-11	-1.00044e-11
EX_thrp(e)	0	5.00832e-26	5.00832e-26	5.00832e-26	5.00832e-26	5.00832e-26	5.00832e-26	5.00832e-26	5.00832e-26	5.00832e-26	5.00832e-26
EX_thym(e)	0	-1.00044e-11	-1.00044e-11	-1.00044e-11	-1.00044e-11	-1.00044e-11	-1.00044e-11	-1.00044e-11	-1.00044e-11	-1.00044e-11	-1.00044e-11
EX_thymd(e)	0	-5.00222e-11	-5.00222e-11	-5.00222e-11	-5.00222e-11	-5.00222e-11	-5.00222e-11	-5.00222e-11	-5.00222e-11	-5.00222e-11	-5.00222e-11
EX_tma(e)	0	2.00089e-11	2.00089e-11	2.00089e-11	2.00089e-11	2.00089e-11	2.00089e-11	2.00089e-11	2.00089e-11	2.00089e-11	2.00089e-11
EX_tmao(e)	0	5.00832e-26	5.00832e-26	5.00832e-26	5.00832e-26	5.00832e-26	5.00832e-26	5.00832e-26	5.00832e-26	5.00832e-26	5.00832e-26
EX_tre(e)	0	5.00832e-26	5.00832e-26	5.00832e-26	5.00832e-26	5.00832e-26	5.00832e-26	5.00832e-26	5.00832e-26	5.00832e-26	5.00832e-26
EX_trp_L(e)	0	-3.00133e-11	-3.00133e-11	-3.00133e-11	-3.00133e-11	-3.00133e-11	-3.00133e-11	-3.00133e-11	-3.00133e-11	-3.00133e-11	-3.00133e-11
EX_tsul(e)	0	5.00832e-26	5.00832e-26	5.00832e-26	5.00832e-26	5.00832e-26	5.00832e-26	5.00832e-26	5.00832e-26	5.00832e-26	5.00832e-26
EX_ttdca(e)	0	0	0	0	0	0	0	0	0	0	0
EX_ttdcea(e)	0	0	0	0	0	0	0	0	0	0	0
EX_tungs(e)	0	0	0	0	0	0	0	0	0	0	0
EX_tym(e)	0	5.00832e-26	5.00832e-26	5.00832e-26	5.00832e-26	5.00832e-26	5.00832e-26	5.00832e-26	5.00832e-26	5.00832e-26	5.00832e-26
EX_tyr_L(e)	0	-6.00267e-11	-6.00267e-11	-6.00267e-11	-6.00267e-11	-6.00267e-11	-6.00267e-11	-6.00267e-11	-6.00267e-11	-6.00267e-11	-6.00267e-11
EX_tyrp(e)	0	5.00832e-26	5.00832e-26	5.00832e-26	5.00832e-26	5.00832e-26	5.00832e-26	5.00832e-26	5.00832e-26	5.00832e-26	5.00832e-26
EX_uacgam(e)	0	5.00832e-26	5.00832e-26	5.00832e-26	5.00832e-26	5.00832e-26	5.00832e-26	5.00832e-26	5.00832e-26	5.00832e-26	5.00832e-26
EX_udpacgal(e)	0	5.00832e-26	5.00832e-26	5.00832e-26	5.00832e-26	5.00832e-26	5.00832e-26	5.00832e-26	5.00832e-26	5.00832e-26	5.00832e-26
EX_udpg(e)	0	5.00832e-26	5.00832e-26	5.00832e-26	5.00832e-26	5.00832e-26	5.00832e-26	5.00832e-26	5.00832e-26	5.00832e-26	5.00832e-26
EX_udpgal(e)	0	5.00832e-26	5.00832e-26	5.00832e-26	5.00832e-26	5.00832e-26	5.00832e-26	5.00832e-26	5.00832e-26	5.00832e-26	5.00832e-26
EX_udpglcur(e)	0	5.00832e-26	5.00832e-26	5.00832e-26	5.00832e-26	5.00832e-26	5.00832e-26	5.00832e-26	5.00832e-26	5.00832e-26	5.00832e-26
EX_ump(e)	0	1.60071e-10	1.60071e-10	1.60071e-10	1.60071e-10	1.60071e-10	1.60071e-10	1.60071e-10	1.60071e-10	1.60071e-10	1.60071e-10
EX_ura(e)	0	-3.00133e-11	-3.00133e-11	-3.00133e-11	-3.00133e-11	-3.00133e-11	-3.00133e-11	-3.00133e-11	-3.00133e-11	-3.00133e-11	-3.00133e-11
EX_urea(e)	0	1.00044e-11	1.00044e-11	1.00044e-11	1.00044e-11	1.00044e-11	1.00044e-11	1.00044e-11	1.00044e-11	1.00044e-11	0
EX_uri(e)	0	-2.45109e-10	-2.45109e-10	-7.50333e-11	-2.45109e-10	-7.50333e-11	-2.45109e-10	-2.45109e-10	-2.45109e-10	-2.45109e-10	-2.45109e-10
EX_val_L(e)	0	-1.00044e-11	-1.00044e-11	-1.00044e-11	-1.00044e-11	-1.00044e-11	-1.00044e-11	-1.00044e-11	-1.00044e-11	-1.00044e-11	-1.00044e-11
EX_xan(e)	0	-1.00044e-11	-1.00044e-11	-1.00044e-11	-1.00044e-11	-1.00044e-11	-1.00044e-11	-1.00044e-11	-1.00044e-11	-1.00044e-11	-1.00044e-11
EX_xmp(e)	0	5.00832e-26	5.00832e-26	5.00832e-26	5.00832e-26	5.00832e-26	5.00832e-26	5.00832e-26	5.00832e-26	5.00832e-26	5.00832e-26
EX_xtsn(e)	0	-5.00222e-11	-5.00222e-11	-5.00222e-11	-5.00222e-11	-5.00222e-11	-5.00222e-11	-5.00222e-11	-5.00222e-11	-5.00222e-11	-5.00222e-11
EX_xyl_D(e)	0	5.00832e-26	5.00832e-26	5.00832e-26	5.00832e-26	5.00832e-26	5.00832e-26	5.00832e-26	5.00832e-26	5.00832e-26	5.00832e-26
EX_xylu_L(e)	0	5.00832e-26	5.00832e-26	5.00832e-26	5.00832e-26	5.00832e-26	5.00832e-26	5.00832e-26	5.00832e-26	5.00832e-26	5.00832e-26
EX_zn2(e)	-0.00279663	-0.000341674	-0.000346039	-0.000409713	-0.000341674	-0.000405306	-0.000341674	-0.000342952	-0.000341674	-0.000341674	-0.000341674
Ec_biomass_iAF1260_core_59p81M	0.885571	0.108193	0.109575	0.129738	0.108193	0.128343	0.108193	0.108598	0.108193	0.108193	0.108193
F6PA	0	-3.00133e-11	-3.00133e-11	-3.00133e-11	-3.00133e-11	-3.00133e-11	-3.00133e-11	-3.00133e-11	-3.00133e-11	-3.00133e-11	-3.00133e-11
F6PP	0	0	0	0	0	0	0	0	0	0	0
F6Pt6_2pp	0	1.00044e-11	1.00044e-11	1.00044e-11	1.00044e-11	1.00044e-11	1.00044e-11	1.00044e-11	1.00044e-11	1.00044e-11	1.00044e-11
F6Ptex	0	-5.00832e-26	-5.00832e-26	-5.00832e-26	-5.00832e-26	-5.00832e-26	-5.00832e-26	-5.00832e-26	-5.00832e-26	-5.00832e-26	-5.00832e-26
FA100ACPHi	1.78212e-27	0	0	0	0	0	0	0	0	0	0
FA120ACPHi	0	0	0	0	0	0	0	0	-6.00267e-11	0	0
FA140ACPHi	0	0	0	0	0	0	0	0	0	0	0
FA141ACPHi	0	0	0	0	-8.33703e-13	0	0	0	0	0	0
FA160ACPHi	0	0	3.00133e-11	0	0	0	0	0	0	0	0
FA161ACPHi	0	0	0	0	0	0	0	0	0	0	0
FA80ACPHi	-4.96944e-30	0	0	0	0	0	0	0	0	0	0
FACOAE100	-1.77366e-27	3.00133e-11	0	3.00133e-11	3.00133e-11	3.00133e-11	3.00133e-11	0	3.00133e-11	3.00133e-11	3.00133e-11
FACOAE120	0	0	0	0	0	0	0	0	0	0	0
FACOAE140	0	0	0	0	-8.33703e-13	0.0163791	0	0	-6.00267e-11	0	-1.20053e-10
FACOAE141	0	0	0	0	0	0	0	0	0	0	0
FACOAE160	0	0	-3.00133e-11	0	0	0	0	0	0	0	0
FACOAE161	0	0	0	0	0	0	0	0	0	0	0
FACOAE180	0	0	0	0	0	0	0	0	0	0	0
FACOAE181	0	0	0	0	0	0	0	0	0	0	0
FACOAE60	0	-1.00044e-11	-1.00044e-11	-1.00044e-11	-1.00044e-11	-1.00044e-11	-1.00044e-11	-1.00044e-11	-1.00044e-11	-1.00044e-11	-1.00044e-11
FACOAE80	3.58149e-30	0	0	0	0	0	0	0	0	0	0
FACOAL100t2pp	0	1.00044e-11	1.00044e-11	1.00044e-11	1.00044e-11	1.00044e-11	1.00044e-11	1.00044e-11	1.00044e-11	1.00044e-11	1.00044e-11
FACOAL120t2pp	-1.76769e-27	0	-3.00133e-11	0	0	0	0	-3.00133e-11	-6.00267e-11	0	0
FACOAL140t2pp	0	0	0	0	0	0	0	0	0	0	-1.20053e-10
FACOAL141t2pp	1.58907e-33	0	0	0	-8.33703e-13	0.0163791	0	0	0	0	0
FACOAL160t2pp	0	0	0	0	0	0	0	0	0	0	0
FACOAL161t2pp	0	0	-3.00133e-11	0	0	0	0	0	0	0	0
FACOAL180t2pp	0	0	0	0	0	0	0	0	0	0	0
FACOAL181t2pp	0	0	0	0	0	0	0	0	0	0	0
FACOAL60t2pp	0	0	0	0	0	0	0	0	0	0	0
FACOAL80t2pp	0	1.00044e-11	1.00044e-11	1.00044e-11	1.00044e-11	1.00044e-11	1.00044e-11	1.00044e-11	1.00044e-11	1.00044e-11	1.00044e-11
FADRx	0	8.33703e-13	0	0	0	0	0	3.00133e-11	-5.98874e-11	0	0
FADRx2	0	0	0	0	0	0.0163791	0	0	0	0	0
FALDH2	0	-1.00044e-11	-1.00044e-11	-1.00044e-11	-1.00044e-11	9.004e-11	-1.00044e-11	-1.00044e-11	-1.00044e-11	-1.00044e-11	-1.00044e-11
FALDtex	0	-9.004e-11	-9.004e-11	-9.004e-11	-9.004e-11	-9.004e-11	-9.004e-11	-9.004e-11	-9.004e-11	-9.004e-11	-9.004e-11
FALDtpp	0	-9.004e-11	-9.004e-11	-9.004e-11	-9.004e-11	-9.004e-11	-9.004e-11	-9.004e-11	-9.004e-11	-9.004e-11	-9.004e-11
FALGTHLs	0	-3.00133e-11	-3.00133e-11	-3.00133e-11	-3.00133e-11	-3.00133e-11	-3.00133e-11	-3.00133e-11	-3.00133e-11	-3.00133e-11	-3.00133e-11
FBA	7.64384	9.90627	9.62139	9.8876	9.90627	9.83928	9.90627	9.88421	9.90627	9.90627	9.90627
FBP	0	0	0	0	0	0	0	0	0	0	0
FCI	0	5.16988e-26	5.16988e-26	5.16988e-26	5.16988e-26	5.16988e-26	5.16988e-26	5.16988e-26	5.16988e-26	5.16988e-26	5.16988e-26
FCLK	0	5.16988e-26	5.16988e-26	5.16988e-26	5.16988e-26	5.16988e-26	5.16988e-26	5.16988e-26	5.16988e-26	5.16988e-26	5.16988e-26
FCLPA	0	5.16988e-26	5.16988e-26	5.16988e-26	5.16988e-26	5.16988e-26	5.16988e-26	5.16988e-26	5.16988e-26	5.16988e-26	5.16988e-26
FCLT	0.000197482	2.41271e-05	2.44353e-05	2.89316e-05	2.41271e-05	2.86204e-05	2.41271e-05	2.42173e-05	2.41271e-05	2.41271e-05	2.41271e-05
FDH4pp	0	0	0	0	0	0	0	0	0	0	0
FDH5pp	0	0	0	0	0	0	0	0	0	0	0
FDMO	0	1.00044e-11	1.00044e-11	1.00044e-11	1.00044e-11	1.00044e-11	1.00044e-11	1.00044e-11	1.00044e-11	1.00044e-11	1.00044e-11
FDMO2	0	1.00044e-11	1.00044e-11	1.00044e-11	1.00044e-11	1.00044e-11	1.00044e-11	1.00044e-11	1.00044e-11	1.00044e-11	1.00044e-11
FDMO3	0	1.00044e-11	1.00044e-11	1.00044e-11	1.00044e-11	1.00044e-11	1.00044e-11	1.00044e-11	1.00044e-11	1.00044e-11	1.00044e-11
FDMO4	0	1.00044e-11	1.00044e-11	1.00044e-11	1.00044e-11	1.00044e-11	1.00044e-11	1.00044e-11	1.00044e-11	1.00044e-11	1.00044e-11
FDMO6	0	1.00044e-11	1.00044e-11	1.00044e-11	1.00044e-11	1.00044e-11	1.00044e-11	1.00044e-11	1.00044e-11	1.00044e-11	1.00044e-11
FE2abcpp	0	0	0	0	0	0	0	0	0	0	0
FE2t2pp	0	0	0	0	0	0	0	0	0	0	0
FE2t3pp	0	0	0	0	0	0	0	0	0	0	0
FE2tex	0.00668783	0.000817074	0.000827513	0.000979782	0.000817074	0.000969243	0.000817074	25.0133	0.000817074	0.000817074	25.2318
FE2tpp	0.00668783	0.000817074	0.000827513	0.000979782	0.000817074	0.000969243	0.000817074	0.00082013	0.000817074	0.000817074	0.000817074
FE3DCITabcpp	0	5.00222e-12	5.00222e-12	5.00222e-12	5.00222e-12	5.00222e-12	5.00222e-12	5.00222e-12	5.00222e-12	5.00222e-12	5.00222e-12
FE3DCITtonex	0	0	0	0	0	0	0	0	0	0	0
FE3DHBZR	0	5.00222e-12	5.00222e-12	5.00222e-12	5.00222e-12	5.00222e-12	5.00222e-12	5.00222e-12	5.00222e-12	5.00222e-12	5.00222e-12
FE3DHBZSabcpp	0	5.00222e-12	5.00222e-12	5.00222e-12	5.00222e-12	5.00222e-12	5.00222e-12	5.00222e-12	5.00222e-12	5.00222e-12	5.00222e-12
FE3DHBZStonex	0	0	0	0	0	0	0	0	0	0	0
FE3HOXR1	0	0	0	0	0	0	0	0	0	0	0
FE3HOXR2	0	0	0	0	0	0	0	0	0	0	0
FE3HOXR3	0	0	0	0	0	0	0	0	0	0	0
FE3HOXUtex	0	0	0	0	0	0	0	0	0	0	0
FE3HOXUtpp	0	0	0	0	0	0	0	0	0	0	0
FE3HOXabcpp	0	0	0	0	0	0	0	0	0	0	0
FE3HOXexs	0	0	0	0	0	0	0	0	0	0	0
FE3HOXtonex	0	0	0	0	0	0	0	0	0	0	0
FE3Ri	0	0	0	0	0	0	0	0	0	0	0
FE3abcpp	0.00629287	0.00076882	0.000778642	0.000921919	0.00076882	0.000912002	0.00076882	0.000771696	0.00076882	0.00076882	0.00076882
FE3tex	0.00629287	0.00076882	0.000778642	0.000921919	0.00076882	0.000912002	0.00076882	-25.0117	0.00076882	0.00076882	-25.2303
FECRMR1	0	0	0	0	0	0	0	0	0	0	0
FECRMR2	0	0	0	0	0	0	0	0	0	0	0
FECRMR3	0	0	0	0	0	0	0	0	0	0	0
FECRMUtex	0	0	0	0	0	0	0	0	0	0	0
FECRMUtpp	0	0	0	0	0	0	0	0	0	0	0
FECRMabcpp	0	0	0	0	0	0	0	0	0	0	0
FECRMexs	0	0	0	0	0	0	0	0	0	0	0
FECRMtonex	0	0	0	0	0	0	0	0	0	0	0
FEENTERR1	0	8.33703e-13	0	0	8.33703e-13	0	0	0	0	0	0
FEENTERR2	0	0	0	0	0	0	0	0	0	0	0
FEENTERR3	0	0	0	0	0	0	0	0	0	0	0
FEENTERabcpp	0	0	0	-1.66741e-12	0	0	0	0	0	0	0
FEENTERexs	0	0	0	-1.66741e-12	0	0	0	0	0	0	0
FEENTERtex	0	0	0	0	0	1.66741e-12	0	0	1.66741e-12	0	1.66741e-12
FEENTERtonex	0	0	0	-1.66741e-12	0	0	0	0	0	0	0
FEENTERtpp	0	0	0	0	0	1.66741e-12	0	0	1.66741e-12	0	1.66741e-12
FEOXAMR1	0	0	0	0	0	0	0	0	0	0	0
FEOXAMR2	0	0	0	0	0	0	0	0	0	0	0
FEOXAMR3	0	0	0	0	0	0	0	0	0	0	0
FEOXAMUtex	0	0	0	0	0	0	0	0	0	0	0
FEOXAMUtpp	0	0	0	0	0	0	0	0	0	0	0
FEOXAMabcpp	0	0	0	0	0	0	0	0	0	0	0
FEOXAMexs	0	0	0	0	0	0	0	0	0	0	0
FEOXAMtonex	0	0	0	0	0	0	0	0	0	0	0
FEROpp	0	0	0	0	0	0	0	6.25312	0	0	6.30776
FFSD	0	1.00044e-11	1.00044e-11	1.00044e-11	1.00044e-11	1.00044e-11	1.00044e-11	1.00044e-11	1.00044e-11	1.00044e-11	1.00044e-11
FHL	0	0	0	0	0	0	0	0	0	0	0
FLDR	0	0.00575479	0.00592145	0.00690077	0.00292338	0.0102944	0.00292338	0.00871063	0.00292338	0.0085862	0.00584675
FLVR	0	0	0	0	0	0	0	0	0	0	0
FLVRx	0	0	0	0	0	0	0	0	0	0	0
FMETTRS	0	0	0	0	0	0	0	0	0	0	0
FMNAT	0.000197482	2.41271e-05	2.44353e-05	2.89316e-05	2.41271e-05	2.86204e-05	2.41271e-05	2.42173e-05	2.41271e-05	2.41271e-05	2.41271e-05
FMNRx	0	5.00222e-11	5.00222e-11	5.00222e-11	5.00222e-11	5.00222e-11	5.00222e-11	5.00222e-11	5.00222e-11	5.00222e-11	5.00222e-11
FMNRx2	0	0	0	0	0	0	0	0	0	0	0
FORt2pp	0	0	0	0	0	0	0	0	0	0	0
FORtex	-0.00217231	-14.603	-0.000268788	-7.88636	-14.603	1.00044e-11	-14.603	-14.7565	-14.603	-14.603	-14.603
FORtppi	0.00217231	14.603	0.000268788	7.88636	14.603	-1.00044e-11	14.603	14.7565	14.603	14.603	14.603
FRD2	0.294955	0.0357892	0.0362464	0	1.92795	1.13166e-07	0.0360356	0.0359957	1.92795	5.00222e-12	1.92795
FRD3	0	1.89216	9.68893	1.50067e-11	1.50067e-11	10.4532	1.89191	1.83402	1.50067e-11	26.2763	7.23812e-05
FRUK	0	1.00044e-11	1.00044e-11	1.00044e-11	1.00044e-11	1.00044e-11	1.00044e-11	1.00044e-11	1.00044e-11	1.00044e-11	1.00044e-11
FRULYSDG	0	2.00089e-11	2.00089e-11	2.00089e-11	2.00089e-11	2.00089e-11	2.00089e-11	2.00089e-11	2.00089e-11	2.00089e-11	2.00089e-11
FRULYSE	0	1.00044e-11	1.00044e-11	1.00044e-11	1.00044e-11	1.00044e-11	1.00044e-11	1.00044e-11	1.00044e-11	1.00044e-11	1.00044e-11
FRULYSK	0	2.00089e-11	2.00089e-11	2.00089e-11	2.00089e-11	2.00089e-11	2.00089e-11	2.00089e-11	2.00089e-11	2.00089e-11	2.00089e-11
FRULYSt2pp	0	1.00044e-11	1.00044e-11	1.00044e-11	1.00044e-11	1.00044e-11	1.00044e-11	1.00044e-11	1.00044e-11	1.00044e-11	1.00044e-11
FRULYStex	0	-5.00832e-26	-5.00832e-26	-5.00832e-26	-5.00832e-26	-5.00832e-26	-5.00832e-26	-5.00832e-26	-5.00832e-26	-5.00832e-26	-5.00832e-26
FRUURt2rpp	0	-1.50067e-10	-1.50067e-10	3.00133e-11	-1.50067e-10	-1.50067e-10	-1.50067e-10	-1.50067e-10	-1.50067e-10	-1.50067e-10	-1.50067e-10
FRUURtex	0	-1.70076e-10	-1.70076e-10	-1.70076e-10	-1.70076e-10	-1.70076e-10	-1.70076e-10	-1.70076e-10	-1.70076e-10	-1.70076e-10	-1.70076e-10
FRUpts2pp	0	1.00044e-11	1.00044e-11	1.00044e-11	1.00044e-11	1.00044e-11	1.00044e-11	1.00044e-11	1.00044e-11	1.00044e-11	1.00044e-11
FRUptspp	0	1.00044e-11	1.00044e-11	1.00044e-11	1.00044e-11	1.00044e-11	1.00044e-11	1.00044e-11	1.00044e-11	1.00044e-11	1.00044e-11
FRUtex	0	-5.00832e-26	-5.00832e-26	-5.00832e-26	-5.00832e-26	-5.00832e-26	-5.00832e-26	-5.00832e-26	-5.00832e-26	-5.00832e-26	-5.00832e-26
FTHFD	0	0	0	0	0	0	0	0	0	0	0
FUCtex	0	-2.00089e-11	-2.00089e-11	-2.00089e-11	-2.00089e-11	-2.00089e-11	-2.00089e-11	-2.00089e-11	-2.00089e-11	-2.00089e-11	-2.00089e-11
FUCtpp	0	5.16988e-26	5.16988e-26	5.16988e-26	5.16988e-26	5.16988e-26	5.16988e-26	5.16988e-26	5.16988e-26	5.16988e-26	5.16988e-26
FUM	4.31172	-1.81542	-9.5428	0.13502	-1.81542	0	-1.81542	-1.75707	-1.81542	-1.81542	-1.81542
FUMt2_2pp	0	0	0	0	0	0	0	0	0	0	0
FUMt2_3pp	0	0	0	0	0	0	0	0	0	0	0
FUMtex	0	1.00044e-11	1.00044e-11	1.00044e-11	1.00044e-11	1.00044e-11	1.00044e-11	1.00044e-11	1.00044e-11	1.00044e-11	1.00044e-11
G1PACT	0.0836511	0.0102199	0.0103505	0.0122551	0.0102199	0.0121232	0.0102199	0.0102581	0.0102199	0.0102199	0.0102199
G1PPpp	0	2.50111e-11	2.50111e-11	2.50111e-11	2.50111e-11	2.50111e-11	2.50111e-11	2.50111e-11	2.50111e-11	2.50111e-11	2.50111e-11
G1PTT	0	0	0	2.00089e-11	0	0	0	0	2.00089e-11	0	0
G1Ptex	0	-1.50067e-11	-1.50067e-11	-1.50067e-11	-1.50067e-11	-1.50067e-11	-1.50067e-11	-1.50067e-11	-1.50067e-11	-1.50067e-11	-1.50067e-11
G1SAT	0.00315972	0.000386033	0.000390965	0.000462905	0.000386033	0.000457926	0.000386033	0.000387477	0.000386033	0.000386033	0.000386033
G2PPpp	0	1.00044e-11	1.00044e-11	1.00044e-11	1.00044e-11	1.00044e-11	1.00044e-11	1.00044e-11	1.00044e-11	1.00044e-11	1.00044e-11
G3PAT120	-8.83847e-28	0	-1.47283e-11	0	0	0	0	7.00311e-11	0	0	0
G3PAT140	-1.78386e-30	0	0	0	0	0	0	0	0	0	-5.98343e-11
G3PAT141	7.94537e-34	0	0	0	0	0.00818954	0	0	0	0	0
G3PAT160	0.0565083	0.0069038	0.006992	0.00827859	0.0069038	0.00818954	0.0069038	0.00692962	0.0069038	0.0069038	0.0069038
G3PAT161	0.0666038	0.0081372	0.00824116	0.0097576	0.0081372	0.00965264	0.0081372	0.00816764	0.0081372	0.0081372	0.0081372
G3PAT180	0	0	0	0	0	0	0	0	0	0	0
G3PAT181	0	0	0	0	0	0	0	0	0	0	0
G3PCabcpp	0	5.00222e-12	5.00222e-12	5.00222e-12	5.00222e-12	5.00222e-12	5.00222e-12	5.00222e-12	5.00222e-12	5.00222e-12	5.00222e-12
G3PCtex	0	-5.00832e-26	-5.00832e-26	-5.00832e-26	-5.00832e-26	-5.00832e-26	-5.00832e-26	-5.00832e-26	-5.00832e-26	-5.00832e-26	-5.00832e-26
G3PD2	-0.123112	-0.015041	-0.0152332	-0.0180362	-0.015041	-0.0178422	-0.015041	-0.0150973	-0.015041	-0.015041	-0.015041
G3PD5	0	0	0	0	0	0	0	0	0	0	0
G3PD6	0	0	0	0	0	0	0	0	0	0	0
G3PD7	0	0	0	0	0	0	0	0	0	0	0
G3PEabcpp	0	0	0	0	0	0	0	0	0	0	0
G3PEtex	0	1.00044e-11	1.00044e-11	1.00044e-11	1.00044e-11	1.00044e-11	1.00044e-11	1.00044e-11	1.00044e-11	1.00044e-11	1.00044e-11
G3PGabcpp	-5.68894e-30	0	0	0	0	0	0	-8.99474e-11	0	0	0
G3PGtex	0	1.00044e-11	1.00044e-11	1.00044e-11	1.00044e-11	1.00044e-11	1.00044e-11	1.00044e-11	1.00044e-11	1.00044e-11	1.00044e-11
G3PIabcpp	0	1.00044e-11	1.00044e-11	1.00044e-11	1.00044e-11	1.00044e-11	1.00044e-11	1.00044e-11	1.00044e-11	1.00044e-11	1.00044e-11
G3PItex	0	-5.00832e-26	-5.00832e-26	-5.00832e-26	-5.00832e-26	-5.00832e-26	-5.00832e-26	-5.00832e-26	-5.00832e-26	-5.00832e-26	-5.00832e-26
G3PSabcpp	0	1.00044e-11	1.00044e-11	1.00044e-11	1.00044e-11	1.00044e-11	1.00044e-11	1.00044e-11	1.00044e-11	1.00044e-11	1.00044e-11
G3PStex	0	-5.00832e-26	-5.00832e-26	-5.00832e-26	-5.00832e-26	-5.00832e-26	-5.00832e-26	-5.00832e-26	-5.00832e-26	-5.00832e-26	-5.00832e-26
G3PT	-5.68894e-30	0	-8.00355e-11	-8.00355e-11	0	-8.00355e-11	-8.00355e-11	0	0	0	0
G5SADs	0.1958	0.0239215	0.0242271	0.0286851	0.0239215	0.0283765	0.0239215	0.024011	0.0239215	0.0239215	0.0239215
G5SD	0.1958	0.0239215	0.0242271	0.0286851	0.0239215	0.0283765	0.0239215	0.024011	0.0239215	0.0239215	0.0239215
G6PDA	0	0	0	0	0	0	0	0	0	0	0
G6PDH2r	4.76689	0	0.851056	-1.00044e-11	0	-1.00044e-11	-8.00355e-11	0.0651408	0	0	-1.00044e-11
G6PP	0	0	0	0	0	0	0	0	0	0	0
G6Pt6_2pp	0	1.00044e-11	1.00044e-11	1.00044e-11	1.00044e-11	1.00044e-11	1.00044e-11	1.00044e-11	1.00044e-11	1.00044e-11	1.00044e-11
G6Ptex	0	-5.00832e-26	-5.00832e-26	-5.00832e-26	-5.00832e-26	-5.00832e-26	-5.00832e-26	-5.00832e-26	-5.00832e-26	-5.00832e-26	-5.00832e-26
GAL1PPpp	0	2.50111e-11	2.50111e-11	2.50111e-11	2.50111e-11	2.50111e-11	2.50111e-11	2.50111e-11	2.50111e-11	2.50111e-11	2.50111e-11
GAL1Ptex	0	-1.50067e-11	-1.50067e-11	-1.50067e-11	-1.50067e-11	-1.50067e-11	-1.50067e-11	-1.50067e-11	-1.50067e-11	-1.50067e-11	-1.50067e-11
GALBDtex	0	-5.00832e-26	-5.00832e-26	-5.00832e-26	-5.00832e-26	-5.00832e-26	-5.00832e-26	-5.00832e-26	-5.00832e-26	-5.00832e-26	-5.00832e-26
GALCTD	0	1.00044e-11	1.00044e-11	1.00044e-11	1.00044e-11	1.00044e-11	1.00044e-11	1.00044e-11	1.00044e-11	1.00044e-11	1.00044e-11
GALCTLO	0	1.00044e-11	1.00044e-11	1.00044e-11	1.00044e-11	1.00044e-11	1.00044e-11	1.00044e-11	1.00044e-11	1.00044e-11	1.00044e-11
GALCTND	0	1.00044e-11	1.00044e-11	1.00044e-11	1.00044e-11	1.00044e-11	1.00044e-11	1.00044e-11	1.00044e-11	1.00044e-11	1.00044e-11
GALCTNLt2pp	0	1.00044e-11	1.00044e-11	1.00044e-11	1.00044e-11	1.00044e-11	1.00044e-11	1.00044e-11	1.00044e-11	1.00044e-11	1.00044e-11
GALCTNLtex	0	-5.00832e-26	-5.00832e-26	-5.00832e-26	-5.00832e-26	-5.00832e-26	-5.00832e-26	-5.00832e-26	-5.00832e-26	-5.00832e-26	-5.00832e-26
GALCTNt2pp	0	1.00044e-11	1.00044e-11	1.00044e-11	1.00044e-11	1.00044e-11	1.00044e-11	1.00044e-11	1.00044e-11	1.00044e-11	1.00044e-11
GALCTNtex	0	-5.00832e-26	-5.00832e-26	-5.00832e-26	-5.00832e-26	-5.00832e-26	-5.00832e-26	-5.00832e-26	-5.00832e-26	-5.00832e-26	-5.00832e-26
GALCTt2rpp	0	1.00044e-11	1.00044e-11	1.00044e-11	1.00044e-11	1.00044e-11	1.00044e-11	1.00044e-11	1.00044e-11	1.00044e-11	1.00044e-11
GALCTtex	0	-1.00044e-11	-1.00044e-11	-1.00044e-11	-1.00044e-11	-1.00044e-11	-1.00044e-11	-1.00044e-11	-1.00044e-11	-1.00044e-11	-1.00044e-11
GALKr	0	8.75389e-11	8.75389e-11	8.75389e-11	8.75389e-11	8.75389e-11	8.75389e-11	8.75389e-11	8.75389e-11	8.75389e-11	8.75389e-11
GALM2pp	0	1.00044e-11	1.00044e-11	1.00044e-11	1.00044e-11	1.00044e-11	1.00044e-11	1.00044e-11	1.00044e-11	1.00044e-11	1.00044e-11
GALS3	0	5.00222e-12	5.00222e-12	5.00222e-12	5.00222e-12	5.00222e-12	5.00222e-12	5.00222e-12	5.00222e-12	5.00222e-12	5.00222e-12
GALT1	0	0	0	2.00089e-11	0	0	0	0	2.00089e-11	0	0
GALTptspp	0	1.00044e-11	1.00044e-11	1.00044e-11	1.00044e-11	1.00044e-11	1.00044e-11	1.00044e-11	1.00044e-11	1.00044e-11	1.00044e-11
GALTtex	0	-5.00832e-26	-5.00832e-26	-5.00832e-26	-5.00832e-26	-5.00832e-26	-5.00832e-26	-5.00832e-26	-5.00832e-26	-5.00832e-26	-5.00832e-26
GALURt2rpp	0	-9.004e-11	-9.004e-11	3.00133e-11	-9.004e-11	-9.004e-11	-9.004e-11	-9.004e-11	-9.004e-11	-9.004e-11	-9.004e-11
GALURtex	0	-1.10049e-10	-1.10049e-10	-1.10049e-10	-1.10049e-10	-1.10049e-10	-1.10049e-10	-1.10049e-10	-1.10049e-10	-1.10049e-10	-1.10049e-10
GALUi	0	-1.00044e-11	-1.00044e-11	7.00311e-11	-1.00044e-11	-1.00044e-11	-1.00044e-11	-1.00044e-11	7.00311e-11	-1.00044e-11	-1.00044e-11
GALabcpp	0	2.75122e-11	2.75122e-11	2.75122e-11	2.75122e-11	2.75122e-11	2.75122e-11	2.75122e-11	2.75122e-11	2.75122e-11	2.75122e-11
GALt2pp	0	2.75122e-11	2.75122e-11	2.75122e-11	2.75122e-11	2.75122e-11	2.75122e-11	2.75122e-11	2.75122e-11	2.75122e-11	2.75122e-11
GALtex	0	6.50289e-11	6.50289e-11	6.50289e-11	6.50289e-11	6.50289e-11	6.50289e-11	6.50289e-11	6.50289e-11	6.50289e-11	6.50289e-11
GAM6Pt6_2pp	0	1.00044e-11	1.00044e-11	1.00044e-11	1.00044e-11	1.00044e-11	1.00044e-11	1.00044e-11	1.00044e-11	1.00044e-11	1.00044e-11
GAMAN6Ptex	0	-5.00832e-26	-5.00832e-26	-5.00832e-26	-5.00832e-26	-5.00832e-26	-5.00832e-26	-5.00832e-26	-5.00832e-26	-5.00832e-26	-5.00832e-26
GAMptspp	0	1.00044e-11	1.00044e-11	1.00044e-11	1.00044e-11	1.00044e-11	1.00044e-11	1.00044e-11	1.00044e-11	1.00044e-11	1.00044e-11
GAMtex	0	-5.00832e-26	-5.00832e-26	-5.00832e-26	-5.00832e-26	-5.00832e-26	-5.00832e-26	-5.00832e-26	-5.00832e-26	-5.00832e-26	-5.00832e-26
GAPD	16.2929	19.7412	19.4542	19.6897	19.7412	19.6435	19.7412	19.7185	19.7412	19.7412	19.7412
GARFT	0.395787	-0.143261	0.117631	-0.17179	-0.143261	0.0431901	-0.143261	-0.143797	-0.143261	-0.143261	-0.143261
GART	0	0.191616	0	0.229773	0.191616	0.0141698	0.191616	0.192333	0.191616	0.191616	0.191616
GBBTNtex	0	0	0	0	0	0	0	0	0	0	0
GCALDD	0.000592447	7.23812e-05	7.33059e-05	8.67948e-05	7.23812e-05	8.58612e-05	7.23812e-05	7.26519e-05	7.23812e-05	7.23812e-05	7.23812e-05
GDMANE	0	0	0	0	0	0	0	0	0	0	0
GDPDPK	0	0	0	0	0	0	0	0	0	0	0
GDPMNH	0	0	0	0	0	0	0	0	0	0	0
GDPMNP	0	0	0	0	0	0	0	0	0	0	0
GDPtex	0	-1.00044e-11	-1.00044e-11	-1.00044e-11	-1.00044e-11	-1.00044e-11	-1.00044e-11	-1.00044e-11	-1.00044e-11	-1.00044e-11	-1.00044e-11
GF6PTA	0.0836511	0.0102199	0.0103505	0.0122551	0.0102199	0.0121232	0.0102199	0.0102581	0.0102199	0.0102199	0.0102199
GGGABADr	0	0	0	0	0	0	0	0	0	0	0
GGGABAH	0	0	0	0	0	0	0	0	0	0	0
GGPTRCO	0	0	0	0	0	0	0	0	0	0	0
GGPTRCS	0	0	0	0	0	0	0	0	0	0	0
GHMT2r	0.987174	-0.0650372	0.225135	-0.0779884	-0.0650372	0.135983	-0.0650372	-0.0652805	-0.0650372	-0.0650372	-0.0650372
GK1	0.215402	0.0263163	0.0266526	0.0315568	0.0263163	0.0312174	0.0263163	0.0264148	0.0263163	0.0263163	0.0263163
GLBRAN2	0	0	999.59	0	999.663	0	0	999.662	999.663	0	0
GLCATr	0	0	0	0	0	0	0	0	0	0	0
GLCDpp	0	-7.99403e-11	-7.99403e-11	0	-8.00355e-11	0.148595	0	-8.00355e-11	-8.00355e-11	-8.00355e-11	0
GLCNt2rpp	0	-6.99359e-11	-6.99359e-11	1.00044e-11	-7.00311e-11	0.148595	1.00044e-11	-7.00311e-11	-7.00311e-11	-7.00311e-11	1.00044e-11
GLCNtex	0	1.00044e-11	1.00044e-11	1.00044e-11	1.00044e-11	1.00044e-11	1.00044e-11	1.00044e-11	1.00044e-11	1.00044e-11	1.00044e-11
GLCP	0	0	0	0	0	999.567	0	0	0	0	999.663
GLCP2	0	0	999.59	0	999.663	0	0	999.662	999.663	0	0
GLCRAL	0	2.00089e-11	2.00089e-11	2.00089e-11	2.00089e-11	2.00089e-11	2.00089e-11	2.00089e-11	2.00089e-11	2.00089e-11	2.00089e-11
GLCRD	0	1.00044e-11	1.00044e-11	1.00044e-11	1.00044e-11	1.00044e-11	1.00044e-11	1.00044e-11	1.00044e-11	1.00044e-11	1.00044e-11
GLCRt2rpp	0	1.00044e-11	1.00044e-11	1.00044e-11	1.00044e-11	1.00044e-11	1.00044e-11	1.00044e-11	1.00044e-11	1.00044e-11	1.00044e-11
GLCRtex	0	-1.00044e-11	-1.00044e-11	-1.00044e-11	-1.00044e-11	-1.00044e-11	-1.00044e-11	-1.00044e-11	-1.00044e-11	-1.00044e-11	-1.00044e-11
GLCS1	0	0	999.59	0	999.663	999.567	0	999.662	999.663	0	999.663
GLCTR1	0	0	0	2.00089e-11	0	0	0	0	2.00089e-11	0	0
GLCTR2	0	0	0	2.00089e-11	0	0	0	0	2.00089e-11	0	0
GLCTR3	0	0	0	2.00089e-11	0	0	0	0	2.00089e-11	0	0
GLCUR1Ptex	0	-1.50067e-11	-1.50067e-11	-1.50067e-11	-1.50067e-11	-1.50067e-11	-1.50067e-11	-1.50067e-11	-1.50067e-11	-1.50067e-11	-1.50067e-11
GLCURt2rpp	0	-9.004e-11	-9.004e-11	9.004e-11	-9.004e-11	-9.004e-11	-9.004e-11	-9.004e-11	-9.004e-11	-9.004e-11	-9.004e-11
GLCURtex	0	-1.70076e-10	-1.70076e-10	-1.70076e-10	-1.70076e-10	-1.70076e-10	-1.70076e-10	-1.70076e-10	-1.70076e-10	-1.70076e-10	-1.70076e-10
GLCabcpp	0	0	0	0	0	0	0	0	0	0	0
GLCptspp	10	10	9.02457	9.85138	10	9.59784	10	0	10	10	10
GLCt2pp	0	2.50111e-11	0.975426	0.148616	2.50111e-11	0.253564	0	10	2.50111e-11	2.50111e-11	0
GLCtex	-990	-30	-30	-30	-30	-30	-30	-30	-30	-30	-30
GLCtexi	1000	40	40	40	40	40	40	40	40	40	40
GLDBRAN2	0	0	0	0	0	0	0	0	0	0	0
GLGC	0	0	999.59	0	999.663	999.567	0	999.662	999.663	0	999.663
GLNS	1.60069	0.195561	0.335377	0.234504	0.195561	0.231982	0.195561	0.196293	0.195561	0.195561	0.195561
GLNTRS	0	0	0	0	0	0	0	0	0	0	0
GLNabcpp	0	1.00044e-11	1.00044e-11	1.00044e-11	1.00044e-11	1.00044e-11	1.00044e-11	1.00044e-11	1.00044e-11	1.00044e-11	1.00044e-11
GLNtex	0	-5.00832e-26	-5.00832e-26	-5.00832e-26	-5.00832e-26	-5.00832e-26	-5.00832e-26	-5.00832e-26	-5.00832e-26	-5.00832e-26	-5.00832e-26
GLTPD	0	1.00044e-11	1.00044e-11	1.00044e-11	1.00044e-11	1.00044e-11	1.00044e-11	1.00044e-11	1.00044e-11	1.00044e-11	1.00044e-11
GLU5K	0.1958	0.0239215	0.0242271	0.0286851	0.0239215	0.0283765	0.0239215	0.024011	0.0239215	0.0239215	0.0239215
GLUABUTt7pp	1.11371e-13	-1.00044e-11	999.999	-1.00044e-11	-1.00044e-11	999.999	-1.00044e-11	999.999	1000	-1.00044e-11	-1.00044e-11
GLUCYS	0	0	0	0	0	0	0	0	0	0	0
GLUDC	0	0	0	0	0	0	0	0	0	0	0
GLUDy	-7.56253	-0.917966	-1.10739	-1.10077	-0.917966	-10.304	-0.917966	-0.9214	-0.917966	-0.917966	-0.917966
GLUN	0	0	0	0	0	0	0	0	0	0	0
GLUNpp	0	1.00044e-11	1.00044e-11	1.00044e-11	1.00044e-11	1.00044e-11	1.00044e-11	1.00044e-11	1.00044e-11	1.00044e-11	1.00044e-11
GLUPRT	0.395787	0.0483545	0.117631	0.0579836	0.0483545	0.0573599	0.0483545	0.0485354	0.0483545	0.0483545	0.0483545
GLUR	-0.0246012	-0.0030056	-0.003044	-0.00360412	-0.0030056	-0.00356536	-0.0030056	-0.00301685	-0.0030056	-0.0030056	-0.0030056
GLUSy	0	0	0	0	0	0	0	0	0	0	0
GLUTRR	0.00315972	0.000386033	0.000390965	0.000462905	0.000386033	0.000457926	0.000386033	0.000387477	0.000386033	0.000386033	0.000386033
GLUTRS	0.00315972	0.000386033	0.000390965	0.000462905	0.000386033	0.000457926	0.000386033	0.000387477	0.000386033	0.000386033	0.000386033
GLUabcpp	0	0	0	0	0	0	0	0	0	0	0
GLUt2rpp	-1000	7.00311e-11	-1000	1.70076e-10	-0.00051251	-1000	-0.00051251	-1000	-1000	-1000	-1000
GLUt4pp	1000	0	0.000519058	0	0.00051251	0.000607959	0.00051251	0.000514427	0	1000	1000
GLUtex	0	1.00044e-11	1.00044e-11	1.00044e-11	1.00044e-11	1.00044e-11	1.00044e-11	1.00044e-11	1.00044e-11	1.00044e-11	1.00044e-11
GLXCL	0	-6.00267e-11	-6.00267e-11	-6.00267e-11	-6.00267e-11	-6.00267e-11	-6.00267e-11	-6.00267e-11	-6.00267e-11	-6.00267e-11	-6.00267e-11
GLYALDtex	0	5.00222e-11	5.00222e-11	5.00222e-11	5.00222e-11	5.00222e-11	5.00222e-11	5.00222e-11	5.00222e-11	5.00222e-11	5.00222e-11
GLYALDtpp	0	5.00222e-11	5.00222e-11	5.00222e-11	5.00222e-11	5.00222e-11	5.00222e-11	5.00222e-11	5.00222e-11	5.00222e-11	5.00222e-11
GLYAT	1.9773e-24	-1.00044e-11	-1.00044e-11	-1.00044e-11	-1.00044e-11	-1.00044e-11	-1.00044e-11	-1.00044e-11	-1.00044e-11	-1.00044e-11	-1.00044e-11
GLYBabcpp	0	0	0	0	0	0	0	0	0	0	0
GLYBt2pp	0	0	0	0	0	0	0	0	0	0	0
GLYBtex	0	-5.00832e-26	-5.00832e-26	-5.00832e-26	-5.00832e-26	-5.00832e-26	-5.00832e-26	-5.00832e-26	-5.00832e-26	-5.00832e-26	-5.00832e-26
GLYC2Ptex	0	-5.00832e-26	-5.00832e-26	-5.00832e-26	-5.00832e-26	-5.00832e-26	-5.00832e-26	-5.00832e-26	-5.00832e-26	-5.00832e-26	-5.00832e-26
GLYC3Pabcpp	0	0	0	0	0	0	0	0	0	0	0
GLYC3Pt6pp	-8.79949e-28	6.00267e-11	3.00133e-11	6.00267e-11	5.91929e-11	0.00818954	6.00267e-11	5.00222e-11	0	6.00267e-11	0
GLYC3Ptex	0	1.00044e-11	1.00044e-11	1.00044e-11	1.00044e-11	1.00044e-11	1.00044e-11	1.00044e-11	1.00044e-11	1.00044e-11	1.00044e-11
GLYCAt2rpp	0	3.00133e-11	3.00133e-11	3.00133e-11	3.00133e-11	3.00133e-11	3.00133e-11	3.00133e-11	3.00133e-11	3.00133e-11	3.00133e-11
GLYCAtex	0	3.00133e-11	3.00133e-11	3.00133e-11	3.00133e-11	3.00133e-11	3.00133e-11	3.00133e-11	3.00133e-11	3.00133e-11	3.00133e-11
GLYCDx	0	0	0	0	0	0	0	0	0	0	0
GLYCK	2.88785e-28	0	0	0	0	0	0	0	0	0	0
GLYCK2	0	0	0	0	0	0	0	0	0	0	0
GLYCL	0.0488862	0	0.0403783	0	0	0	0	0	0	0	0
GLYCLTDx	0	0	0	0	0	0	0	0	0	0	0
GLYCLTDy	0	0	0	0	0	0	0	0	0	0	0
GLYCLTt2rpp	0	-0.00051251	-7.27496e-05	1.00044e-11	1.00044e-11	-8.57482e-05	1.00044e-11	1.00044e-11	1.00044e-11	1.00044e-11	1.00044e-11
GLYCLTt4pp	0	0.00051251	0	0	0	0	0	0	0	0	0
GLYCLTtex	0	1.00044e-11	-7.27496e-05	1.00044e-11	1.00044e-11	-8.57482e-05	1.00044e-11	1.00044e-11	1.00044e-11	1.00044e-11	1.00044e-11
GLYCTO2	0.000592447	7.23812e-05	5.5631e-07	0	0	0	0	0	0	0	0
GLYCTO3	0	0	0	8.67948e-05	7.23812e-05	1.13021e-07	0	7.26519e-05	7.23812e-05	0	0
GLYCTO4	0	0	0	0	0	0	7.23812e-05	0	0	7.23812e-05	7.23812e-05
GLYCtex	0	1.00044e-11	1.00044e-11	1.00044e-11	1.00044e-11	1.00044e-11	1.00044e-11	1.00044e-11	1.00044e-11	1.00044e-11	1.00044e-11
GLYCtpp	-5.68894e-30	-3.00133e-11	-3.00133e-11	-3.00133e-11	-3.00133e-11	-3.00133e-11	-3.00133e-11	5.00222e-11	-3.00133e-11	-3.00133e-11	-3.00133e-11
GLYK	0	8.00355e-11	0	0	8.00355e-11	0	0	0	8.00355e-11	8.00355e-11	8.00355e-11
GLYOX	0	0	0	0	0	0	0	1.00044e-11	0	1.00044e-11	0
GLYOX3	0	0	0	0	0	1.00044e-11	0	0	0	0	1.00044e-11
GLYTRS	0	0	0	0	0	0	0	0	0	0	0
GLYt2pp	0	1.00044e-11	1.00044e-11	1.00044e-11	1.00044e-11	1.00044e-11	1.00044e-11	1.00044e-11	1.00044e-11	1.00044e-11	1.00044e-11
GLYt4pp	0	1.00044e-11	1.00044e-11	1.00044e-11	1.00044e-11	1.00044e-11	1.00044e-11	1.00044e-11	1.00044e-11	1.00044e-11	1.00044e-11
GLYtex	0	-5.00832e-26	-5.00832e-26	-5.00832e-26	-5.00832e-26	-5.00832e-26	-5.00832e-26	-5.00832e-26	-5.00832e-26	-5.00832e-26	-5.00832e-26
GMAND	0	0	0	0	0	0	0	0	0	0	0
GMHEPAT	0	0	0	8.00355e-11	0	0	0	0	8.00355e-11	0	0
GMHEPK	0	0	0	8.00355e-11	0	0	0	0	8.00355e-11	0	0
GMHEPPA	0	0	0	8.00355e-11	0	0	0	0	8.00355e-11	0	0
GMPR	0	0	0	0	0	0	0	0	0	0	0
GMPS2	0.215402	0.0263163	0.0266526	0.0315568	0.0263163	0.0312174	0.0263163	0.0264148	0.0263163	0.0263163	0.0263163
GMPtex	0	-5.00832e-26	-5.00832e-26	-5.00832e-26	-5.00832e-26	-5.00832e-26	-5.00832e-26	-5.00832e-26	-5.00832e-26	-5.00832e-26	-5.00832e-26
GND	4.76689	0	0.851056	7.00311e-11	0	0.148595	0	0.0651408	0	0	7.00311e-11
GNK	0	0	0	8.00355e-11	0	0.148595	8.00355e-11	0	0	0	8.00355e-11
GOFUCR	0	0	0	0	0	0	0	0	0	0	0
GP4GH	0	0	0	0	0	0	0	0	0	0	0
GPDDA1	0	0	0	0	0	0	0	0	0	0	0
GPDDA1pp	0	1.00044e-11	1.00044e-11	1.00044e-11	1.00044e-11	1.00044e-11	1.00044e-11	1.00044e-11	1.00044e-11	1.00044e-11	1.00044e-11
GPDDA2	0	0	0	0	0	0	0	0	0	0	0
GPDDA2pp	0	-1.00044e-11	-1.00044e-11	1.00044e-11	1.00044e-11	-1.00044e-11	1.00044e-11	-1.00044e-11	-1.00044e-11	1.00044e-11	1.00044e-11
GPDDA3	0	1.00044e-11	1.00044e-11	1.00044e-11	1.00044e-11	1.00044e-11	1.00044e-11	1.00044e-11	1.00044e-11	1.00044e-11	1.00044e-11
GPDDA3pp	0	1.00044e-11	1.00044e-11	1.00044e-11	1.00044e-11	1.00044e-11	1.00044e-11	1.00044e-11	1.00044e-11	1.00044e-11	1.00044e-11
GPDDA4	0	0	0	0	0	0	0	0	0	0	0
GPDDA4pp	5.68894e-30	1.00044e-11	0	1.00044e-11	0	0	1.00044e-11	0	0	1.00044e-11	1.00044e-11
GPDDA5	0	0	0	0	0	0	0	0	0	0	0
GPDDA5pp	0	1.00044e-11	1.00044e-11	1.00044e-11	1.00044e-11	1.00044e-11	1.00044e-11	1.00044e-11	1.00044e-11	1.00044e-11	1.00044e-11
GRTT	0.000246189	3.00776e-05	3.04619e-05	3.60671e-05	3.00776e-05	3.56792e-05	3.00776e-05	3.01901e-05	3.00776e-05	3.00776e-05	3.00776e-05
GRXR	0	0.032403	0.00286759	0.0319547	0.00292338	0.0349698	0	0.0295898	0.032403	0.0295715	0.032311
GSNK	0	0	0	0	0	0	0	3.50155e-11	0	-5.50244e-11	0
GSNt2pp	0	0	0	1.10049e-10	0	1.10049e-10	0	0	0	0	0
GSNtex	0	-1.00044e-10	-1.00044e-10	-1.00044e-10	-1.00044e-10	-1.00044e-10	-1.00044e-10	-1.00044e-10	-1.00044e-10	-1.00044e-10	-1.00044e-10
GSPMDA	0	0	0	0	0	0	0	0	0	0	0
GSPMDS	0	0	0	0	0	0	0	0	0	0	0
GTHOXtex	0	-1.00044e-11	-1.00044e-11	-1.00044e-11	-1.00044e-11	-1.00044e-11	-1.00044e-11	-1.00044e-11	-1.00044e-11	-1.00044e-11	-1.00044e-11
GTHOr	0	0.032403	0.00286759	0.0319547	0.00292338	0.0349698	0	0.0295898	0.032403	0.0295715	0.032311
GTHRDHpp	0	4.00178e-11	4.00178e-11	1.40062e-10	4.00178e-11	1.40062e-10	4.00178e-11	4.00178e-11	4.00178e-11	4.00178e-11	4.00178e-11
GTHRDabc2pp	0	3.00133e-11	3.00133e-11	1.30058e-10	3.00133e-11	1.30058e-10	3.00133e-11	3.00133e-11	3.00133e-11	3.00133e-11	3.00133e-11
GTHRDabcpp	0	0	0	0	0	0	0	0	0	0	0
GTHRDtex	0	1.00044e-11	1.00044e-11	1.00044e-11	1.00044e-11	1.00044e-11	1.00044e-11	1.00044e-11	1.00044e-11	1.00044e-11	1.00044e-11
GTHS	0	0	0	0	0	0	0	0	0	0	0
GTPCI	0.000592447	7.23812e-05	7.33059e-05	8.67948e-05	7.23812e-05	8.58612e-05	7.23812e-05	7.26519e-05	7.23812e-05	7.23812e-05	7.23812e-05
GTPCII2	0.000394965	4.82541e-05	4.88706e-05	5.78632e-05	4.82541e-05	5.72408e-05	4.82541e-05	4.84346e-05	4.82541e-05	4.82541e-05	4.82541e-05
GTPDPDP	0	0	0	0	0	0	0	0	0	0	0
GTPDPK	0	0	0	0	0	0	0	0	0	0	0
GTPHs	0	0	0	0	0	0	0	0	0	0	0
GTPtex	0	-5.00832e-26	-5.00832e-26	-5.00832e-26	-5.00832e-26	-5.00832e-26	-5.00832e-26	-5.00832e-26	-5.00832e-26	-5.00832e-26	-5.00832e-26
GUAD	0	0	0	0	0	0	0	0	0	0	0
GUAPRT	0	3.50155e-11	2.80124e-10	0	0	1.45064e-10	3.50155e-11	0	3.50155e-11	0	0
GUAt2pp	0	0	0	0	0	0	0	0	0	0	0
GUAtex	0	1.00044e-11	1.00044e-11	1.00044e-11	1.00044e-11	1.00044e-11	1.00044e-11	1.00044e-11	1.00044e-11	1.00044e-11	1.00044e-11
GUAtpp	0	1.00044e-11	1.00044e-11	1.00044e-11	1.00044e-11	1.00044e-11	1.00044e-11	1.00044e-11	1.00044e-11	1.00044e-11	1.00044e-11
GUI1	0	3.20142e-10	3.20142e-10	1.40062e-10	3.20142e-10	1.40062e-10	3.20142e-10	3.20142e-10	3.20142e-10	3.20142e-10	3.20142e-10
GUI2	0	-9.004e-11	-9.004e-11	3.00133e-11	-9.004e-11	-9.004e-11	-9.004e-11	-9.004e-11	-9.004e-11	-9.004e-11	-9.004e-11
GUR1PPpp	0	2.50111e-11	2.50111e-11	2.50111e-11	2.50111e-11	2.50111e-11	2.50111e-11	2.50111e-11	2.50111e-11	2.50111e-11	2.50111e-11
H2O2tex	0	-3.00133e-11	-3.00133e-11	-3.00133e-11	-3.00133e-11	-3.00133e-11	-3.00133e-11	-3.00133e-11	-3.00133e-11	-3.00133e-11	-3.00133e-11
H2Otex	-43.7089	-13.0915	-12.7491	-22.817	-13.0915	-12.7293	-13.0915	-25.5659	-13.0915	-13.0915	-25.7071
H2Otpp	-43.7089	-13.0915	-12.7491	-22.817	-13.0915	-12.8943	-13.0915	-13.0597	-13.0915	-13.0915	-13.0915
H2SO	0	0	0	0	0	0	0	0	0	0	0
H2St1pp	0	0	0	0	0	0	0	0	0	0	0
H2Stex	0	0	0	0	0	0	0	0	0	0	0
H2tex	0	-2.50111e-11	-2.50111e-11	-2.50111e-11	-2.50111e-11	-2.50111e-11	-2.50111e-11	-2.50111e-11	-2.50111e-11	-2.50111e-11	-2.50111e-11
H2tpp	0	2.50111e-11	2.50111e-11	2.50111e-11	2.50111e-11	2.50111e-11	2.50111e-11	2.50111e-11	2.50111e-11	2.50111e-11	2.50111e-11
HACD1i	8.87858e-28	3.00133e-11	3.00133e-11	3.00133e-11	3.00133e-11	3.00133e-11	3.00133e-11	3.00133e-11	3.00133e-11	3.00133e-11	3.00133e-11
HACD2i	8.87865e-28	0	0	0	0	0	0	0	0	0	0
HACD3i	0	-1.00044e-11	-1.00044e-11	-1.00044e-11	-1.00044e-11	-1.00044e-11	-1.00044e-11	-1.00044e-11	-1.00044e-11	-1.00044e-11	-1.00044e-11
HACD4i	1.731e-30	-2.00089e-11	-2.00089e-11	-2.00089e-11	-2.00089e-11	-2.00089e-11	-2.00089e-11	-2.00089e-11	-2.00089e-11	-2.00089e-11	-2.00089e-11
HACD5i	-1.76764e-27	0	-3.00133e-11	0	0	0	0	-3.00133e-11	0	0	0
HACD6i	-3.57078e-30	0	0	0	0	0	0	0	6.00267e-11	0	0
HACD7i	0	0	0	0	0	0	0	0	0	0	0
HACD8i	0	0	0	0	0	0	0	0	0	0	0
HBZOPT	0.000197482	2.41271e-05	2.44353e-05	2.89316e-05	2.41271e-05	2.86204e-05	2.41271e-05	2.42173e-05	2.41271e-05	2.41271e-05	2.41271e-05
HCINNMt2rpp	0	1.00044e-11	1.00044e-11	1.00044e-11	1.00044e-11	1.00044e-11	1.00044e-11	1.00044e-11	1.00044e-11	1.00044e-11	1.00044e-11
HCINNMtex	0	-1.00044e-11	-1.00044e-11	-1.00044e-11	-1.00044e-11	-1.00044e-11	-1.00044e-11	-1.00044e-11	-1.00044e-11	-1.00044e-11	-1.00044e-11
HCO3E	2.53254	0.309409	0.382021	0.371023	0.309409	0.367032	0.309409	0.310566	0.309409	0.309409	0.309409
HCYSMT	0	0	0	0	0	0	0	0	0	0	0
HCYSMT2	0	1.00044e-11	1.00044e-11	1.00044e-11	1.00044e-11	1.00044e-11	1.00044e-11	1.00044e-11	1.00044e-11	1.00044e-11	1.00044e-11
HDCAtexi	0	0	0	0	0	0	0	0	0	0	0
HDCEAtexi	0	0	0	0	0	0	0	0	0	0	0
HDCOAI	0	0	-3.00133e-11	0	0	0	0	0	0	0	0
HEMEOS	0	0	0	0	0	0	0	0	0	0	0
HEPK1	0	0	0	2.00089e-11	0	0	0	0	2.00089e-11	0	0
HEPK2	0	0	0	2.00089e-11	0	0	0	0	2.00089e-11	0	0
HEPT1	0	0	0	2.00089e-11	0	0	0	0	2.00089e-11	0	0
HEPT2	0	0	0	2.00089e-11	0	0	0	0	2.00089e-11	0	0
HEPT3	0	0	0	2.00089e-11	0	0	0	0	2.00089e-11	0	0
HEPT4	0	0	0	2.00089e-11	0	0	0	0	2.00089e-11	0	0
HETZK	0	0	0	0	0	0	0	0	0	0	0
HEX1	0	0	0	0	1.77579e-10	0	1.52568e-10	0	0	0	0
HEX4	0	0	0	0	0	0	0	0	0	0	0
HEX7	0	1.77579e-10	0.975426	0.148616	0	0.253564	0	10	1.77579e-10	1.77579e-10	1.52568e-10
HEXt2rpp	8.87879e-28	1.00044e-11	1.00044e-11	1.00044e-11	1.00044e-11	1.00044e-11	1.00044e-11	1.00044e-11	1.00044e-11	1.00044e-11	1.00044e-11
HG2abcpp	0	0	0	0	0	0	0	0	0	0	0
HG2t3pp	0	0	0	0	0	0	0	0	0	0	0
HG2tex	0	-1.00044e-11	-1.00044e-11	-1.00044e-11	-1.00044e-11	-1.00044e-11	-1.00044e-11	-1.00044e-11	-1.00044e-11	-1.00044e-11	-1.00044e-11
HISTD	0.083899	0.0102502	0.0103812	0.0122914	0.0102502	0.0121592	0.0102502	0.0102886	0.0102502	0.0102502	0.0102502
HISTP	0.083899	0.0102502	0.0103812	0.0122914	0.0102502	0.0121592	0.0102502	0.0102886	0.0102502	0.0102502	0.0102502
HISTRS	0	0	0	0	0	0	0	0	0	0	0
HISabcpp	0	0	0	0	0	0	0	0	0	0	0
HISt2rpp	-8.68171e-30	1.00044e-11	1.00044e-11	1.00044e-11	1.00044e-11	1.00044e-11	1.00044e-11	1.00044e-11	1.00044e-11	1.00044e-11	1.00044e-11
HIStex	0	1.00044e-11	1.00044e-11	1.00044e-11	1.00044e-11	1.00044e-11	1.00044e-11	1.00044e-11	1.00044e-11	1.00044e-11	1.00044e-11
HKNDDH	0	2.00089e-11	2.00089e-11	2.00089e-11	2.00089e-11	2.00089e-11	2.00089e-11	2.00089e-11	2.00089e-11	2.00089e-11	2.00089e-11
HKNTDH	0	1.00044e-11	1.00044e-11	1.00044e-11	1.00044e-11	1.00044e-11	1.00044e-11	1.00044e-11	1.00044e-11	1.00044e-11	1.00044e-11
HMBS	0.000394965	4.82541e-05	4.88706e-05	5.78632e-05	4.82541e-05	5.72408e-05	4.82541e-05	4.84346e-05	4.82541e-05	4.82541e-05	4.82541e-05
HMPK1	0	0	0	0	0	0	0	0	0	0	0
HOMt2pp	0	0	0	0	0	0	0	0	0	0	0
HOMtex	0	0	0	0	0	0	0	0	0	0	0
HOPNTAL	0	3.00133e-11	3.00133e-11	3.00133e-11	3.00133e-11	3.00133e-11	3.00133e-11	3.00133e-11	3.00133e-11	3.00133e-11	3.00133e-11
HPPK2	0.000592447	7.23812e-05	7.33059e-05	8.67948e-05	7.23812e-05	8.58612e-05	7.23812e-05	7.26519e-05	7.23812e-05	7.23812e-05	7.23812e-05
HPPPNDO	0	2.00089e-11	2.00089e-11	2.00089e-11	2.00089e-11	2.00089e-11	2.00089e-11	2.00089e-11	2.00089e-11	2.00089e-11	2.00089e-11
HPPPNt2rpp	0	1.00044e-11	1.00044e-11	1.00044e-11	1.00044e-11	1.00044e-11	1.00044e-11	1.00044e-11	1.00044e-11	1.00044e-11	1.00044e-11
HPPPNtex	0	-1.00044e-11	-1.00044e-11	-1.00044e-11	-1.00044e-11	-1.00044e-11	-1.00044e-11	-1.00044e-11	-1.00044e-11	-1.00044e-11	-1.00044e-11
HPYRI	0	0	0	0	0	0	0	0	-5.62807e-07	0	0
HPYRRx	0	0	0	0	0	0	0	0	0	0	0
HPYRRy	0	0	0	0	0	0	0	0	5.62807e-07	0	0
HSDy	-0.618238	-0.255203	-0.0764971	-0.306023	-0.255203	-0.0895989	-0.255203	-0.256157	-0.255203	-0.255203	-0.255203
HSK	0.481928	0.238549	0.0596309	0.286053	0.238549	0.069844	0.238549	0.239442	0.238549	0.238549	0.238549
HSST	0.13631	0.0166534	0.0168662	0.0199697	0.0166534	0.0197549	0.0166534	0.0167157	0.0166534	0.0166534	0.0166534
HSTPT	0.083899	0.0102502	0.0103812	0.0122914	0.0102502	0.0121592	0.0102502	0.0102886	0.0102502	0.0102502	0.0102502
HXAND	0	-7.00311e-11	1.15051e-10	1.15051e-10	1.15051e-10	0	1.15051e-10	-7.00311e-11	0	-7.00311e-11	0
HXAtex	8.87879e-28	1.00044e-11	1.00044e-11	1.00044e-11	1.00044e-11	1.00044e-11	1.00044e-11	1.00044e-11	1.00044e-11	1.00044e-11	1.00044e-11
HXCT	8.87873e-28	0	0	0	0	0	0	0	0	0	0
HXPRT	0	1.85082e-10	0	0	0	0	0	0	0	0	0
HYD1pp	0	3.50155e-11	3.50155e-11	3.50155e-11	3.50155e-11	3.50155e-11	3.50155e-11	3.50155e-11	3.50155e-11	3.50155e-11	3.50155e-11
HYD2pp	0	3.50155e-11	3.50155e-11	3.50155e-11	3.50155e-11	3.50155e-11	3.50155e-11	3.50155e-11	3.50155e-11	3.50155e-11	3.50155e-11
HYD3pp	0	3.50155e-11	3.50155e-11	3.50155e-11	3.50155e-11	3.50155e-11	3.50155e-11	3.50155e-11	3.50155e-11	3.50155e-11	3.50155e-11
HYPOE	0	0	0	0	0	0	0	0	0	0	0
HYXNtex	0	3.00133e-11	3.00133e-11	3.00133e-11	3.00133e-11	3.00133e-11	3.00133e-11	3.00133e-11	3.00133e-11	3.00133e-11	3.00133e-11
HYXNtpp	0	3.00133e-11	3.00133e-11	3.00133e-11	3.00133e-11	3.00133e-11	3.00133e-11	3.00133e-11	3.00133e-11	3.00133e-11	3.00133e-11
Htex	-9.81144	-36.0799	-28.8316	-27.3454	-36.0799	-28.5509	-36.0799	-11.1397	-36.0799	-36.0799	-10.8489
ICDHyr	4.34236	2.24028	0.117828	9.27327	2.24028	0.138009	2.24028	2.11838	2.24028	2.24028	2.24028
ICHORS	-1000	0	-47.1417	-124.253	-138.725	-168.219	-91.49	-95.6551	-998.922	-95.6454	-374.749
ICHORSi	1000	0	47.1417	124.253	138.725	168.219	91.49	95.6551	998.922	95.6454	374.749
ICHORT	0	0	0	0	0	0	0	0	0	0	0
ICL	0	6.18967	0	0	6.18967	0	6.18967	6.32741	6.18967	6.18967	6.18967
IDOND	0	-4.6978e-07	-4.00178e-11	-4.00178e-11	-4.6521e-07	-4.00178e-11	-5.63256e-07	-4.00178e-11	-4.00178e-11	-4.57209e-07	-4.00178e-11
IDOND2	0	4.6974e-07	0	0	4.6517e-07	0	5.63216e-07	0	0	4.57169e-07	0
IDONt2rpp	0	3.00133e-11	3.00133e-11	3.00133e-11	3.00133e-11	3.00133e-11	3.00133e-11	3.00133e-11	3.00133e-11	3.00133e-11	3.00133e-11
IDONtex	0	3.00133e-11	3.00133e-11	3.00133e-11	3.00133e-11	3.00133e-11	3.00133e-11	3.00133e-11	3.00133e-11	3.00133e-11	3.00133e-11
IG3PS	0.083899	0.0102502	0.0103812	0.0122914	0.0102502	0.0121592	0.0102502	0.0102886	0.0102502	0.0102502	0.0102502
IGPDH	0.083899	0.0102502	0.0103812	0.0122914	0.0102502	0.0121592	0.0102502	0.0102886	0.0102502	0.0102502	0.0102502
IGPS	0.0503359	0.00614969	0.00622826	0.00737431	0.00614969	0.00729499	0.00614969	0.0061727	0.00614969	0.00614969	0.00614969
ILETA	-0.257258	-0.0314301	-0.0318316	-0.0376889	-0.0314301	-0.0372835	-0.0314301	-0.0315476	-0.0314301	-0.0314301	-0.0314301
ILETRS	0	0	0	0	0	0	0	0	0	0	0
ILEabcpp	0	0	0	0	0	0	0	0	0	0	0
ILEt2rpp	0	1.00044e-11	1.00044e-11	1.00044e-11	1.00044e-11	1.00044e-11	1.00044e-11	1.00044e-11	1.00044e-11	1.00044e-11	1.00044e-11
ILEtex	0	1.00044e-11	1.00044e-11	1.00044e-11	1.00044e-11	1.00044e-11	1.00044e-11	1.00044e-11	1.00044e-11	1.00044e-11	1.00044e-11
IMPC	-0.479488	-0.0585806	-0.127988	-0.070246	-0.0585806	-0.0694904	-0.0585806	-0.0587997	-0.0585806	-0.0585806	-0.0585806
IMPD	0.215402	0.0263163	0.0953114	0.0315568	0.0263163	0.0312174	0.0263163	0.0264148	0.0263163	0.0263163	0.0263163
IMPtex	0	-5.00832e-26	-5.00832e-26	-5.00832e-26	-5.00832e-26	-5.00832e-26	-5.00832e-26	-5.00832e-26	-5.00832e-26	-5.00832e-26	-5.00832e-26
INDOLEt2pp	0	92.669	57.4315	118.477	131.882	147.828	84.8323	92.6931	897.652	92.6837	437.207
INDOLEt2rpp	7.60863e-28	92.669	57.4315	118.477	131.882	147.828	84.8323	92.6931	897.652	92.6837	437.207
INDOLEtex	0	1.00044e-11	1.00044e-11	1.00044e-11	1.00044e-11	1.00044e-11	1.00044e-11	1.00044e-11	1.00044e-11	1.00044e-11	1.00044e-11
INOSTt4pp	0	0	0	0	0	0	0	0	0	0	0
INSH	0	0	0	0	0	0	0	0	0	0	0
INSK	0	0	0	0	0	1.15051e-10	0	0	1.15051e-10	0	1.15051e-10
INSTtex	0	-1.50067e-11	-1.50067e-11	-1.50067e-11	-1.50067e-11	-1.50067e-11	-1.50067e-11	-1.50067e-11	-1.50067e-11	-1.50067e-11	-1.50067e-11
INSt2pp	1000	0	0	0	0	0	0	0	0	0	0
INSt2rpp	-1000	6.00267e-11	6.00267e-11	6.00267e-11	6.00267e-11	6.00267e-11	6.00267e-11	6.00267e-11	6.00267e-11	6.00267e-11	6.00267e-11
INStex	0	5.00222e-11	5.00222e-11	5.00222e-11	5.00222e-11	5.00222e-11	5.00222e-11	5.00222e-11	5.00222e-11	5.00222e-11	5.00222e-11
IPDDI	-0.00186944	-0.000228395	-0.000231313	3.60671e-05	-0.000228395	3.56792e-05	-0.000228395	3.01901e-05	-0.000228395	3.00776e-05	3.00776e-05
IPDPS	0	0	0	0.000309943	0	0.00030661	0	0.000259439	0	0.000258472	0.000258472
IPMD	0.39895	0.048741	0.0493637	0.058447	0.048741	0.0578183	0.048741	0.0489233	0.048741	0.048741	0.048741
IPPMIa	-0.39895	-0.048741	-0.0493637	-0.058447	-0.048741	-0.0578183	-0.048741	-0.0489233	-0.048741	-0.048741	-0.048741
IPPMIb	-0.39895	-0.048741	-0.0493637	-0.058447	-0.048741	-0.0578183	-0.048741	-0.0489233	-0.048741	-0.048741	-0.048741
IPPS	0.39895	0.048741	0.0493637	0.058447	0.048741	0.0578183	0.048741	0.0489233	0.048741	0.048741	0.048741
ISETACabcpp	0	1.00044e-11	1.00044e-11	1.00044e-11	1.00044e-11	1.00044e-11	1.00044e-11	1.00044e-11	1.00044e-11	1.00044e-11	1.00044e-11
ISETACtex	0	-5.00832e-26	-5.00832e-26	-5.00832e-26	-5.00832e-26	-5.00832e-26	-5.00832e-26	-5.00832e-26	-5.00832e-26	-5.00832e-26	-5.00832e-26
K2L4Aabcpp	0.0172244	0.00210435	0.00213124	0.00252341	0.00210435	0.00249626	0.00210435	0.00211223	0.00210435	0.00210435	0.00210435
K2L4Atex	0.0172244	0.00210435	0.00213124	0.00252341	0.00210435	0.00249626	0.00210435	0.00211223	0.00210435	0.00210435	0.00210435
KARA1	-0.774234	-0.0945906	-0.0957991	-0.113427	-0.0945906	-0.112207	-0.0945906	-0.0949444	-0.0945906	-0.0945906	-0.0945906
KARA2	0.257258	0.0314301	0.0318316	0.0376889	0.0314301	0.0372835	0.0314301	0.0315476	0.0314301	0.0314301	0.0314301
KAS14	0.315122	0.0384994	0	0	0.0384994	0.0456694	0	0.0386434	0	0.0384994	0
KAS15	0	0	0.0389913	0.046166	0	0	0.0384994	0	0.0384994	0	0.0384994
KAT1	0	605.658	42.5338	999.912	999.876	999.876	602.309	605.824	999.876	483.456	388.629
KAT2	8.87869e-28	0	0	0	0	0	0	0	0	0	0
KAT3	0	-1.00044e-11	-1.00044e-11	-1.00044e-11	-1.00044e-11	-1.00044e-11	-1.00044e-11	-1.00044e-11	-1.00044e-11	-1.00044e-11	-1.00044e-11
KAT4	0	-2.00089e-11	-2.00089e-11	-2.00089e-11	-2.00089e-11	-2.00089e-11	-2.00089e-11	-2.00089e-11	-2.00089e-11	-2.00089e-11	-2.00089e-11
KAT5	0	0	-3.00133e-11	0	0	0	0	-3.00133e-11	0	0	0
KAT6	0	0	0	0	0	0	0	0	6.00267e-11	0	0
KAT7	0	0	0	0	0	0	0	0	0	0	0
KAT8	0	0	0	0	0	0	0	0	0	0	0
KDOCT2	0.0344487	0.00420871	0.00426248	0.00504681	0.00420871	0.00499253	0.00420871	0.00422445	0.00420871	0.00420871	0.00420871
KDOPP	0.0344487	0.00420871	0.00426248	0.00504681	0.00420871	0.00499253	0.00420871	0.00422445	0.00420871	0.00420871	0.00420871
KDOPS	0.0344487	0.00420871	0.00426248	0.00504681	0.00420871	0.00499253	0.00420871	0.00422445	0.00420871	0.00420871	0.00420871
KG6PDC	0	1.00044e-11	1.00044e-11	1.00044e-11	1.00044e-11	1.00044e-11	1.00044e-11	1.00044e-11	1.00044e-11	1.00044e-11	1.00044e-11
Kabcpp	0	0	0	0	0	0	0	0	0	0	0
Kt2pp	0.157277	0.0192151	0.0194606	0.0230415	0.0192151	0.0227936	0.0192151	0.019287	0.0192151	0.0192151	0.0192151
Kt3pp	0	0	0	0	0	0	0	0	0	0	0
Ktex	0.157277	0.0192151	0.0194606	0.0230415	0.0192151	0.0227936	0.0192151	0.019287	0.0192151	0.0192151	0.0192151
LA4NTpp	0	0	0	0	0	0	0	0	0	0	0
LACZ	0	2.75122e-11	2.75122e-11	2.75122e-11	2.75122e-11	2.75122e-11	2.75122e-11	2.75122e-11	2.75122e-11	2.75122e-11	2.75122e-11
LACZpp	0	-4.502e-11	-4.502e-11	-4.502e-11	-4.502e-11	-4.502e-11	-4.502e-11	-4.502e-11	-4.502e-11	-4.502e-11	-4.502e-11
LADGMDH	0	0	0	0	0	0	0	0	0	0	0
LALDO2x	0	-1.00044e-11	-1.00044e-11	-1.00044e-11	-1.00044e-11	-1.00044e-11	-1.00044e-11	-1.00044e-11	-1.00044e-11	-1.00044e-11	-1.00044e-11
LALGP	0	0	0	0	0	0	0	0	0	0	0
LCADi	0	4.502e-11	4.502e-11	4.502e-11	4.502e-11	4.502e-11	4.502e-11	4.502e-11	4.502e-11	4.502e-11	4.502e-11
LCARR	0	-1.00044e-11	-1.00044e-11	-1.00044e-11	-1.00044e-11	-1.00044e-11	-1.00044e-11	-1.00044e-11	-1.00044e-11	-1.00044e-11	-1.00044e-11
LCARS	0	-5.00222e-12	-5.00222e-12	-5.00222e-12	-5.00222e-12	-5.00222e-12	-5.00222e-12	-5.00222e-12	-5.00222e-12	-5.00222e-12	-5.00222e-12
LCTSt3ipp	0	64.9613	-3.75167e-11	-3.75167e-11	-3.75167e-11	-3.75167e-11	64.9613	-3.75167e-11	64.9613	64.9613	-3.75167e-11
LCTStex	0	-1.75078e-11	-1.75078e-11	-1.75078e-11	-1.75078e-11	-1.75078e-11	-1.75078e-11	-1.75078e-11	-1.75078e-11	-1.75078e-11	-1.75078e-11
LCTStpp	0	64.9613	-1.00044e-11	-1.00044e-11	-1.00044e-11	-1.00044e-11	64.9613	-1.00044e-11	64.9613	64.9613	-1.00044e-11
LDH_D	-2.66015e-28	4.502e-11	3.50155e-11	4.502e-11	3.50155e-11	4.502e-11	2.50111e-11	4.502e-11	4.502e-11	5.50244e-11	5.50244e-11
LDH_D2	0	0	0	0	0	0	0	0	0	0	0
LEUTAi	0.39895	0.048741	0.0493637	0.058447	0.048741	0.0578183	0.048741	0.0489233	0.048741	0.048741	0.048741
LEUTRS	0	0	0	0	0	0	0	0	0	0	0
LEUabcpp	0	0	0	0	0	0	0	0	0	0	0
LEUt2rpp	0	1.00044e-11	1.00044e-11	1.00044e-11	1.00044e-11	1.00044e-11	1.00044e-11	1.00044e-11	1.00044e-11	1.00044e-11	1.00044e-11
LEUtex	0	1.00044e-11	1.00044e-11	1.00044e-11	1.00044e-11	1.00044e-11	1.00044e-11	1.00044e-11	1.00044e-11	1.00044e-11	1.00044e-11
LGTHL	0	0	0	0	0	0	0	1.00044e-11	0	1.00044e-11	0
LIPACabcpp	0	0	0	0	0	0	0	0	0	0	0
LIPAHT2ex	0	0	0	0	0	0	0	0	0	0	0
LIPAHTex	0	0	0	0	0	0	0	0	0	0	0
LIPAabcpp	-6.70504e-30	0	0	0	0	0	0	0	0	0	0
LIPAtex	-6.70504e-30	0	0	0	0	0	0	0	0	0	0
LPADSS	0.0172244	0.00210435	0.00213124	0.00252341	0.00210435	0.00249626	0.00210435	0.00211223	0.00210435	0.00210435	0.00210435
LPLIPAL1A120pp	-8.83841e-28	0	-1.50067e-11	0	0	0	0	0	-5.9979e-11	0	0
LPLIPAL1A140pp	-1.78584e-30	0	0	0	0	0	0	0	0	0	-5.99764e-11
LPLIPAL1A141pp	7.94537e-34	0	0	0	-8.1065e-13	0.00818954	0	0	0	0	0
LPLIPAL1A160pp	0	0	0	0	0	0	0	0	1.00044e-11	0	0
LPLIPAL1A161pp	0	0	1.50067e-11	0	0	2.00089e-11	0	0	2.00089e-11	0	0
LPLIPAL1A180pp	0	0	0	0	0	0	0	2.00089e-11	0	0	0
LPLIPAL1A181pp	0	2.00089e-11	0	0	1.00044e-11	1.00044e-11	0	0	0	0	0
LPLIPAL1E120pp	0	0	0	0	0	0	0	0	0	0	0
LPLIPAL1E140pp	0	0	0	0	0	0	0	0	0	0	0
LPLIPAL1E141pp	0	0	0	0	0	0	0	0	0	0	0
LPLIPAL1E160pp	0	0	0	0	0	0	0	0	0	0	0
LPLIPAL1E161pp	0	0	-2.00089e-11	0	0	-2.00089e-11	0	0	-2.00089e-11	0	0
LPLIPAL1E180pp	0	0	0	0	0	0	0	-2.00089e-11	0	0	0
LPLIPAL1E181pp	0	-2.00089e-11	0	0	0	0	0	0	0	0	0
LPLIPAL1G120pp	0	0	0	0	0	0	0	-1.00044e-10	0	0	0
LPLIPAL1G140pp	0	0	0	0	0	0	0	0	0	0	0
LPLIPAL1G141pp	0	0	0	0	0	0	0	0	0	0	0
LPLIPAL1G160pp	0	0	0	0	0	0	0	0	-1.00044e-11	0	0
LPLIPAL1G161pp	0	0	-1.00044e-11	0	0	0	0	0	0	0	0
LPLIPAL1G180pp	0	0	0	0	0	0	0	0	0	0	0
LPLIPAL1G181pp	0	0	0	0	-1.00044e-11	-1.00044e-11	0	0	0	0	0
LPLIPAL2A120	0	0	0	0	0	0	0	0	6.00267e-11	0	0
LPLIPAL2A140	0	0	0	0	0	0	0	0	0	0	0
LPLIPAL2A141	0	0	0	0	8.33703e-13	0	0	8.00355e-11	0	0	0
LPLIPAL2A160	0	0	0	0	0	0	0	0	0	0	0
LPLIPAL2A161	0	0	0	0	0	0	0	0	0	0	0
LPLIPAL2A180	0	0	0	0	0	0	0	0	0	0	0
LPLIPAL2A181	0	0	0	0	0	0	0	0	0	0	0
LPLIPAL2ATE120	0	0	0	0	0	0	0	0	0	0	0
LPLIPAL2ATE140	0	0	0	0	0	0	0	0	0	0	0
LPLIPAL2ATE141	0	0	0	0	0	0	0	0	0	0	0
LPLIPAL2ATE160	0	0	0	0	0	0	0	0	0	0	0
LPLIPAL2ATE161	0	0	0	0	0	0	0	0	0	0	0
LPLIPAL2ATE180	0	0	0	0	0	0	0	0	0	0	0
LPLIPAL2ATE181	0	0	0	0	0	0	0	0	0	0	0
LPLIPAL2ATG120	0	0	0	0	0	0	0	0	0	0	0
LPLIPAL2ATG140	0	0	0	0	0	0	0	0	0	0	0
LPLIPAL2ATG141	0	0	0	0	0	0	0	0	0	0	0
LPLIPAL2ATG160	0	0	0	0	0	0	0	0	0	0	0
LPLIPAL2ATG161	0	0	0	0	0	0	0	0	0	0	0
LPLIPAL2ATG180	0	0	0	0	0	0	0	0	0	0	0
LPLIPAL2ATG181	0	0	0	0	0	0	0	0	0	0	0
LPLIPAL2E120	0	0	0	0	0	0	0	0	0	0	0
LPLIPAL2E140	0	0	0	0	0	0	0	0	0	0	0
LPLIPAL2E141	0	0	0	0	0	0	0	-8.00355e-11	0	0	0
LPLIPAL2E160	-7.77517e-27	0	0	0	0	0	0	0	0	0	0
LPLIPAL2E161	7.77517e-27	0	0	0	0	0	0	0	0	0	0
LPLIPAL2E180	0	0	0	0	0	0	0	8.00355e-11	0	0	0
LPLIPAL2E181	0	0	0	0	0	0	0	0	0	0	0
LPLIPAL2G120	0	0	0	0	0	0	0	1.70076e-10	0	0	0
LPLIPAL2G140	0	0	0	0	0	0	0	0	0	0	0
LPLIPAL2G141	1.653e-49	0	0	0	0	0	0	0	0	0	0
LPLIPAL2G160	7.77556e-27	0	0	0	0	0	0	0	0	0	0
LPLIPAL2G161	-4.78731e-28	0	0	0	0	0	0	0	0	0	0
LPLIPAL2G180	0	0	0	0	0	0	0	-8.00355e-11	0	0	0
LPLIPAL2G181	0	0	0	0	0	0	0	0	0	0	0
LSERDHr	0	-1.00044e-11	-1.00044e-11	-1.00044e-11	-1.00044e-11	-1.00044e-11	-1.00044e-11	-1.00044e-11	-1.00044e-11	-1.00044e-11	-1.00044e-11
LYSDC	0	0	0	0	0	0	0	0	0	0	0
LYSTRS	0	0	0	0	0	0	0	0	0	0	0
LYSabcpp	0	0	0	0	0	0	0	0	0	0	0
LYSt2pp	0	0	0	0	0	0	0	0	0	0	0
LYSt3pp	0	-1.00044e-11	-1.00044e-11	-1.00044e-11	-1.00044e-11	-1.00044e-11	-1.00044e-11	-1.00044e-11	-1.00044e-11	-1.00044e-11	-1.00044e-11
LYStex	0	1.00044e-11	1.00044e-11	1.00044e-11	1.00044e-11	1.00044e-11	1.00044e-11	1.00044e-11	1.00044e-11	1.00044e-11	1.00044e-11
LYXI	0	1.00044e-11	1.00044e-11	1.00044e-11	1.00044e-11	1.00044e-11	1.00044e-11	1.00044e-11	1.00044e-11	1.00044e-11	1.00044e-11
LYXt2pp	0	1.00044e-11	1.00044e-11	1.00044e-11	1.00044e-11	1.00044e-11	1.00044e-11	1.00044e-11	1.00044e-11	1.00044e-11	1.00044e-11
LYXtex	0	-5.00832e-26	-5.00832e-26	-5.00832e-26	-5.00832e-26	-5.00832e-26	-5.00832e-26	-5.00832e-26	-5.00832e-26	-5.00832e-26	-5.00832e-26
L_LACD2	0	0	0	1.40062e-10	0	1.40062e-10	0	0	0	0	0
L_LACD3	0	0	0	1.40062e-10	0	1.40062e-10	0	0	0	0	0
L_LACt2rpp	0	-1.10049e-10	-1.10049e-10	3.00133e-11	-1.10049e-10	-1.10049e-10	-1.10049e-10	-1.10049e-10	-1.10049e-10	-1.10049e-10	-1.10049e-10
L_LACtex	0	-1.30058e-10	-1.30058e-10	-1.30058e-10	-1.30058e-10	-1.30058e-10	-1.30058e-10	-1.30058e-10	-1.30058e-10	-1.30058e-10	-1.30058e-10
M1PD	0	1.00044e-11	1.00044e-11	1.00044e-11	1.00044e-11	1.00044e-11	1.00044e-11	1.00044e-11	1.00044e-11	1.00044e-11	1.00044e-11
MACPD	0	0	0	0	0	0	0	0	0	0	0
MALDDH	0	1.00044e-11	1.00044e-11	1.00044e-11	1.00044e-11	1.00044e-11	1.00044e-11	1.00044e-11	1.00044e-11	1.00044e-11	1.00044e-11
MALDt2_2pp	0	1.00044e-11	1.00044e-11	1.00044e-11	1.00044e-11	1.00044e-11	1.00044e-11	1.00044e-11	1.00044e-11	1.00044e-11	1.00044e-11
MALDtex	0	-5.00832e-26	-5.00832e-26	-5.00832e-26	-5.00832e-26	-5.00832e-26	-5.00832e-26	-5.00832e-26	-5.00832e-26	-5.00832e-26	-5.00832e-26
MALS	0.000592447	6.18974	5.5644e-07	8.67949e-05	6.18974	1.13151e-07	6.18974	6.32748	6.18974	6.18974	6.18974
MALTATr	0	0	0	0	0	0	0	0	0	0	0
MALTHXabcpp	0	1.50067e-11	1.50067e-11	1.50067e-11	1.50067e-11	1.50067e-11	1.50067e-11	1.50067e-11	1.50067e-11	1.50067e-11	1.50067e-11
MALTHXtexi	0	0	0	0	0	0	0	0	0	0	0
MALTPTabcpp	0	5.00222e-12	5.00222e-12	5.00222e-12	5.00222e-12	5.00222e-12	5.00222e-12	5.00222e-12	5.00222e-12	5.00222e-12	5.00222e-12
MALTPTtexi	0	0	0	0	0	0	0	0	0	0	0
MALTTRabcpp	0	5.00222e-12	5.00222e-12	5.00222e-12	5.00222e-12	5.00222e-12	5.00222e-12	5.00222e-12	5.00222e-12	5.00222e-12	5.00222e-12
MALTTRtexi	0	0	0	0	0	0	0	0	0	0	0
MALTTTRabcpp	0	5.00222e-12	5.00222e-12	5.00222e-12	5.00222e-12	5.00222e-12	5.00222e-12	5.00222e-12	5.00222e-12	5.00222e-12	5.00222e-12
MALTTTRtexi	0	0	0	0	0	0	0	0	0	0	0
MALTabcpp	0	5.00222e-12	5.00222e-12	5.00222e-12	5.00222e-12	5.00222e-12	5.00222e-12	5.00222e-12	5.00222e-12	5.00222e-12	5.00222e-12
MALTptspp	0	0	0	0	0	0	0	0	0	0	0
MALTtexi	0	0	0	0	0	0	0	0	0	0	0
MALt2_2pp	0	1.00044e-11	1.00044e-11	1.00044e-11	1.00044e-11	1.00044e-11	1.00044e-11	1.00044e-11	1.00044e-11	1.00044e-11	1.00044e-11
MALt2_3pp	0	1.00044e-11	1.00044e-11	1.00044e-11	1.00044e-11	1.00044e-11	1.00044e-11	1.00044e-11	1.00044e-11	1.00044e-11	1.00044e-11
MALtex	0	-5.00832e-26	-5.00832e-26	-5.00832e-26	-5.00832e-26	-5.00832e-26	-5.00832e-26	-5.00832e-26	-5.00832e-26	-5.00832e-26	-5.00832e-26
MAN1PT2	0	0	0	0	0	0	0	0	0	0	0
MAN6PI	0	3.00133e-11	3.00133e-11	3.00133e-11	3.00133e-11	3.00133e-11	3.00133e-11	3.00133e-11	3.00133e-11	3.00133e-11	3.00133e-11
MAN6Pt6_2pp	0	1.00044e-11	1.00044e-11	1.00044e-11	1.00044e-11	1.00044e-11	1.00044e-11	1.00044e-11	1.00044e-11	1.00044e-11	1.00044e-11
MAN6Ptex	0	-5.00832e-26	-5.00832e-26	-5.00832e-26	-5.00832e-26	-5.00832e-26	-5.00832e-26	-5.00832e-26	-5.00832e-26	-5.00832e-26	-5.00832e-26
MANAO	0	-1.70076e-10	-1.70076e-10	-1.70076e-10	-1.70076e-10	1.00044e-11	-1.70076e-10	-1.70076e-10	-1.70076e-10	-1.70076e-10	-1.70076e-10
MANGLYCptspp	0	1.00044e-11	1.00044e-11	1.00044e-11	1.00044e-11	1.00044e-11	1.00044e-11	1.00044e-11	1.00044e-11	1.00044e-11	1.00044e-11
MANGLYCtex	0	-5.00832e-26	-5.00832e-26	-5.00832e-26	-5.00832e-26	-5.00832e-26	-5.00832e-26	-5.00832e-26	-5.00832e-26	-5.00832e-26	-5.00832e-26
MANPGH	0	1.00044e-11	1.00044e-11	1.00044e-11	1.00044e-11	1.00044e-11	1.00044e-11	1.00044e-11	1.00044e-11	1.00044e-11	1.00044e-11
MANptspp	0	1.00044e-11	1.00044e-11	1.00044e-11	1.00044e-11	1.00044e-11	1.00044e-11	1.00044e-11	1.00044e-11	1.00044e-11	1.00044e-11
MANtex	0	-5.00832e-26	-5.00832e-26	-5.00832e-26	-5.00832e-26	-5.00832e-26	-5.00832e-26	-5.00832e-26	-5.00832e-26	-5.00832e-26	-5.00832e-26
MCITD	0	2.00089e-11	2.00089e-11	2.00089e-11	2.00089e-11	2.00089e-11	2.00089e-11	2.00089e-11	2.00089e-11	2.00089e-11	2.00089e-11
MCITL2	0	2.00089e-11	2.00089e-11	2.00089e-11	2.00089e-11	2.00089e-11	2.00089e-11	2.00089e-11	2.00089e-11	2.00089e-11	2.00089e-11
MCITS	0	2.00089e-11	2.00089e-11	2.00089e-11	2.00089e-11	2.00089e-11	2.00089e-11	2.00089e-11	2.00089e-11	2.00089e-11	2.00089e-11
MCOATA	2.13695	0.261078	0.264414	0.313068	0.261078	0.309701	0.261078	0.262055	0.261078	0.261078	0.261078
MCPST	0	0	0	0	0	0	0	0	0	0	0
MCTP1App	0.0123006	0.0015028	0.001522	0.00180206	0.0015028	0.00178268	0.0015028	0.00150842	0.0015028	0.0015028	0.0015028
MCTP1Bpp	0	0	0	0	0	0	-4.9546e-12	0	0	0	0
MCTP2App	0	0	-3.33481e-12	0	-3.33481e-12	0	-3.33481e-12	-3.33481e-12	0	0	0
MDDCP1pp	0	0	0	0	0	-4.95591e-12	0	0	0	0	0
MDDCP2pp	0	0	-3.33481e-12	0	-3.33481e-12	0	-3.33481e-12	-3.33481e-12	0	0	0
MDDCP3pp	0	0	0	0	0	0	0	0	0	0	0
MDDCP4pp	0	0	0	0	0	0	0	0	0	0	0
MDDCP5pp	0	0	0	0	0	0	0	0	0	0	0
MDDEP1pp	0	0	-3.33481e-12	0	-3.33481e-12	-4.95591e-12	-3.33481e-12	-3.33481e-12	0	0	0
MDDEP2pp	0	0	0	0	0	0	0	0	0	0	0
MDDEP3pp	0	0	0	0	0	0	0	0	0	0	0
MDDEP4pp	0	0	-3.33481e-12	0	-3.33481e-12	0	-3.33481e-12	-3.33481e-12	0	0	0
MDH	4.31231	4.37432	-9.5428	0.135107	2.44644	1.13171e-07	4.37432	4.57041	4.37432	4.37432	4.37432
MDH2	0	0	0	0	0	0	0	0	0	0	0
MDH3	0	0	0	0	1.92788	0	0	0	0	0	0
MDRPD	0	-1.00044e-11	-1.00044e-11	-1.00044e-11	-1.00044e-11	-1.00044e-11	-1.00044e-11	-1.00044e-11	-1.00044e-11	-1.00044e-11	-1.00044e-11
ME1	0	0	0	0	0	0	0	0	0	0	0
ME2	0	0	0	0	0	0	0	0	0	0	0
MECDPDH2	0.00211563	0.000258472	0.000261775	0.000309943	0.000258472	0.00030661	0.000258472	0.000259439	0.000258472	0.000258472	0.000258472
MECDPS	0.00211563	0.000258472	0.000261775	0.000309943	0.000258472	0.00030661	0.000258472	0.000259439	0.000258472	0.000258472	0.000258472
MELIBt2pp	0	5.00222e-12	5.00222e-12	5.00222e-12	37.6851	5.00222e-12	5.00222e-12	5.00222e-12	5.00222e-12	5.00222e-12	64.9612
MELIBt3ipp	0	0	0	0	37.6851	0	0	0	0	0	64.9612
MELIBtex	0	5.00222e-12	5.00222e-12	5.00222e-12	5.00222e-12	5.00222e-12	5.00222e-12	5.00222e-12	5.00222e-12	5.00222e-12	5.00222e-12
MEPCT	0.00211563	0.000258472	0.000261775	0.000309943	0.000258472	0.00030661	0.000258472	0.000259439	0.000258472	0.000258472	0.000258472
METAT	0.000592447	7.23811e-05	7.33059e-05	8.67948e-05	7.23811e-05	8.58612e-05	7.23811e-05	7.26519e-05	7.23811e-05	7.23811e-05	7.23811e-05
METDabcpp	0	0	0	0	0	0	0	0	0	0	0
METDtex	0	0	0	0	0	0	0	0	0	0	0
METOX1s	0	1.00044e-11	-1.00044e-11	-1.00044e-11	-1.00044e-11	-1.00044e-11	-1.00044e-11	-1.00044e-11	-1.00044e-11	-1.00044e-11	-1.00044e-11
METOX2s	0	-1.00044e-11	-1.00044e-11	-1.00044e-11	1.00044e-11	-1.00044e-11	1.00044e-11	-1.00044e-11	-1.00044e-11	-1.00044e-11	4.83883e-07
METS	0.136705	0.0167017	0.016915	0.0200275	0.0167017	0.0198121	0.0167017	0.0167641	0.0167017	0.0167017	0.0167017
METSOX1abcpp	0	1.00044e-11	1.00044e-11	1.00044e-11	1.00044e-11	1.00044e-11	1.00044e-11	1.00044e-11	1.00044e-11	1.00044e-11	1.00044e-11
METSOX1tex	0	-5.00832e-26	-5.00832e-26	-5.00832e-26	-5.00832e-26	-5.00832e-26	-5.00832e-26	-5.00832e-26	-5.00832e-26	-5.00832e-26	-5.00832e-26
METSOX2abcpp	0	1.00044e-11	1.00044e-11	1.00044e-11	1.00044e-11	1.00044e-11	1.00044e-11	1.00044e-11	1.00044e-11	1.00044e-11	1.00044e-11
METSOX2tex	0	-5.00832e-26	-5.00832e-26	-5.00832e-26	-5.00832e-26	-5.00832e-26	-5.00832e-26	-5.00832e-26	-5.00832e-26	-5.00832e-26	-5.00832e-26
METSOXR1	0	2.00089e-11	0	0	0	0	0	0	0	0	0
METSOXR2	0	0	0	0	2.00089e-11	0	2.00089e-11	0	0	0	4.83893e-07
METTRS	0	0	0	0	0	0	0	0	0	0	0
METabcpp	0	1.00044e-11	1.00044e-11	1.00044e-11	1.00044e-11	1.00044e-11	1.00044e-11	1.00044e-11	1.00044e-11	1.00044e-11	1.00044e-11
METtex	0	-5.00832e-26	-5.00832e-26	-5.00832e-26	-5.00832e-26	-5.00832e-26	-5.00832e-26	-5.00832e-26	-5.00832e-26	-5.00832e-26	-5.00832e-26
MG2t3_2pp	0.00699158	0.000854184	0.000865097	0.00102428	0.000854184	0.00101326	0.000854184	0.000857379	0.000854184	0.000854184	0.000854184
MG2tex	0.00699158	0.000854184	0.000865097	0.00102428	0.000854184	0.00101326	0.000854184	0.000857379	0.000854184	0.000854184	0.000854184
MG2tpp	0	0	0	0	0	0	0	0	0	0	0
MG2uabcpp	0	0	0	0	0	0	0	0	0	0	0
MGSA	0	-9.95125e-12	-1.00044e-11	-1.00044e-11	-1.00044e-11	0	-9.94713e-12	0	-9.78903e-12	0	0
MI1PP	0	0	0	0	0	0	0	0	0	0	0
MICITD	0	2.00089e-11	2.00089e-11	2.00089e-11	2.00089e-11	2.00089e-11	2.00089e-11	2.00089e-11	2.00089e-11	2.00089e-11	2.00089e-11
MINOHPtexi	0	0	0	0	0	0	0	0	0	0	0
MLDCP1App	0	0	0	0	0	0	0	0	0	0	0
MLDCP1Bpp	0	0	0	0	0	0	0	0	0	0	0
MLDCP2App	0	0	0	0	0	0	0	0	0	0	0
MLDCP2Bpp	0	0	0	0	0	0	0	0	0	0	0
MLDCP3App	-1.33037e-28	0	0	0	0	0	-4.9546e-12	0	0	0	0
MLDEP1pp	-1.33037e-28	0	0	0	0	0	-4.9546e-12	0	0	0	0
MLDEP2pp	0	0	0	0	0	0	0	0	0	0	0
MLTG1	0	3.50155e-11	3.50155e-11	3.50155e-11	3.50155e-11	3.50155e-11	3.50155e-11	3.50155e-11	3.50155e-11	3.50155e-11	3.50155e-11
MLTG2	0	3.50155e-11	3.50155e-11	3.50155e-11	3.50155e-11	3.50155e-11	3.50155e-11	3.50155e-11	3.50155e-11	3.50155e-11	3.50155e-11
MLTG3	0	0	0	0	0	0	0	0	0	0	0
MLTG4	0	0	0	0	0	0	0	0	0	0	0
MLTG5	0	0	0	0	0	0	0	0	0	0	0
MLTGY1pp	0	0	-2.88027e-12	0	-2.88027e-12	-4.54768e-12	-2.88027e-12	-2.88027e-12	0	0	0
MLTGY2pp	0	0	0	0	0	0	0	0	0	0	0
MLTGY3pp	-1.33039e-28	0	0	0	0	0	-4.9546e-12	0	0	0	0
MLTGY4pp	0	0	-3.33481e-12	0	-3.33481e-12	0	-3.33481e-12	-3.33481e-12	0	0	0
MLTP1	0	6.00267e-11	6.00267e-11	6.00267e-11	6.00267e-11	6.00267e-11	6.00267e-11	6.00267e-11	6.00267e-11	6.00267e-11	6.00267e-11
MLTP2	0	5.50244e-11	5.50244e-11	5.50244e-11	5.50244e-11	5.50244e-11	5.50244e-11	5.50244e-11	5.50244e-11	5.50244e-11	5.50244e-11
MLTP3	0	3.50155e-11	3.50155e-11	3.50155e-11	3.50155e-11	3.50155e-11	3.50155e-11	3.50155e-11	3.50155e-11	3.50155e-11	3.50155e-11
MMCD	-2.95194e-14	0	0	0	0	0	0	0	0	0	0
MME	-2.95194e-14	0	0	0	0	0	0	0	0	0	0
MMETt2pp	0	1.00044e-11	1.00044e-11	1.00044e-11	1.00044e-11	1.00044e-11	1.00044e-11	1.00044e-11	1.00044e-11	1.00044e-11	1.00044e-11
MMETtex	0	-5.00832e-26	-5.00832e-26	-5.00832e-26	-5.00832e-26	-5.00832e-26	-5.00832e-26	-5.00832e-26	-5.00832e-26	-5.00832e-26	-5.00832e-26
MMM2	-2.95194e-14	0	0	0	0	0	0	0	0	0	0
MN2t3pp	0	0	0	0	0	0	0	0	0	0	0
MN2tpp	0.00279663	0.000341674	0.000346039	0.000409713	0.000341674	0.000405306	0.000341674	0.000342952	0.000341674	0.000341674	0.000341674
MN6PP	0	0	0	0	0	0	0	0	0	0	0
MNLptspp	0	1.00044e-11	1.00044e-11	1.00044e-11	1.00044e-11	1.00044e-11	1.00044e-11	1.00044e-11	1.00044e-11	1.00044e-11	1.00044e-11
MNLtex	0	-5.00832e-26	-5.00832e-26	-5.00832e-26	-5.00832e-26	-5.00832e-26	-5.00832e-26	-5.00832e-26	-5.00832e-26	-5.00832e-26	-5.00832e-26
MNNH	0	0	0	0	0	1.8008e-10	0	0	0	0	0
MNt2pp	0	0	0	0	0	0	0	0	0	0	0
MNtex	0.00279663	0.000341674	0.000346039	0.000409713	0.000341674	0.000405306	0.000341674	0.000342952	0.000341674	0.000341674	0.000341674
MOAT	0.0172244	0.00210435	0.00213124	0.00252341	0.00210435	0.00249626	0.00210435	0.00211223	0.00210435	0.00210435	0.00210435
MOAT2	0.0172244	0.00210435	0.00213124	0.00252341	0.00210435	0.00249626	0.00210435	0.00211223	0.00210435	0.00210435	0.00210435
MOAT3C	0	0	0	2.00089e-11	0	0	0	0	2.00089e-11	0	0
MOBDabcpp	0.00279663	0.000341674	0.000346039	0.000409713	0.000341674	0.000405306	0.000341674	0.000342952	0.000341674	0.000341674	0.000341674
MOBDtex	0.00279663	0.000341674	0.000346039	0.000409713	0.000341674	0.000405306	0.000341674	0.000342952	0.000341674	0.000341674	0.000341674
MOHMT	0.000510089	6.23192e-05	6.31154e-05	7.47291e-05	6.23192e-05	7.39253e-05	6.23192e-05	6.25523e-05	6.23192e-05	6.23192e-05	6.23192e-05
MPTG	0.0123006	0.0015028	0.001522	0.00180206	0.0015028	0.00178268	0.0015028	0.00150842	0.0015028	0.0015028	0.0015028
MPTG2	0	0	-3.33481e-12	0	-3.33481e-12	0	-3.33481e-12	-3.33481e-12	0	0	0
MSO3abcpp	0	1.00044e-11	1.00044e-11	1.00044e-11	1.00044e-11	1.00044e-11	1.00044e-11	1.00044e-11	1.00044e-11	1.00044e-11	1.00044e-11
MSO3tex	0	-5.00832e-26	-5.00832e-26	-5.00832e-26	-5.00832e-26	-5.00832e-26	-5.00832e-26	-5.00832e-26	-5.00832e-26	-5.00832e-26	-5.00832e-26
MTAN	0	-1.00044e-11	-1.00044e-11	-1.00044e-11	-1.00044e-11	-1.00044e-11	-1.00044e-11	-1.00044e-11	-1.00044e-11	-1.00044e-11	-1.00044e-11
MTHFC	0.875472	-0.0846567	0.245643	-0.101515	-0.0846567	0.112709	-0.0846567	-0.0849734	-0.0846567	-0.0846567	-0.0846567
MTHFD	0.875472	-0.0846567	0.245643	-0.101515	-0.0846567	0.112709	-0.0846567	-0.0849734	-0.0846567	-0.0846567	-0.0846567
MTHFR2	0.136705	0.0167017	0.016915	0.0200275	0.0167017	0.0198121	0.0167017	0.0167641	0.0167017	0.0167017	0.0167017
MTRI	0	-1.00044e-11	-1.00044e-11	-1.00044e-11	-1.00044e-11	-1.00044e-11	-1.00044e-11	-1.00044e-11	-1.00044e-11	-1.00044e-11	-1.00044e-11
MTRK	0	-1.00044e-11	-1.00044e-11	-1.00044e-11	-1.00044e-11	-1.00044e-11	-1.00044e-11	-1.00044e-11	-1.00044e-11	-1.00044e-11	-1.00044e-11
MTRPOX	0	0	0	0	0	0	0	0	0	0	0
N2Otex	0	-1.00044e-11	-1.00044e-11	-1.00044e-11	-1.00044e-11	-1.00044e-11	-1.00044e-11	-1.00044e-11	-1.00044e-11	-1.00044e-11	-1.00044e-11
N2Otpp	0	-1.00044e-11	-1.00044e-11	-1.00044e-11	-1.00044e-11	-1.00044e-11	-1.00044e-11	-1.00044e-11	-1.00044e-11	-1.00044e-11	-1.00044e-11
NACODA	0	0	0	0	0	0	0	0	0	0	0
NACtex	0	-5.00832e-26	-5.00832e-26	-5.00832e-26	-5.00832e-26	-5.00832e-26	-5.00832e-26	-5.00832e-26	-5.00832e-26	-5.00832e-26	-5.00832e-26
NACtpp	0	1.00044e-11	1.00044e-11	1.00044e-11	1.00044e-11	1.00044e-11	1.00044e-11	1.00044e-11	1.00044e-11	1.00044e-11	1.00044e-11
NADDP	0	-1.00044e-11	-1.00044e-11	-1.00044e-11	-1.00044e-11	-1.00044e-11	-1.00044e-11	-1.00044e-11	-1.00044e-11	-1.00044e-11	-1.00044e-11
NADH10	0	0	0	0	0	0	0	0	0	0	0
NADH16pp	33.3132	24.3841	9.32841	0	24.3484	0	24.3844	24.4934	24.3844	0	24.3486
NADH17pp	0	0	0	0	0	0	0	0	1.89184	0	1.9277
NADH18pp	0	1.89216	9.68893	0	0	10.4532	1.89184	1.83402	0	26.2763	0
NADH5	0	0	0	5.87852	0	0	0	0	0	0	0
NADH9	0	0	0	0	0	0	0	0	0	0	0
NADK	0.00039585	4.83623e-05	4.89802e-05	5.79929e-05	4.83623e-05	5.73691e-05	4.83623e-05	4.85432e-05	4.83623e-05	4.83623e-05	4.83623e-05
NADN	0	0	0	0	0	0	0	0	0	0	0
NADPHQR2	0	0	0	0	0	7.50676	0	0	0	0	0
NADPHQR3	0	0	0	31.078	0	0	0	0	0	0	0
NADPHQR4	0	0	0	0	0	0	0	0	0	0	0
NADPPPS	0	0	0	0	0	0	0	0	0	0	0
NADS1	0.00201733	0.000246464	0.000249613	0.000295543	0.000246464	0.000292364	0.000246464	0.000247386	0.000246464	0.000246464	0.000246464
NADTRHD	0	0	0	0	0	0	0	0	0	0	0
NAMNPP	0	2.00089e-11	2.00089e-11	2.00089e-11	2.00089e-11	2.00089e-11	2.00089e-11	2.00089e-11	2.00089e-11	2.00089e-11	2.00089e-11
NAt3_1p5pp	0	0	0	0	0	0	0	0	0	0	0
NAt3_2pp	0	0	0	0	0	0	0	0	0	0	0
NAt3pp	999.996	0	0	0	0	0	0	0	0	999.999	0
NAtex	-4.51665e-14	0	0	0	0	0	0	0	0	0	0
NDPK1	-999.326	-999.915	-999.914	-999.901	-999.67	-999.899	-999.918	-999.914	-999.915	-999.67	-999.915
NDPK2	0.353414	0.0431777	0.0437293	0.0551711	0.0431777	0.0545777	0.0431777	0.0461812	0.0431777	0.0460091	0.0431777
NDPK3	0.136258	0.0166471	0.0198205	0.0234677	0.0166471	0.0232152	0.0195705	0.0196437	0.0166471	0.0166471	0.0195705
NDPK4	0.0231754	0.00283141	0.00286759	0.00339525	0.00283141	0.00335873	0.00283141	0.002842	0.00283141	0.00283141	0.00283141
NDPK5	0.0239281	0	0	0.00350552	0	0	0.00292338	0	0	9.004e-11	0
NDPK6	0	0	3.23769e-14	-0.00339525	0	-0.00335872	0	-0.002842	0	-0.00283141	1.56416e-14
NDPK7	0.0239281	0.00292338	2.50111e-11	2.50111e-11	0.00292338	2.50111e-11	2.50111e-11	2.50111e-11	0.00292338	0.00292338	2.50111e-11
NDPK8	0.0231754	0	0.00286759	0.00339525	0.00283141	0.00335873	0.00283141	0.002842	0.00283141	0	0.00283141
NH4tex	9.55004	1.16676	1.25032	1.3991	1.16676	1.38405	1.16676	1.17112	1.16676	1.16676	1.16676
NH4tpp	9.55004	1.16676	1.25032	1.3991	1.16676	1.38405	1.16676	1.17112	1.16676	1.16676	1.16676
NHFRBO	0	1.00044e-11	1.00044e-11	1.00044e-11	1.00044e-11	1.00044e-11	1.00044e-11	1.00044e-11	1.00044e-11	1.00044e-11	1.00044e-11
NI2abcpp	0	0	0	0	0	0	0	0	0	0	0
NI2t3pp	0	0	0	0	0	0	0	0	0	0	0
NI2tex	0	0	0	0	0	0	0	0	0	0	0
NI2tpp	0	0	0	0	0	0	0	0	0	0	0
NI2uabcpp	0	0	0	0	0	0	0	0	0	0	0
NMNAT	1.58268e-27	0	0	0	0	0	0	0	0	0	0
NMNDA	0	0	0	0	0	0	0	0	0	0	0
NMNN	0	0	0	0	0	0	0	0	0	0	0
NMNPtpp	0	1.00044e-11	1.00044e-11	1.00044e-11	1.00044e-11	1.00044e-11	1.00044e-11	1.00044e-11	1.00044e-11	1.00044e-11	1.00044e-11
NMNt7pp	0	1.00044e-11	1.00044e-11	1.00044e-11	1.00044e-11	1.00044e-11	1.00044e-11	1.00044e-11	1.00044e-11	1.00044e-11	1.00044e-11
NMNtex	0	-5.00832e-26	-5.00832e-26	-5.00832e-26	-5.00832e-26	-5.00832e-26	-5.00832e-26	-5.00832e-26	-5.00832e-26	-5.00832e-26	-5.00832e-26
NNAM	0	1.00044e-11	1.00044e-11	1.00044e-11	1.00044e-11	1.00044e-11	1.00044e-11	1.00044e-11	1.00044e-11	1.00044e-11	1.00044e-11
NNATr	0.00201733	0.000246464	0.000249613	0.000295543	0.000246464	0.000292364	0.000246464	0.000247386	0.000246464	0.000246464	0.000246464
NNDMBRT	0	0	0	0	0	0	0	0	0	0	0
NNDPR	0.00201733	0.000246464	0.000249613	0.000295543	0.000246464	0.000292364	0.000246464	0.000247386	0.000246464	0.000246464	0.000246464
NO2t2rpp	0	-3.70164e-10	-3.70164e-10	1.20053e-10	-3.70164e-10	-3.70164e-10	-3.70164e-10	-3.70164e-10	-3.70164e-10	-3.70164e-10	-3.70164e-10
NO2tex	0	-4.00178e-10	-4.00178e-10	1.07048e-09	-4.00178e-10	-4.00178e-10	-4.00178e-10	-4.00178e-10	-4.00178e-10	-4.00178e-10	-4.00178e-10
NO3R1bpp	0	1.00044e-11	1.00044e-11	1.00044e-11	1.00044e-11	1.00044e-11	1.00044e-11	1.00044e-11	1.00044e-11	1.00044e-11	1.00044e-11
NO3R1pp	0	0	0	1.70076e-10	0	0	0	0	0	0	0
NO3R2bpp	0	1.00044e-11	1.00044e-11	1.00044e-11	1.00044e-11	1.00044e-11	1.00044e-11	1.00044e-11	1.00044e-11	1.00044e-11	1.00044e-11
NO3R2pp	0	0	0	1.70076e-10	0	0	0	0	0	0	0
NO3t7pp	0	1.00044e-11	1.00044e-11	1.00044e-11	1.00044e-11	1.00044e-11	1.00044e-11	1.00044e-11	1.00044e-11	1.00044e-11	1.00044e-11
NO3tex	0	-5.00832e-26	-5.00832e-26	-5.00832e-26	-5.00832e-26	-5.00832e-26	-5.00832e-26	-5.00832e-26	-5.00832e-26	-5.00832e-26	-5.00832e-26
NODOx	0	1.00044e-11	1.00044e-11	1.00044e-11	1.00044e-11	1.00044e-11	1.00044e-11	1.00044e-11	1.00044e-11	1.00044e-11	1.00044e-11
NODOy	0	1.00044e-11	1.00044e-11	1.00044e-11	1.00044e-11	1.00044e-11	1.00044e-11	1.00044e-11	1.00044e-11	1.00044e-11	1.00044e-11
NOtex	0	-1.00044e-11	-1.00044e-11	-1.00044e-11	-1.00044e-11	-1.00044e-11	-1.00044e-11	-1.00044e-11	-1.00044e-11	-1.00044e-11	-1.00044e-11
NOtpp	0	1.00044e-11	1.00044e-11	1.00044e-11	1.00044e-11	1.00044e-11	1.00044e-11	1.00044e-11	1.00044e-11	1.00044e-11	1.00044e-11
NPHS	0	0	0	0	0	0	0	0	0	0	0
NTD1	4.10678e-28	0	-3.35149e-10	0	0	0	0	0	0	0	0
NTD10	0	0	0.0686588	0	0	0	0	0	0	0	0
NTD10pp	0	1.00044e-11	1.00044e-11	1.00044e-11	1.00044e-11	1.00044e-11	1.00044e-11	1.00044e-11	1.00044e-11	1.00044e-11	1.00044e-11
NTD11	0	0	0	0	0	0	0	-1.85082e-10	0	-1.85082e-10	0
NTD11pp	0	1.00044e-11	1.00044e-11	1.00044e-11	1.00044e-11	1.00044e-11	1.00044e-11	1.00044e-11	1.00044e-11	1.00044e-11	1.00044e-11
NTD12	0	0	0	0	0	0	0	0	0	0	0
NTD12pp	0	1.00044e-11	1.00044e-11	1.00044e-11	1.00044e-11	1.00044e-11	1.00044e-11	1.00044e-11	1.00044e-11	1.00044e-11	1.00044e-11
NTD1pp	0	1.00044e-11	1.00044e-11	1.00044e-11	1.00044e-11	1.00044e-11	1.00044e-11	1.00044e-11	1.00044e-11	1.00044e-11	1.00044e-11
NTD2	0	0	0	0	0	0	-3.35149e-10	-2.45109e-10	0	0	0
NTD2pp	0	0	0	1.70076e-10	0	1.70076e-10	0	0	0	0	0
NTD3	0	-2.50111e-11	-2.50111e-11	-2.50111e-11	-2.50111e-11	-2.50111e-11	-2.50111e-11	-2.50111e-11	-2.50111e-11	-2.50111e-11	-2.50111e-11
NTD3pp	0	1.00044e-11	1.00044e-11	1.00044e-11	1.00044e-11	1.00044e-11	1.00044e-11	1.00044e-11	1.00044e-11	1.00044e-11	1.00044e-11
NTD4	0	-1.20053e-10	-1.20053e-10	-1.20053e-10	-1.20053e-10	-1.20053e-10	-1.20053e-10	-1.20053e-10	-1.20053e-10	-1.20053e-10	-1.20053e-10
NTD4pp	0	1.00044e-11	1.00044e-11	1.00044e-11	1.00044e-11	1.00044e-11	1.00044e-11	1.00044e-11	1.00044e-11	1.00044e-11	1.00044e-11
NTD5	0	-7.00311e-11	-7.00311e-11	-7.00311e-11	-7.00311e-11	-7.00311e-11	-7.00311e-11	-7.00311e-11	-7.00311e-11	-7.00311e-11	-7.00311e-11
NTD5pp	0	1.00044e-11	1.00044e-11	1.00044e-11	1.00044e-11	1.00044e-11	1.00044e-11	1.00044e-11	1.00044e-11	1.00044e-11	1.00044e-11
NTD6	0	0	0	0	0	0	0	0	0	0	0
NTD6pp	0	1.00044e-11	1.00044e-11	1.00044e-11	1.00044e-11	1.00044e-11	1.00044e-11	1.00044e-11	1.00044e-11	1.00044e-11	1.00044e-11
NTD7	0	0	0	0	0	0	0	0	0	0	0
NTD7pp	0	1.00044e-11	1.00044e-11	1.00044e-11	1.00044e-11	1.00044e-11	1.00044e-11	1.00044e-11	1.00044e-11	1.00044e-11	1.00044e-11
NTD8	-1.06641e-28	0	0	-9.004e-11	0	0	0	0	0	-9.004e-11	0
NTD8pp	0	1.00044e-11	1.00044e-11	1.00044e-11	1.00044e-11	1.00044e-11	1.00044e-11	1.00044e-11	1.00044e-11	1.00044e-11	1.00044e-11
NTD9	0	0	0	-5.50244e-11	5.50244e-11	0	0	0	0	0	-3.50155e-11
NTD9pp	0	1.00044e-11	1.00044e-11	1.00044e-11	1.00044e-11	1.00044e-11	1.00044e-11	1.00044e-11	1.00044e-11	1.00044e-11	1.00044e-11
NTP1	0	0	0	0	0	0	0	0	0	0	0
NTP10	0	0	0	0	0	0	0	0	0	0	0
NTP11	0	0	0	0	0	0	0	0	0	0	0
NTP12	0	0	0	0	0	0	0	0	0	0	0
NTP3	0	0	0	0	0	0	0	0	0	0	0
NTP3pp	0	1.00044e-11	1.00044e-11	1.00044e-11	1.00044e-11	1.00044e-11	1.00044e-11	1.00044e-11	1.00044e-11	1.00044e-11	1.00044e-11
NTP5	0	0	0	0	0	0	0	0	0	0	0
NTPP1	0	0	0	0	0	0	0	0	0	0	0
NTPP10	0	0	0	0	0	0	0	0	0	0	0
NTPP11	0	0	0	0	0	0	0	0	0	0	0
NTPP2	0	0	0	0	0	0	0	0	0	0	0
NTPP3	0	0	0	0	0	0	0	0	0	0	0
NTPP4	0	0	0	0	0	0	0	0	0	0	0
NTPP5	0	0	0	0	0	0	0	0	0	0	0
NTPP6	0	0	0	0	0	0	0	0	0	0	0
NTPP7	0	0	0	0	0	0	0	0	0	0	0
NTPP8	0	0	0	0	0	0	0	0	0	0	0
NTPP9	0	0	0	0	0	0	0	0	0	0	0
NTPTP1	0	0	2.45109e-10	0	-9.004e-11	0	0	0	0	0	0
NTPTP2	0	0	0	0	0	0	0	0	0	0	0
NTRIR2x	0	0	0	4.90218e-10	0	4.90218e-10	0	0	0	0	0
NTRIR3pp	0	0	0	4.90218e-10	0	0	0	0	0	0	0
NTRIR4pp	0	0	0	4.90218e-10	0	0	0	0	0	0	0
O16A4COLIPAtex	0	2.00089e-11	2.00089e-11	2.00089e-11	2.00089e-11	2.00089e-11	2.00089e-11	2.00089e-11	2.00089e-11	2.00089e-11	2.00089e-11
O16A4Lpp	0	2.00089e-11	2.00089e-11	2.00089e-11	2.00089e-11	2.00089e-11	2.00089e-11	2.00089e-11	2.00089e-11	2.00089e-11	2.00089e-11
O16AP1pp	0	1.00044e-11	1.00044e-11	1.00044e-11	1.00044e-11	1.00044e-11	1.00044e-11	1.00044e-11	1.00044e-11	1.00044e-11	1.00044e-11
O16AP2pp	0	2.00089e-11	2.00089e-11	2.00089e-11	2.00089e-11	2.00089e-11	2.00089e-11	2.00089e-11	2.00089e-11	2.00089e-11	2.00089e-11
O16AP3pp	0	2.00089e-11	2.00089e-11	2.00089e-11	2.00089e-11	2.00089e-11	2.00089e-11	2.00089e-11	2.00089e-11	2.00089e-11	2.00089e-11
O16AT	0	0	0	0	0	0	0	0	0	0	0
O16AUNDtpp	0	0	0	0	0	0	0	0	0	0	0
O16GALFT	0	0	0	0	0	0	0	0	0	0	0
O16GLCT1	0	0	0	0	0	0	0	0	0	0	0
O16GLCT2	0	0	0	0	0	0	0	0	0	0	0
O2Stex	0	0	0	0	0	0	0	0	0	0	0
O2tex	18.5	12.1922	4.7329	18.5	12.1922	4.40143	12.1922	18.5	12.1922	12.1922	18.5
O2tpp	18.5	12.1922	4.7329	18.5	12.1922	4.40143	12.1922	12.2469	12.1922	12.1922	12.1922
OAADC	0	0	0	0	0	0	0	0	0	0	0
OBTFL	0	0	0	0	0	0	0	0	0	0	0
OCBT	0.261952	0.0320035	0.0324124	0.0383765	0.0320035	0.0379637	0.0320035	0.0321232	0.0320035	0.0320035	0.0320035
OCDCAtexi	0	0	0	0	0	0	0	0	0	0	0
OCDCEAtexi	0	0	0	0	0	0	0	0	0	0	0
OCTAtex	0	-5.00832e-26	-5.00832e-26	-5.00832e-26	-5.00832e-26	-5.00832e-26	-5.00832e-26	-5.00832e-26	-5.00832e-26	-5.00832e-26	-5.00832e-26
OCTDPS	0.000197482	2.41271e-05	2.44353e-05	2.89316e-05	2.41271e-05	2.86204e-05	2.41271e-05	2.42173e-05	2.41271e-05	2.41271e-05	2.41271e-05
ODECOAI	0	0	0	0	0	0	0	0	0	0	0
OHPBAT	0.000197482	2.41271e-05	2.44353e-05	2.89316e-05	2.41271e-05	2.86204e-05	2.41271e-05	2.42173e-05	2.41271e-05	2.41271e-05	2.41271e-05
OHPHM	0	1.10845e-12	1.10845e-12	1.10845e-12	1.10845e-12	1.10845e-12	1.10845e-12	1.10845e-12	1.10845e-12	1.10845e-12	1.10845e-12
OMBZLM	0	1.10845e-12	1.10845e-12	1.10845e-12	1.10845e-12	1.10845e-12	1.10845e-12	1.10845e-12	1.10845e-12	1.10845e-12	1.10845e-12
OMCDC	0.39895	0.048741	0.0493637	0.058447	0.048741	0.0578183	0.048741	0.0489233	0.048741	0.048741	0.048741
OMMBLHX	0	0	0	0	0	0	0	0	0	0	0
OMMBLHX3	0	0	0	0	0	0	0	0	0	0	0
OMPDC	0.292938	0.0357892	0.0362464	0.0429161	0.0357892	0.0424544	0.0357892	0.035923	0.0357892	0.0357892	0.0357892
OMPHHX	0	5.54223e-13	5.54223e-13	5.54223e-13	5.54223e-13	5.54223e-13	5.54223e-13	5.54223e-13	5.54223e-13	5.54223e-13	5.54223e-13
OMPHHX3	0	5.54223e-13	5.54223e-13	5.54223e-13	5.54223e-13	5.54223e-13	5.54223e-13	5.54223e-13	5.54223e-13	5.54223e-13	5.54223e-13
OP4ENH	0	3.00133e-11	3.00133e-11	3.00133e-11	3.00133e-11	3.00133e-11	3.00133e-11	3.00133e-11	3.00133e-11	3.00133e-11	3.00133e-11
OPHBDC	0.000197482	2.41271e-05	2.44353e-05	2.89316e-05	2.41271e-05	2.86204e-05	2.41271e-05	2.42173e-05	2.41271e-05	2.41271e-05	2.41271e-05
OPHHX	0.000197482	2.41271e-05	2.44353e-05	2.89316e-05	2.41271e-05	2.86204e-05	2.41271e-05	2.42173e-05	2.41271e-05	2.41271e-05	2.41271e-05
OPHHX3	0	0	0	0	0	0	0	0	0	0	0
ORNDC	0	0	0	0	0	0	0	0	0	0	0
ORNabcpp	0	0	0	0	0	0	0	0	0	0	0
ORNtex	0	1.00044e-11	1.00044e-11	1.00044e-11	1.00044e-11	1.00044e-11	1.00044e-11	1.00044e-11	1.00044e-11	1.00044e-11	1.00044e-11
OROTt2_2pp	0	1.00044e-11	1.00044e-11	1.00044e-11	1.00044e-11	1.00044e-11	1.00044e-11	1.00044e-11	1.00044e-11	1.00044e-11	1.00044e-11
OROTtex	0	-5.00832e-26	-5.00832e-26	-5.00832e-26	-5.00832e-26	-5.00832e-26	-5.00832e-26	-5.00832e-26	-5.00832e-26	-5.00832e-26	-5.00832e-26
ORPT	-0.292938	-0.0357892	-0.0362464	-0.0429161	-0.0357892	-0.0424544	-0.0357892	-0.035923	-0.0357892	-0.0357892	-0.0357892
OXAMTC	0	3.00133e-11	0.0686588	3.00133e-11	3.00133e-11	3.00133e-11	3.00133e-11	3.00133e-11	0	3.00133e-11	3.00133e-11
OXGDC2	0	0	0	0	0	0	0	0	0	0	0
P5CD	0	0	0	0	0	0	0	0	0	0	0
P5CR	0.1958	0.0239215	0.0242271	0.0286851	0.0239215	0.0283765	0.0239215	0.024011	0.0239215	0.0239215	0.0239215
PA120abcpp	0	0	-1.50067e-11	0	0	0	0	7.00311e-11	0	0	0
PA140abcpp	-1.78514e-30	0	0	0	0	0	0	0	0	0	0
PA141abcpp	7.94537e-34	0	0	0	0	0.00818954	0	8.00355e-11	0	0	0
PA160abcpp	0	0	0	0	0	0	0	0	0	0	0
PA161abcpp	0	0	5.00222e-12	0	0	2.00089e-11	0	0	2.00089e-11	0	0
PA180abcpp	0	0	0	0	0	0	0	2.00089e-11	0	0	0
PA181abcpp	0	2.00089e-11	0	0	0	0	0	0	0	0	0
PACALDt2rpp	0	0	0	0	0	0	0	0	0	0	0
PACALDtex	0	-1.00044e-11	-1.00044e-11	-1.00044e-11	-1.00044e-11	-1.00044e-11	-1.00044e-11	-1.00044e-11	-1.00044e-11	-1.00044e-11	-1.00044e-11
PACCOAL	0	0	0	0	0	0	0	0	0	0	0
PANTS	0.000510089	6.23192e-05	6.31154e-05	7.47291e-05	6.23192e-05	7.39253e-05	6.23192e-05	6.25523e-05	6.23192e-05	6.23192e-05	6.23192e-05
PAPA120	-8.83845e-28	0	0	0	0	0	0	0	0	0	0
PAPA120pp	8.83844e-28	0	0	0	0	0	0	0	0	0	0
PAPA140	0	0	0	0	0	0	0	0	0	0	0
PAPA140pp	0	0	0	0	0	0	0	0	0	0	6.00267e-11
PAPA141	0	0	0	0	0	0	0	0	0	0	0
PAPA141pp	0	0	0	0	0	0	0	0	0	0	0
PAPA160	0	0	0	0	0	0	0	0	0	0	0
PAPA160pp	0	0	0	0	0	0	0	0	0	0	0
PAPA161	0	0	0	0	0	0	0	0	0	0	0
PAPA161pp	0	0	0	0	0	0	0	0	0	0	0
PAPA180	0	0	0	0	0	0	0	0	0	0	0
PAPA180pp	0	0	0	0	0	0	0	0	0	0	0
PAPA181	0	0	0	0	0	0	0	0	0	0	0
PAPA181pp	0	0	0	0	0	0	0	0	0	0	0
PAPPT3	0.0246012	0.0030056	0.003044	0.00360412	0.0030056	0.00356536	0.0030056	0.00301685	0.0030056	0.0030056	0.0030056
PAPSR	0.218118	0	0.0269886	0	0.0266482	0	0.0266482	0	0	0	0
PAPSR2	0	0.0266482	0	0.0319547	0	0.031611	0	0.0267478	0.0266482	0.0266482	0.0266482
PDE1	0	0	0	0	0	0	0	0	0	0	0
PDH	8.91905	0	8.71327	1.36699	0	9.21937	0	0	0	0	0
PDX5PO2	0.000197482	2.41271e-05	2.44353e-05	2.89316e-05	2.41271e-05	2.86204e-05	2.41271e-05	2.42173e-05	2.41271e-05	2.41271e-05	2.36432e-05
PDX5POi	0	0	0	0	0	0	0	0	-1.9343e-11	0	4.83873e-07
PDX5PS	0.000197482	2.41271e-05	2.44353e-05	2.89316e-05	2.41271e-05	2.86204e-05	2.41271e-05	2.42173e-05	2.41271e-05	2.41271e-05	2.41271e-05
PDXPP	0	0	0	0	0	0	0	0	0	0	0
PE120abcpp	0	0	0	0	0	0	0	0	0	0	0
PE140abcpp	0	0	0	0	0	0	0	0	0	0	0
PE141abcpp	0	0	0	0	0	0	0	-8.00355e-11	0	0	0
PE160abcpp	0.0367335	0.00448785	0.00454519	0.00538154	0.00448785	0.00532365	0.00448785	0.00450463	0.00448785	0.00448785	0.00448785
PE161abcpp	0.0432956	0.00528956	0.00535714	0.00634289	0.00528956	0.00627467	0.00528956	0.00530934	0.00528956	0.00528956	0.00528956
PE180abcpp	0	0	0	0	0	0	0	6.00267e-11	0	0	0
PE181abcpp	0	-2.00089e-11	0	0	0	0	0	0	0	0	0
PEAMNOpp	0	1.00044e-11	1.00044e-11	1.00044e-11	1.00044e-11	1.00044e-11	1.00044e-11	1.00044e-11	1.00044e-11	1.00044e-11	1.00044e-11
PEAMNtex	0	-5.00832e-26	-5.00832e-26	-5.00832e-26	-5.00832e-26	-5.00832e-26	-5.00832e-26	-5.00832e-26	-5.00832e-26	-5.00832e-26	-5.00832e-26
PERD	0.000197482	2.41271e-05	2.44353e-05	2.89316e-05	2.41271e-05	2.86204e-05	2.41271e-05	2.42173e-05	2.41271e-05	2.41271e-05	2.41271e-05
PETNT161pp	0	0	0	0	0	0	0	0	0	0	0
PETNT181pp	0	0	0	0	0	0	0	0	0	0	0
PFK	7.64384	9.90627	9.62139	9.8876	9.90627	9.83928	9.90627	9.88421	9.90627	9.90627	9.90627
PFK_2	0	1.00044e-11	1.00044e-11	1.00044e-11	1.00044e-11	1.00044e-11	1.00044e-11	1.00044e-11	1.00044e-11	1.00044e-11	1.00044e-11
PFL	0	14.7943	0	8.11581	14.7943	0.013855	14.7943	14.9486	14.7943	14.7943	14.7943
PG120abcpp	0	0	0	0	0	0	0	0	0	0	0
PG140abcpp	0	0	0	0	0	0	0	0	0	0	0
PG141abcpp	0	0	0	0	0	0	0	0	0	0	0
PG160abcpp	0	0	0	0	0	0	0	0	0	0	0
PG161abcpp	0	0	0	0	0	0	0	0	0	0	0
PG180abcpp	0	0	0	0	0	0	0	-8.00355e-11	0	0	0
PG181abcpp	0	0	0	0	0	0	0	0	0	0	0
PGAMT	-0.0836511	-0.0102199	-0.0103505	-0.0122551	-0.0102199	-0.0121232	-0.0102199	-0.0102581	-0.0102199	-0.0102199	-0.0102199
PGCD	1.51951	0	0.291003	0	0	0.213132	0	0	0	0	0
PGI	5.23311	10	8.17352	9.85138	10	9.59784	10	-0.0651408	10	10	10
PGK	-16.2929	-19.7412	-19.4542	-19.6897	-19.7412	-19.6435	-19.7412	-19.7185	-19.7412	-19.7412	-19.7412
PGL	4.76689	0	0.851056	-1.00044e-11	0	-1.00044e-11	-8.00355e-11	0.0651408	0	0	-1.00044e-11
PGLYCP	0	0	0	0	0	0	0	0	0	0	0
PGM	-14.7734	-19.7412	-19.1632	-19.6897	-19.7412	-19.4304	-19.7412	-19.7185	-19.7412	-19.7412	-19.7412
PGMT	0	2.4761e-10	2.4761e-10	1.47566e-10	2.4761e-10	2.4761e-10	2.4761e-10	2.4761e-10	1.47566e-10	2.4761e-10	2.4761e-10
PGP120abcpp	0	0	0	0	0	0	0	0	0	0	0
PGP140abcpp	0	0	0	0	0	0	0	0	0	0	0
PGP141abcpp	0	0	0	0	0	0	0	0	0	0	0
PGP160abcpp	0	0	0	0	0	0	0	0	0	0	0
PGP161abcpp	0	0	0	0	0	0	0	0	0	0	0
PGP180abcpp	0	0	0	0	0	0	0	0	0	0	0
PGP181abcpp	0	0	0	0	0	0	0	0	0	0	0
PGPP120	0	0	0	0	0	0	0	0	0	0	0
PGPP120pp	0	0	0	0	0	0	0	0	0	0	0
PGPP140	0	0	0	0	0	0	0	0	0	0	0
PGPP140pp	0	0	0	0	0	0	0	0	0	0	0
PGPP141	0	0	0	0	0	0	0	0	0	0	0
PGPP141pp	0	0	0	0	0	0	0	0	0	0	0
PGPP160	7.77526e-27	0	0	0	0	0	0	0	0	0	0
PGPP160pp	0	0	0	0	0	0	0	0	0	0	0
PGPP161	-4.7873e-28	0	0	0	0	0	0	0	0	0	0
PGPP161pp	0	0	0	0	0	0	0	0	0	0	0
PGPP180	0	0	0	0	0	0	0	-8.00355e-11	0	0	0
PGPP180pp	0	0	0	0	0	0	0	0	0	0	0
PGPP181	0	0	0	0	0	0	0	0	0	0	0
PGPP181pp	0	0	0	0	0	0	0	0	0	0	0
PGSA120	0	0	0	0	0	0	0	0	0	0	0
PGSA140	0	0	0	0	0	0	0	0	0	0	0
PGSA141	0	0	0	0	0	0	0	0	0	0	0
PGSA160	7.77666e-27	0	0	0	0	0	0	0	0	0	0
PGSA161	-4.78676e-28	0	0	0	0	0	0	0	0	0	0
PGSA180	0	0	0	0	0	0	0	-8.00355e-11	0	0	0
PGSA181	0	0	0	0	0	0	0	0	0	0	0
PHEMEabcpp	0	0	0	0	0	0	0	0	0	0	0
PHEMEtiex	0	0	0	0	0	0	0	0	0	0	0
PHETA1	-0.155772	-0.0190312	-0.0192743	-0.0228209	-0.0190312	-0.0225755	-0.0190312	-0.0191023	-0.0190312	-0.0190312	-0.0190312
PHETRS	0	0	0	0	0	0	0	0	0	0	0
PHEt2rpp	0	4.00178e-11	4.00178e-11	4.00178e-11	4.00178e-11	4.00178e-11	4.00178e-11	4.00178e-11	4.00178e-11	4.00178e-11	4.00178e-11
PHEtex	0	4.00178e-11	4.00178e-11	4.00178e-11	4.00178e-11	4.00178e-11	4.00178e-11	4.00178e-11	4.00178e-11	4.00178e-11	4.00178e-11
PHYTSpp	0	5.00222e-12	5.00222e-12	5.00222e-12	5.00222e-12	5.00222e-12	5.00222e-12	5.00222e-12	5.00222e-12	5.00222e-12	5.00222e-12
PIt2rpp	0.851314	0.104008	0.105337	0.124719	0.104008	0.131567	0.104008	0.104397	0.104008	0.104008	0.104008
PItex	0.851314	0.104008	0.105337	0.124719	0.104008	0.123378	0.104008	0.104397	0.104008	0.104008	0.104008
PIuabcpp	0	0	0	0	0	0	0	0	0	0	0
PLIPA1A120pp	0	0	0	0	0	0	0	0	6.00267e-11	0	0
PLIPA1A140pp	0	0	0	0	0	0	0	0	0	0	0
PLIPA1A141pp	0	0	0	0	8.33703e-13	0	0	8.00355e-11	0	0	0
PLIPA1A160pp	0	0	0	0	0	0	0	0	0	0	0
PLIPA1A161pp	0	0	0	0	0	0	0	0	0	0	0
PLIPA1A180pp	0	0	0	0	0	0	0	0	0	0	0
PLIPA1A181pp	0	0	0	0	0	0	0	0	0	0	0
PLIPA1E120pp	0	0	0	0	0	0	0	0	0	0	0
PLIPA1E140pp	0	0	0	0	0	0	0	0	0	0	0
PLIPA1E141pp	0	0	0	0	0	0	0	-8.00355e-11	0	0	0
PLIPA1E160pp	0	0	0	0	0	0	0	0	0	0	0
PLIPA1E161pp	0	0	0	0	0	0	0	0	0	0	0
PLIPA1E180pp	0	0	0	0	0	0	0	8.00355e-11	0	0	0
PLIPA1E181pp	0	0	0	0	0	0	0	0	0	0	0
PLIPA1G120pp	0	0	0	0	0	0	0	1.70076e-10	0	0	0
PLIPA1G140pp	0	0	0	0	0	0	0	0	0	0	0
PLIPA1G141pp	0	0	0	0	0	0	0	0	0	0	0
PLIPA1G160pp	0	0	0	0	0	0	0	0	0	0	0
PLIPA1G161pp	0	0	0	0	0	0	0	0	0	0	0
PLIPA1G180pp	0	0	0	0	0	0	0	-8.00355e-11	0	0	0
PLIPA1G181pp	0	0	0	0	0	0	0	0	0	0	0
PLIPA2A120pp	-8.83846e-28	0	-1.50067e-11	0	0	0	0	0	-5.9979e-11	0	0
PLIPA2A140pp	-1.78584e-30	0	0	0	0	0	0	0	0	0	-5.99764e-11
PLIPA2A141pp	7.94537e-34	0	0	0	-8.1065e-13	0.00818954	0	0	0	0	0
PLIPA2A160pp	0	0	0	0	0	0	0	0	1.00044e-11	0	0
PLIPA2A161pp	0	0	1.50067e-11	0	0	2.00089e-11	0	0	2.00089e-11	0	0
PLIPA2A180pp	0	0	0	0	0	0	0	2.00089e-11	0	0	0
PLIPA2A181pp	0	2.00089e-11	0	0	1.00044e-11	1.00044e-11	0	0	0	0	0
PLIPA2E120pp	0	0	0	0	0	0	0	0	0	0	0
PLIPA2E140pp	0	0	0	0	0	0	0	0	0	0	0
PLIPA2E141pp	0	0	0	0	0	0	0	0	0	0	0
PLIPA2E160pp	0	0	0	0	0	0	0	0	0	0	0
PLIPA2E161pp	0	0	-2.00089e-11	0	0	-2.00089e-11	0	0	-2.00089e-11	0	0
PLIPA2E180pp	0	0	0	0	0	0	0	-2.00089e-11	0	0	0
PLIPA2E181pp	0	-2.00089e-11	0	0	0	0	0	0	0	0	0
PLIPA2G120pp	0	0	0	0	0	0	0	-1.00044e-10	0	0	0
PLIPA2G140pp	0	0	0	0	0	0	0	0	0	0	0
[truncated: 383 more rows]
